# Supplementary material for: Multispecies reconstructions uncover widespread conservation, and lineage-specific elaborations in eukaryotic mRNA metabolism
Source: PLoS One. 2018 Mar 21;13(3):e0192633. doi: 10.1371/journal.pone.0192633 (PMC5862402; doi:10.1371/journal.pone.0192633)
Supplement: S1 File — (ZIP) [file pone.0192633.s007.zip]

Archive with 6 entries (5 files):
- alignment/
- alignment/eIF4E.fas
- alignment/eIF4G.fas
- alignment/notcomplex.fasta
- alignment/pabp.fasta
- alignment/xrns.fasta
