# Supplementary material for: Multispecies reconstructions uncover widespread conservation, and lineage-specific elaborations in eukaryotic mRNA metabolism
Source: PLoS One. 2018 Mar 21;13(3):e0192633. doi: 10.1371/journal.pone.0192633 (PMC5862402; doi:10.1371/journal.pone.0192633)
Supplement: S1 File — (ZIP) [file pone.0192633.s007.zip › alignment/eIF4E.fas]

>TbrE1_XP_828310.1
VIIDRGVKRHLLNRPWTLWYDSVSTYDCKQWELSLIEVMTVRTVEDFFAMLHYCKPPHVLRVSAQYHFFREGVKPMWEDPNNKAGGKLWVSLDDKELDTVWENVLIALVGEYLDYGVEGIMGVVLTKRKYCNRIALWLSDSDAVAAIEKQLVKEAPIFTAHGASKA
>TbrE2_XP_828076.1
LFGPPTNQCTQLWGVWEMWCVLPDGHEAATWLDQVRSIGLFDSAEGFWGIITCTLNPSQLPPGFNYYLFRRNIAPMWEHEANRRGGRWVMRFRVSPVDRAWEALCVAMIGEQLPGDETEICGAVVRRAERRWKLSLWTADRCTQERIGFFVKDLLLQYFSHRELMQ
>TbrE3_XP_829239.1
NGGSVDASGAPSTQNFTVGEIVENDFSGTVWALYADPFGAVGDVECFWRLWRHLPPPSTLLPAFTYHWFRRDIRPNWEHTRNKNGGTITFVIFDRTMDDAFMAMLMACSGESLAESTTNLNGVMLKVRQNKTTLQIWTSDELKLRSLARSLRTLLLEYFSHQRTQV
>TbrE4_XP_845308.1
ELQRKQQSGSPSTSSWVTTCTKSNGVRSDPWCLFYLPVGGMDCISSFWKVFNNIPEPTRMC-AGTLYLFRDGINPKWEDLRNRDGGIVRAKVRPQVVDDAWLHLLCRTVGESWSRSVRNVNGIALKVRAAAFMLEVWVQTSELMSDISELLHKFLVPYIPHSVAQE
>Lmj4E1_XP_003721970.1
VPPHKMANLHKLQRAWTLWYDSPSTYNTENWEMSLVPIMTVHSVEEFFVMLRYMKPLHALRTSSQYHFFQEGVKPMWEDPANKKGGKLWVNLDITDLDKAWENVLMATVGEYL-DCVDKVTGIVMSKRKYHNRLAVWVSATDKIEALKKALTKEAMVFTKHGEAS-
>Lmj4E2_XP_001682736.1|
SAVTDEQPLTLLWGTWEMWCDMPQRQQGTNWLEQVKSIGLFDSAEGFWGIFNCTILPSQLPPNGSYYLFRKHIAPMWEHEANRRGGKWVIPFTGKPVDEAWQTLCLSAIGELFPGDEEEICGVTVSRGRQRWKLCLWTDNRGSQIRIAEYIRKQL--YVAHRDLME
>Lmj4E3_XP_001684535.1
AAKKEADENDDSQLDWLPEAQPTDWSESASWDLYADPTSTVGDVESFWRLWRYLPAPSALPTVYTYSWFRKDIKPEWEHPRNKKGGTISIVVFDRVLDDVFMAMLVGAVGESFHECSTTLNGIMLKVRSNKVTLQLWTSEVGKLKAFANSVRDTLLEYYSHHQKQA
>Lmj4E4_XP_001684635.1|
SEIEAISKNSALNAAAAAYVPQRTLARVDLWCLFYLPTTLVDSILTFWRVVNNIAAPSELQ-LSTLYLFRDGIDPKWEDPANRDGGIVKVKATAAQVDEAWELLLCRTIGDSWSPSVREVNGVVLKVRERAYWLELWVNSSALQKDLAELWHPILTTYLTHAMMQE
>P_serpens_g2763
PKKEESSDVHLLNRSWTLWYDSSSTYNTESWGLSLVPIITVKTVEDFFLMLKYMKPLHALRTSAQYHFFQEGVKPMWEDEANKGGGKLWVNIDPNDLDSIWKNVLMALVGETLEDPDDPIVGVVMAKRKYHNRLALWLSNDSAIDSIKKRLTQEALAFTKHSDLAG
>T_theileri_E1_g5549
QSVDKGVSKHPLNRPWTLWYDSVSTYDSQRWEHSLVEVMTVRTVEDFFTMLHYCKPPHVLRVSAQYHFFREGVKPMWEDPSNKGGGKLWLSFDGKELDTIWENALMAMVGEYLDDDVGGIMGVVLSKRKYQNRLALWLTATEAISRIERQLVKELFIFTPHVSGKS
>T_theileri_g5442
QSVDKGVSKHPLNRPWTLWYDSVSTYDSQRWEHSLVEVMTVRTVEDFFTMLHYCKPPHVLRVSAQYHFFREGVKPMWEDPSNKGGGKLWLSFDGKELDTIWENALMAMVGEYLDDDVGGIMGVVLSKRKYQNRLALWLTATEAISRIERQLVKELFIFTPHVSGKS
>T_theileri_E4_g4477
ERQQKQQSRSPVNAKWTNSTAKNSDTHPDVWCLFFLPASGVDSVPTFWKIFNNVAQPTDMN-YGTVYFFRDGINPKWEDPGNRDGGIVKLKVPSESINDAWVLLLCRTIGESWSKSVRNVNGVALKVRERAYLLEVWVQTPELMADLSELMQPLLVLYSPHSVTQE
>T_carrassiiE1_g276
-NSTKGGNKHFLNRSWTLWYDSISTFDNQKWELSLVEVMTVRTIEDFFTMMHYSKPPHVLRVTAQYHFFREGVKPMWEDPSNKSGGKLWVVLDEKDLDTMWQNILMAMIGEYLDNTPQGVMGVVLSRRKYRNRLALWVSATDAIAAIEKNLIKEAFIFASHGPGK-
>T_E3_carrassii_g2832
STTATEDKNAGSTQFSVLADSVKNDFSGTVWALYADMFGTVGDVECFWRLWHYLPPPSALIPAFTYHWFRRDVKPHWEHPRNKNGGTITIAIFDRTMDDAFMAMLLACCGETLSGTSTILNGMMLKVRQNKTTVQLWTSDQSGLEVLAQNLRSILLEYFTHQQLRS
>T_borrelli_E4_g9442
VSPLSKPYPDPLPKTPIVAATVINGKTEDTWCLYFLPVKSIDSVASFWKAFNNLPPADEMPVRSSMYLFRDDIMPKWEDQKNSSGGLYTVSVKKSVADEVWIRTAAKTIGESWKRSFRNVNGVVFKPREKAMKLEVWVEADGFEMDWFSSFEEVVIDYCTHAEKQE
>T_borrelli_E2_g8094
IPKEATLATTPLWGIWEVWCDFPDQEEKKTWLDTIKSFGVVDTVEGFWGIYNCILPPSLLPATTNYYFFRHNIAPLWEHEGNRRGGKWIVGVDAKRADKIWMNVSVALIGEQFDGKETEICGATTRRGPSYYRIALWTDDREQQLLIGNYLKGIIIHYVPHCKPLE
>T_theileri_E2_g8196
LILQAPNCTTPLWGVWEMWCVVPDPVSGTMWLDQVRSIGLFDNAEGFWGIVSCTLPPSQMPPGITYYMLRRNIAPMWEHEANRRGGRWVIRFQEPRVDEAWETLCIALIGEQLPCDETEICGAALRRAERRWKLSLWTSDRDTQERIGQFVKSLLMQYLSHRELMQ
>T_theileri_E3_g3216
EEKEQGAKQEPARDPPLQAEKQEEPQERTVWALHADPFGAVGDVEAFWRLWRYLPPPSSLVPTFTYHWFRRDIKPNWEHARNKNGGTITIVIFDRNMDDAFMLLLMACCGETLAESTTNLNGVMLKVRQNKTTVQIWTSDQRKLKALANSLRSLLLEYFSHQQKQV
>T_borrelli_g5997
-NNNNNNNNNNTASSWAPHLI---------------EVQTVTTVEDFWSLFIFLKKPAGMEVRTNYYFFKTGHRPVWE--ANENGGRWVVPIQGSRVDNIWERALLAAIGERL-------EGVVASKKGEGIIGCHWG--EAGGCSVSVLIIIVFIVMSS------
>T_borrelli_g6663
-NNNNNNNNNNTASSWAPHLI---------------EVQTVTTVEDFWSLFIFLKKPAGMEVRTNYYFFKTGHRPVWE--ANENGGRWVVPIQGSRVDNIWERALLAAIGERLLSSLLSNNNKKMKEKTSTENNKVIMCETKEVNEVKELMGSTTQSVINQEIISA
>P_serpens_g753
-----ATAGGNHDIHW-ATASAVQWTDSSAWDLYADNTGSVADVESFWRLWRYVRPPSHCPIPFTYSWFRKDIKPEWEYPRNKRGGTIVLIIFDRVLDDSFMTTIIGCAGETFAECSSTLNGVMLKLRPNKFTMQLWTSELSKLKIFTNSLREALLEYYSHHRSQV
>T_carrassii_E4_g8430
EEQEKKQSLSPASAKWTTTSTKTNTVHPDLWCLFHLPLNVIDNVATFWKVFNNIPLPREID-YGTLYFFRDGINPKWEDPGNRDGGIVRIKVEPKFINDAWILLLSRTIGESWNKSVRNVNGVVLKVRERAYLLEIWVQSDALNADISDLLQPLLMQYAPHTVVQE
>P_serpens_g3391
NEPEDGSPSTHLWGTWEFWCDLPQSNTHNNWLNQVKHIGIFDNAEAFWGLFNCLLLPSQLPSNTTYFLFRSHIMPMWEHEANRRGGKW---------------------GLTF-------------------------PLPPPPAAAGEGAKDA------------
>BS_E2_71185.1..pep
ANNVLRVGTTGLWGVWEMWCDFPSKPAMPTWLDTVKSIGVFDTAEGFWVIHDCTLEPSRLTNGSNYYLFRQNIAPMWEHEANRRGGKWVAQFSSDDVDQAWMNACVAIIGEQFPGFEEEICGICVAKRKSGFKILLWTENEEAQIAIGKHLAQCLLKYLRHCETLE
>BS_E4_54050.1..pep
PVATQRPPLVPQAQQWPATKKSPQLKSADTWSLYCLSVTKIDSVPTFWKVMNNLPEPTELSPPTTMYLFRDDINPKWEDKKNISGGMWRIRVLQDRVDAVWLVLLCKTIGESWQKEFRNVNGIVLKVREKGFYVEIWVKKEQFPSDLVSAFEEQMIDYYTHQEIQE
>BS_E3_04155.1..pep
LASTTGSPTTSSVASPMSALVPPPQKVSSAWTLWADPITPVSDLASFWALWWHCPSPSSCTPSWTYNWFRRLIKPVWEDPRNKNGGTISFNVYDPSMDDVFMLIIMGLSGESI-PEASAVNGVTLKIRAHRVVLQLWTSDKARISAFVTGLRAVVLEYFSHTRMHQ
>BS80960.1..pep
---MHKQRESKLKCTWTFW---------DQWKVDNDHLGDADNVKDFYVLLNRHGI-ATVPANASLHIFRKHVRPEWEDKHNIDGGHLRVFSNIQRLSCLWFDVLRSIIGEHF-KHSEQVVGVGYTAKPHRPIMSVWLVDVEKTASIRQEIFELFLTQQNHLRSRT
>BS03630.1..pep
----MPAPRHPLKSKWLLSYIPHISETTGDYDVAARKVDHVQTIEELWSTVNSMPQWTSLPARDQMLFSRDDVEPFFS--SFPNGCRLSVFTEMKPGKSAFDAVIVSVIGEGITAATDGIVDVIIMRKPNAMHIEVYLRDQSKQNEVLKYLKAAIHREYPSTKVQE
>Ldov_E1_BPK_271520.1.1..pep
VPPHKMANLHKLQRAWTLWYDSPSTYNTENWEMSLVPIMTVHSVEEFFVMLRYMKPLHALRTSSQYHFFQEGVKPMWEDPANKKGGKLWVNLDITDLDKAWENVLMATVGEYL-DCVEKVTGIVMSKRKYHNRLAVWVSATGKIEALKKALTKEAIVFTKHGEAS-
>Ldov_E2_BPK_191520.1.1..pep
STVTDEQPLTLLWGTWEMWCDMPQRQQGTNWLEQVKSIGLFDSAEGFWGIFNCTILPSQLPPNGSYYLFRKHIAPMWEHEANRRGGKWVIPFTGKPVDEAWQTLCLSAIGELFPGDEEEVCGVTVSRGRQRWKLCLWTDNRGSQMRIAEYIRKQLMTYVAHRDLME
>Ldov_E4_BPK_300460.1.1..pep
SEIEAISKNSALNAAAAAYVPQRTLARVDLWCLFYLPTTLVDSILTFWRVVNNIAAPSELQ-LSTLYLFRDGIDPKWEDPANRDGGIVKVKATAAQVDEAWELLLCRTIGDSWSPSVREVNGVVLKVRERAYWLELWVNSSALQKDLAELWHPILTTYLTHAMMQE
>Ldov_E3_BPK_282690.1.1..pep
AAKKETDENDDSQLDWLPEAQPTDWSESASWDLYADPTSTVGDVESFWRLWRYLPAPSALPTVYTYSWFRRDIKPEWEHPRNKKGGTISIVVFDRVLDDVFMAMLVGAVGESFHECSTTLNGIMLKVRSNKVTLQLWTSEVGKLKAFANSVRDTLLEYYSHHQKQA
>LdBPK_260230.1.1..pep
KESTSSAPLHPLKDKWFVFYIPASK---NEYEHETKELGYVSTIEEVYSTINTLPPITLLPNDDNLVFSRNKIEPQFE--SFPGGMRFSIFCKTKQCREALTYVVAVVLGEAISRDACKLCDIVIGHKGSAVRIEVWAHQSPYNAAMEKYLVSTL-STIPGITVSA
>Lin_E1_J.27.1520..pep
VPPHKMANLHKLQRAWTLWYDSPSTYNTENWEMSLVPIMTVHSVEEFFVMLRYMKPLHALRTSSQYHFFQEGVKPMWEDPANKKGGKLWVNLDITDLDKAWENVLMATVGEYL-DCVEKVTGIVMSKRKYHNRLAVWVSATGKIEALKKALTKEAIVFTKHGEAS-
>Lin_E2_J.19.1520..pep
STVTDEQPLTLLWGTWEMWCDMPQRQQGTNWLEQVKSIGLFDSAEGFWGIFNCTILPSQLPPNGSYYLFRKHIAPMWEHEANRRGGKWVIPFTGKPVDEAWQTLCLSAIGELFPGDEEEVCGVTVSRGRQRWKLCLWTDNRGSQMRIAEYIRKQLMTYVAHRDLME
>Lin_E4_J.30.0460..pep
SEIEAISKNSALNAAAAAYVPQRTLARVDLWCLFYLPTTLVDSILTFWRVVNNIAAPSELQ-LSTLYLFRDGIDPKWEDPANRDGGIVKVKATAAQVDEAWELLLCRTIGDSWSPSVREVNGVVLKVRERAYWLELWVNSSALQKDLAELWHPILTTYLTHAMMQE
>Lin_E3_J.28.2690..pep
AAKKETDENDDSQLDWLPEAQPTDWSESASWDLYADPTSTVGDVESFWRLWRYLPAPSALPTVYTYSWFRRDIKPEWEHPRNKKGGTISIVVFDRVLDDVFMAMLVGAVGESFHECSTTLNGIMLKVRSNKVTLQLWTSEVGKLKAFANSVRDTLLEYYSHHQKQA
>LinJ.26.0230..pep
KENTSSAPLHPLKDKWFVFYIPASK---NEYEHETKELGYVSTIEEVYSTINTLPPITLLPNDDNLVFSRNKIEPQFE--SFPGGMRFSIFCKTKQCREALTYVVAVVLGEAISRDACKLCDIVIGHKGSAVRIEVWAHQSPYNAAMEKYLVSTL-STIPGITVSA
>Lmx_E1_M.27.1620.1..pep
VPPNKMANLHKLQRAWTLWYDSPSTYNTENWEMSLVPIMTVHSVEEFFVMLRYMKPLHALRTSSQYHLFQEGVKPMWEDPANKKGGKLWVNLDITDLDKAWENVLMATVGEYL-DCVEKVTGIVMSKRKYHNRLAVWVSATDKIEALKKTLTKEAIVFTKHGEAS-
>Lmx_E2_M.19.1480.1..pep
SAVTDEQPLTLLWGTWEMWCDMPQRQQGTNWLEQVKSIGLFDSAEGFWGIFNCTILPSQLPPNGSYYLFRKHIAPMWEHEANRRGGKWVIPFTGKPVDVAWQALCLSAIGELFPDDEEEICGVTVSRGRQRWKLCLWTDNRESQMRIAEYICKQLMTYVAHRDLME
>Lmx_E4_M.29.0450.1..pep
SEIEAISKNSALNAAAAAYVPQRTLARVDLWCLFYLPTTLVDSIPTFWRVVNNVAAPSELQ-LSTLYLFRDGIDPKWEDPANRDGGIVKVKATAAQVDEAWELLLCRTIGDSWSPSVREVNGVVLKVRERAYWLELWVNSSALQKDLAELWHPILTTYLTHAMMQE
>Lmx_E3_M.28.2500.1..pep
AAKREADENEDSQLDWLPEAQPTDWSESASWDLYADTASHVGDVESFWRLWRYLPAPSGLPTVYTYSWFRKDIKPEWEHPRNKKGGTISIVVFDRVLDDVFMAMLVGAVGESFHECSTTLNGIMLKVRPNKVTLQLWTSEVGKLKAFANSVRDTLLEYYSHHQKQA
>LmxM.26.0240.1..pep
KESTSSAPLHLLKDKWFVFYIPASK---NEYEHETKELGYVSTVEEVYSTINTLPPITLLPNDDNLVFSRNKIEPQFE--SFPGGMRFSIFCKTKQCREALTYVVAVVLGEAISRDACKLCDIVIGHKGSAVRIEVWAHQSPYNAAMEKYLVSTL-STIPGITVSA
>Tcon_E1_IL3000_0_07850.1..pep
MIIDRGIATHPLNRAWTLWYDSVSTYDCHQWELSLVQVMTVRTVEDFFAMLHYCKPPHVLRVSAQYHFFREGVKPMWEDPSNKAGGKLWVSLDEKDLDIIWENVLIAMVGEYLDYGVEGIMGVVLSKRKYHNRIALWVSDKEALAAIEKQLVKEGIIFTPHGSGKS
>Tcon_E2_IL3000_0_03820.1..pep
LFSPPPSRRTQLWGVWEMWCVLPDSHESATWLDRAKSIGLFDSAEGFWGIVTCTLPPSQLPQGFNYYLFRRNIAPMWEHEANRRGGRWIVSFRSHQVDHAWETLCIAMIGEQIPCDETEICGAVVRRTERCWKLSLWTSDRATQQRIGNFVRDLLLQYLSHRELMQ
>Tcon_E4_IL3000_6_1470.1..pep
---------MRLADPWCLFYL---------------PVGGVDSISSFWRVFNNVPEPKDMG-IGTLYLFRDGINPKWEDPRNRDGGVVRVKLDATTIGEAWTVLLCRTVGESWSKSVRNVNGVALKVRERAFILEVWVNTAELISDISELLHQFLLSYTLHSVAQE
>Tcon_E3_IL3000.11.12420.1..pep
NDMMVDDSGVPLAQDSTIGETVENDFSGTVWALYADPFGAVGDVECFWRLWRHLPPPSALFPAFTYHWFRREIKPNWEHPRNKNGGTITLVIFDRAMDDAFMTMLMACSGESLAESTTNLNGIMLKLRQNKTTLQLWTSDELKLKALARSLRDLLLEYFSHQRTEM
>TcIL3000_10_4200.1..pep
-----MGESHALKDPWFLSYIPQITTDIGDWNSAKDPLDYVRTVEEFWSTINSLPKLHQLANGSTFVFARNNVDASYE--AFPDGIRIFVDLQKAVADKAIAVVLSSIIGESLSQEACEVCDVLLSSRPNRVRLEVWLNDKSYNKMVLAYIRKVLLDHSQESSFQK
>TcCLB.506127.170..pep
RSLDTGSKKHPLNSSWTLWYDSLSTYDSERWELSLVEVITVRTVEEFFTMLHYCKPPHVLRVSAQYHFFREGVKPMWEDPSNKAGGKLWISLDDKELDTMWENLLMAMVGEYLDPEPDGIMGLVLSRRKYHNRIALWLSASEAVARIEKKLVKEAFIFTPHSTGK-
>TcCLB.503593.10..pep
RSLDTGSKKHPLNSSWTLWYDSLSTYDSERWELSLVEVITVRTVEEFFTMLHYCKPPHVLRVSAQYHFFREGVKPMWEDPSNKAGGKLWISLDDKELDTMWENLLMAMVGEYLDPEPDGIMGLVLSRRKYHNRIALWLSASEAVARIEKKLVKEAFIFTPHSTGK-
>Tv_E2_Y486_1015470..pep
LVVQVPQSSTQLWGVWEMWCVVPEHAREATWLDQVRSVGLFDTAEGFWGIVSCTLTPSQLPAGFTYYLFRRNIAPIWEHEANRRGGRWIASFQQTSIDEAWESLCTEMIAEQIPCDETEICGVAVRRRERGWKLSLWTLDSETQIRIGEFVKKLLLQYLVHRELMQ
>Tv_E3_Y486_1112790..pep
GSPSNDENAALLAQTSIIGEPVENDFSNTVWALYADPFGAVGDVETFWRLWRFVPPPSALLPAFTYHWFRRDIKPNWEHARNKNGGTITVVIFDRTMDDAFMTMLMACCGESLDEAPTILNGIMLKVRQNKTTLQIWTSDELKLKALGGSLRSLL-----DKVIGP
>Tv_E4_Y486_0601320..pep
KPALSPVVSGTAWTSNSCLVISKSDEEIDLWCLFYLPMGGIDSIASFWRVFNNLPNPTEMD-TGTLYFFHDNINPKWEDARNHDGGIVKIKLCSRVINEAWIRLLCCCAGEAWSGPVQDVNGIALKVRGCAYILEVWVQTPELMADISQLLHPVVTLYIPHLLMKQ
>Ngr_XP_002682429.1
NVDPEFAQKHPLQQSWTLWYHNPPQFI---------QVYTFEYVEDFWSVFNHIKPPTHLETGSAYYILKDGIRPEWEDPKNIHGGEWMFPFLRKNVNDWWMNLAMALIGEFF----DDITGGCVAVRKSQFRLNIWVSNDEAIVRIGQQFKESLLSILTQFTFDF
>Tcr_E1_XP_809458.1
RSLDTGSKKHPLNSSWTLWYDSLSTYDSERWELSLVEVITVRTVEEFFTMLHYCKPPHVLRVSAQYHFFREGVKPMWEDPSNKAGGKLWISLDDKELDTMWENLLMAMVGEYLDPEPDGIMGLVLSRRKYHNRIALWLSASEAVARIEKKLVKEAFIFTPHSTGK-
>Tcr_XP_816200.1
RSLDTGSKKHPLNSSWTLWYDSLSTYDSERWELSLVEVITVRTVEEFFTMLHYCKPPHVLRVSAQYHFFREGVKPMWEDPSNKAGGKLWISLDDKELDTMWENLLMAMVGEYLDPEPDGIMGLVLSRRKYHNRIALWLSASEAVARIEKKLVKEAFIFTPHSTGK-
>Tcr_E2_XP_807581.1
LAVHPTSCITPLWGVWEMWCVLPDPVGGATWLDQVRSIGLFDNAEGFWGIATCTLPPSQLPPGITYYMLRRNIAPMWEHEANRRGGRWVVRFQDQQVDEAWESLCIALIGEQLPCPETEVCGVALRRAERRWKLSLWTADRETQLCIGRFMKTLLLQYLSHRELMQ
>Tcr_XP_815483.1
LAVHPTSCITPLWGVWEMWCVLPDPVGGATWLDQVRSIGLFDNAEGFWGIATCTLPPSQLPPGITYYMLRRNIAPMWEHEANRRGGRWVVRFQDQRVDEAWESLCIALIGEQLPCPETEVCGVALRRAERRWKLSLWTADRETQLCIGRFMKTLLLQYLSHRELMQ
>Tcr_E3_XP_814738.1
TSAADETSSNALQQTGALGEAVENDFSGTVWALHADPFGAVGDVECFWRLWRYLPPPSALLPAFTYHWFRRDIKPNWEHARNKNGGTITIVIFDRTMDDAFMTMLMACCGETLAESTTNLNGIMLKVRQNKTTVQIWTSDQRKLKALAGSLRNLLLEYFSHQQTQV
>Tcr_E3_XP_803152.1
-EILEISKRSSLKVGAAAFVPRRTLNRVDLWCLFYLPAGLVDSVATFWKVFNNIPQPTEMK-IGTLYFFRDGINPKWEDPGNRDGGILKMKLDSHCINDAWVYLLCRTIGESWSRSVRDVNGVALKARERAYLLEVWVQSAELMMDISELLRPLLVFYAPHSVTQE
>Tcr_XP_802169.1
ERQQKQESHLSSSVKWTTTSTRKNITQPDLWCLFYLPAGLVDSVATFWKVFNNIPQPTEMK-IGTLYFFRDGINPKWEDPGNRDGGILKMKLDSHCINDAWVYLLCRTIGESWSRSVRDVNGVALKARERAYLLEVWVQSAELMMDISELLRPLLVFYAPHSVTQE
>Tcr_XP_806622.1
ERQQKQESHLSSSMKWTTTSTRKNITQPDLWCLFYLPAGLVDSVATFWKVFNNIPQPTEMK-IGTLYFFRDGINPKWEDPGNRDGGILKMKLDSHCINDAWVYLLCRTIGESWSKSVRDVNGVALKARERAYLLEVWVQSAELMMDISELLRPLLVFYAPHSVTQE
>E_gracilis_g3639
ISIEDQTVKHPLWCRWSIWYDGPAKKTTKNWSDNLKEVYTFDTVEDFWSVYNNIQSPCQLPPGSNYHLFKHGIKPMWEHEANRRGGKWIVGFPNKRIDRCWLFLSLALIGEHF-KDGDEICGAVVSVRKQNSRISLWTKDRDVCIHIGRQLRSVLLIYQSHGDALQ
>E_gracilis_g5346
AQPADLGDKHPLETTWVIWYDSRRLHQQKDWFANLQMVAVFGTVEDFWSTYNHIKRPSDLEIGSNYHMFKQGIKPMWEDAANEKGGKWVVTLSSKRLDDMWELLVLSMIGEYLDDGATEICGAVLSKRKAGHRISVWTENQASLKNIGLRLRTILMEYQSHAEALN
>E_gracilis_g8063
QPVDAGDNKHPLEHTWVIWYDSRRL---NDWFGNLQTVAVFGTVEDFWSTYNHIKRPTDLENGSNYHMFKQGVKPMWEDPANEKGGKWTLTLTSKRLDEMWESLLLSMIGEYLDDGSTEICGAVLSRRKQGPRISVWTENMPALKNVGLRLRHILIEYQSHVEAMK
>E_gracilis_g150
AVPTEDEKTQAMLDSQLLLYELQPQPIAHQWTFWFDELGTFSTIQEFWRYWNNMCV-SHLTDGCNLRLFRHDIQPTWEHPKNRNGGRWSARSLGKRRFKLWTEVVLSLLGEQLQDNSEHVCGICLSSKPGGDRIEVWVGDNKAGDTMDELLRKMLAAYRPGYGGAD
>E_gracilis_g11360
----MSEGKHSLQRRWTVWFEKRHGRHEQQWEESLQKIGAFDSLEDFWAFYSHLKRPSVLESFCSYYFFQGDTPPTWE--NYPEGGHWIVTMKKPKLDTLWEQLLYALIGEQF----EDVVGVVVQVRSKEDVLSIWLSDKAAKFKAGEKLKEILIEYKNNITSIK
>HmuscarumE1_g2548
HQGIVPTTTHPLNRRWTLWYDSPSTYNTENWELSLVPVMTIATVEDFFVMLRYMKPLHDLRTSSQYHFFQDGVKPMWEDPANKEGGKIWVNLEIPELDRVWERVLMGLIGEYLADLDKKIIGCVMAKRKYHNRLALWVRNTAAIETLKRKLKEEVLVFTQHGES--
>H_muscarum_E4_g2350
-----------------------------------------DNIPTFWKVFNNIAAPTTMQ-RSTLYLFKDGIDPKWEDPANRDGGMVKVKVSGSQVDEAWELLLCKTVGDSWTPVVRNINGVALKVRDRFYLLEVWVETPELMSDIAALWQGTLVTYYSHEAMQS
>BS80960.1..pep(2)
---MHKQRESKLKCTWTFW---------DQWKVDNDHLGDADNVKDFYVLLNRHGI-ATVPANASLHIFRKHVRPEWEDKHNIDGGHLRVFSNIQRLSCLWFDVLRSIIGEHF-KHSEQVVGVGYTAKPHRPIMSVWLVDVEKTASIRQEIFELFLTQQNHLRSRT
>BS82145.1..pep
------MVQQDYGGKWKEAQQKLLR-----------PIDFISSIEELWSTFNSLPKVANLAAGDTILLARKNKEASFE--AFPQGKRVLLTVYTSAADKAVDVVLTAVIGEQVIRFCDMICDVIMAHKPSYVRIELWLSSAQHTEAIIGFLKEQL---VSQFELKE
>XP_822749.1Tbr_E5
----MEEESHALKDPWFVSYIPQLTTEIGDWNLAKEPLDYVRTVEEFWSTLNSLPKLHQLESSSTFVFARNNVDASYE--AFPNGTRIIVDIRKAMAEKATAVILSSVIGESVSQEVCGICDVLLSSRPNKVRLEVWLSDQTYGKAVLAYVRKAL-MSQPHVIFGE
>Tco_CCC93657.14e-108E5
-----MGESHALKDPWFLSYIPQITTDIGDWNSAKDPLDYVRTVEEFWSTINSLPKLHQLANGSTFVFARNNVDASYE--AFPDGIRIFVDLQKAVADKAIAVVLSSIIGESLSQEACEVCDVLLSSRPNRVRLEVWLNDKSYNKMVLAYIRKVLLDHSQESSFQK
>TgrayiXP_009311600.1_1e-102E5
-----MEATHALKDPWFLSYIPQLTPDTGDWALAKQPLDYIRTVEELWSTMNSLPKLHQLGNGGTFIFARNNIDASYE--AFPNGTRLLLDLYKAVAEKAVDVVVSAVLGESLTQDVCEVCDVLLSSRPNHVRLEVWLSDQSYSKAVVAYIRKGLLTFT-DIIMGE
>TcruziXP_806880.1_4E-101E5
----MKETAHALKDPWFLSYIPQLTPDTGDWNKAKQPLDYIRTVEEFWSTINSLPKLHQLGNGSTFIFARNNVDASYE--AFPNGTRVLVDLYKAVAEKGMDFVLSSVLGEGLTYDVCNVCDVVLSSRPNQVRLEVWLSDQLYAKDVIPYIRRGLLSFTDESTFEK
>TvivaxCCC51457.1_2E-83E5
-----MEDQHELKDPWFLSYIPPITPEMDDWNLAKQQLDYILTVEELWSTINSLPKIHQLARGSTFVFARKNVDAIYE--AFPNGTRIIIDMQKTVTLQTIGAVFGSVIGEGIARDVCEVCDVLLSPRASYVRLELWLNDQSYGKTVLSYIKKAVKEAGVHADVVF
>T_theileri_E5_g10569
------DETHALKDPWFLSYIPQLTPDIGDWTMAKQPLDYIRTVEELWSTINSLP-LHQLGNGSTFIFARNNIDASYE--AFPDGIRVLIDLYKAVAERALEVVLGCVLGEGITQDVCDVCDVLLSSRPSHLRLEVWLSDHTYAKAVSAYIRKGLLNFT-DIVMGE
>T_carrassii_E5_g13187
------DDKHALKDPWFLSYIPHLTPDAGDWALAKQPLDYIRTVEELWSTVNSLPKLHQLGNGSTFIFARNNIDASYE--AFPNGTRVLVDLYNAVAEKAVDVVLSAILGEGLARDACDTCDVLLSSRPNHVRLEVWLNDQTYTKAVTAYIKKGLLPFAS-IIIGE
>H_muscarum_E5_g453
--------THALRDRWFVSFLPLLTADMGDWKLASKRLDWVTTVEETWSTLNSLPKINLLGVGSTFIFSRRDKDPSFE--TFPAGSRLVVKLLRAATEKGLEAVIAAVLGETVTAEATGVCDVILAARPSRLRVEVWLNDAAYSGKVADHLRKTFDVAVAQYAIEE
>P_serpens_E5_g1837
------MVITEFKGDWNLASEQLMQ-----------RLDWLKTVEEVWSTMNSLPRIQQIGVGSTFIMSRENKDPIFE--AFPDGSRVIINFFKTGTEKGIETVIAVVLGETIAHEVSDVCDVIIVLRPTRVRVEVWLNDSSFSTKVMTFMKKVLNLYNISVNSFE
>T_borrelli_E5_g11799
---------------WKLMFQQNITEETGSYQAAQEDIGELKTVEEACSTLNSLPKISDFG-LKDILFVREGKYPSFE--NFPDGSRIIIDTMTQETKEIFHPMLMAVLGENVTKKLGVPCHIIVSHKPSHVRFEVWMEKSEVSGKVKEY----------------
>BS82145_E5.1..pep
------MVQQDYGGKWKEAQQKLLR-----------PIDFISSIEELWSTFNSLPKVANLAAGDTILLARKNKEASFE--AFPQGKRVLLTVYTSAADKAVDVVLTAVIGEQVIRFCDMICDVIMAHKPSYVRIELWLSSAQHTEAIIGFLKEQL---VSQFELKE
>Tbr4E6_Tb927.7.1670
AAEATEKPH PLKDRWFVSY FPVVKQKSEEQKGVE LDWVSTAEEL ATINAFSPLTLLPPDDNLVFAREKVEPFF E-NFPNGMRVS VFTRTT QAVPLVLAAV MGEHL-RTVTDHADVR AHKPGTLRVEVWLD RSKVDAVTKY FSEMLAPHP IRVAG
>TcoCCC91318.1_1E-89E6
MEADAQMKPHPLKDRWFVSYFPVVKR--RDFEEHQKELDWVTTAEELFATVNAFSPLTLLPPDDNLVFARNKTEPFFE--NFPEGVRVCIFTRTRQADHAVPLVLAAVMGENL-RTATGCADVVIAHKPGTLRVEIWLRDSETDKGTLEYLSKLF-IQQPGIRVSN
>TcruXP_816091.1_2E-85_E6
MSAQTSSQPHPLKDRWFVTYFPFVRQKKKDFDEQQKELDWVTTAEELYATINSFPSLVLLPSDDNLVFARNKVEPYFE--NFPEGDRVCVFTRTKQSEQAVVLVLAAVMGEHL-RSVTDVADVVIAHKPGNLRVEVWLHKSDFCEKVVQYFVDLF-KTYPGIRVAR
>TgrayiXP_009310545.12E-84_E6
MNSQGPAKPHPLKDPWYVTYFPFVRRKKRDFDEQQKELDWVKTAEELYATINSFPSFTLLPADDNLVFTRNKVDPYFE--NFPDGNRVSVFTRTKQGDQAIALVLAAVMGEHL-RTVTKVADVVIAHKPGSLRVEVWLRKSDSSDNVVQYFTDLF-KPYPGIKVSN
>TvivaxCCC48813.1_4E-70_E6
MSSSASAKPHPLKDRWFVTYFPFVQQ--KDFDEQQKVLDWVATAEELFSTINAFPHFTLLPIDDNLVFARNNVDPYYE--NFPDGMRLCIYTRTKQGDAALALVLASVMGENLRSVVGEVAEVVIAHKLSNMRIEILFKGNQMSEEIQNYFSGLF-KIHPGIRVAC
>LmajorXP_001684031.1_3E-50_E6
KEGTSSAPLHPLKDKWFVFYIPASK---NEYEHETKELGYVSTIEEVYSTINTLPPITLLPNDDNLVFSRNKIEPQFE--SFPGGMRFSIFCKTKQCREALTYVVAVVLGEAIGRDACKVCDIVIGHKGSAVRIEVWAHQSPYNTAMEKYLVSTL-SAIPGITVSA
>Lbra_E6_XP_001562261.1_3E-50
KESIPSTPLHPLKDKWFIFYIPASK---NEYEHETKELGYVSTIEEVYSTINTLPPITLLPNDDNLVFSRNKIEPQFE--SFPGGMRFSIFCKTKQCREAMTYVVAVVLGEAIGRDACKPCDIVIGHKGSVVRIEVWAHQSPHNAAMEKYLVSTL-STIPGITVSA
>LinfantumE6_XP_001470372.1_1_4E-50
KENTSSAPLHPLKDKWFVFYIPASK---NEYEHETKELGYVSTIEEVYSTINTLPPITLLPNDDNLVFSRNKIEPQFE--SFPGGMRFSIFCKTKQCREALTYVVAVVLGEAISRDACKLCDIVIGHKGSAVRIEVWAHQSPYNAAMEKYLVSTL-STIPGITVSA
>E6BS03630E6_.1..pep
----MPAPRHPLKSKWLLSYIPHISETTGDYDVAARKVDHVQTIEELWSTVNSMPQWTSLPARDQMLFSRDDVEPFFS--SFPNGCRLSVFTEMKPGKSAFDAVIVSVIGEGITAATDGIVDVIIMRKPNAMHIEVYLRDQSKQNEVLKYLKAAIHREYPSTKVQE
>T_theileri_g7794_E6
MSNQSPVKPHPLKDRWFVTYFRQVRRKQKEFDEQQKDLDWVSTGEELYATINCFPPFELWPSDENLVFARNKVDPYYE--NFPDGTRVCVFTRTKQGDQAISLVLAAVMGEHL-RTVTEIADVVIAHKPGSLRVEVWLRKSDYSENVLQYLTDLF-KQNPGIKVTN
>T_carrassii_g14057_E6
-------KPHPLKDKWYVTYFPFVRRKIKEFDEQQQELDWVTTAEELYATINSFPPFALLPTDDSLIFARNKTDPYFE--KFRDGHRISIFTRTKQGDHTITMVLAAVMGEHL-RTLTDVADVVITHKHSQLSVEVWLRKSEHNEKLGRYFEDLM-KAFPGISVAF
>H_muscarum_g453_nsE6
---------HALRDRWFVSFLPLLTADMGDWKLASKRLDWVTTVEETWSTLNSLPKINLLGVGSTFIFSRRDKDPSFE--TFPAGSRLVVKLLRAATEKGLEAVIAAVLGETVTAEATGVCDVILAARPSRLRVEVWLND--------------------------
>P_serpens_g1837_nsE6
------ASEQLMQ-----------------------RLDWLKTVEEVWSTMNSLPRIQQIGVGSTFIMSRENKDPIFE--AFPDGSRVIINFFKTGTEKGIETVIAVVLGETIAHEVSDVCDVIIVLRPTRVRVEVWLNDSSFSTKVMTFMKKVL----S------
>T_borrelli_g11799_nsE6
------AQENTLK-----------------------DIGELKTVEEACSTLNSLPKISDFGLKDTILFVREGKYPSFE--NFPDGSRIIIDTMTQETKEIFHPMLMAVLGENVTKKLGVPCHIIVSHKPSHVRFEVWMEKSEVSGKVKEYF---------------
