# Supplementary material for: Multispecies reconstructions uncover widespread conservation, and lineage-specific elaborations in eukaryotic mRNA metabolism
Source: PLoS One. 2018 Mar 21;13(3):e0192633. doi: 10.1371/journal.pone.0192633 (PMC5862402; doi:10.1371/journal.pone.0192633)
Supplement: S1 File — (ZIP) [file pone.0192633.s007.zip › alignment/eIF4G.fas]

>sce_4g
MTDETAHPTQSASKQESAALKQTGDDQQESQQQRGYTNYNNGSNYTQKKPYNSNRPHQQRGGKFGPNRYNNRGNYNGGGSFRGGHMGANSSNVPWTGYYNNYPVYYQPQQMAAAGSAPANPIPVEEKSPVPTKIEITTKSGEHLDLKEQHKAKLQSQERSTVSPQPESKLKETSDSTSTSTPTPT---------------------------------------------------------------------------------------------------------------------------------------------------------------------------------------------------------------------------------------------------------------------------------------------------------------------------------------------------------------------------------------------------------------------------------------------------------------------------------------------------------------------------------------------------------------------------------PSTNDSKASSEENISEAEKTRRNFIEQVKLRKAALEKKRKEQLEGSSGNNNIPMKTTPENVEEKGSDKPEVTEKTKPAEEKSAEPEVKQETPAEEGEQGEKGQIKEESTPKVLTFAERLKLKKQQKEREEKT-------------------------------------------------------------------------------------------------------------------------------------------------------------------------------------------------------------------------------------------------------------------------------------------------------------------------------------EGKENKEVPVQEETKSAIESAPVPPSEQVKEETEVAETEQSNIDESATTPAIPTKSDEAEAEVEAEAGDAGTKIGLEAEIETTTDETDDGTNTVSHILNVLKDATPIEDVFSFNYPEGIEGPDIKYKKEHVKYTYGPTFLLQFKDKLNVKADAEWVQSTASKIVIPPGMGRGNRS------------------------------------------------------------------------------------------------------RDSGRFGNNSSRGHDFRNTSVRNMDDRANSRTSSK---------------------------------------------------------------------------RRSKRMNDDRRSN---------------------------------------------------------------RSYTSRRDRERGSYRNEEKREDDKPKEEVAPLVPSANR----------W----------------------------------------------------VPKFKSKKTEKKLAPDGKTEL-----------------------------LDKDEVER-----KMKSLLNKLT--LEMFDAISSEI---L--AIANISVWETN-----GETLKAVIEQIF---------LKAC--DEPH-W----------SSMYAQLCGKVVKE-----L-----------------------------------------------------NPD--------------ITD--ETNEGKT------------------GP----------------------------------------------------------------------------------------------------------------------------KL-----------------------------VLHYLVARCHAEFD------------------------------------------------KGWTDKLPTNEDGTPLEPEMM-SEEYYAAASAKRRGLGLVRFIGFL-YRL---NLLTGKM-------------------------------MF-ECFRRLMKDLTD-----------------------------------------------------------------------------------------------SPSE-------ETLESV--------V-ELLNTVG-------------------EQFETDSFRTGQATLEGS--------------------------QLLDSLFGILDN-------IIQTAK-------------------------------IS---SRIKFKLI--DIKE---------L-----------------------------------------------------RHDKNW---------NSDKKDNG--------------------PKTIQQIHE---------------------------------------------------------------------------------EEERQRQLKNNSRSNSRRTNNS---------------------------------------------------------------------------------------------SNRHSFRRDAPPAS-------------------------------------------------------------------------------------------------------------------------------------------------------------------------------------------------------------------------------------------------------------------------------------------------------------------------------------------------------------------------------------------------------------------------------------KDSFITTRTYSQRNSQRAPPPKEEPAAPTSTATNMFSALMGESDDEE----------------------------------------------------------------------------------------------------------------------------------------------------------------------------------------------------------------------
>sce1
---------------------MTDQRGPPPPHPQQANGYKKFPPHDNQYSGANNSQPNNHYNENLYSAREPHNNKQYQSKNGKYGTNKYNNRNNSQGNAQYYNNRFNNGYRLNNNDYNPAMLPGMQWPANYYAPQMYYIPQQMVPVASPPYTHQPLNTNPEPPSTPKTTKIEITTKTGERLNLKK-------------------------------------------------------------------------------------------------------------------------------------------------------------------------------------------------------------------------------------------------------------------------------------------------------------------------------------------------------------------------------------------------------------------------------------------------------------------------------------------------------------------------------------------------------------------------FHEEKKASKGEEKNDGVEQKSKSGTPFEKEATPVLPANEAVKDTLTETSNEKSTSEAENTKRLFLEQVRLRKAAMERKKNGLISETEKKQETSNHDNTDTTKPNSVIESEPIKEAPKPTGEANEVVIDGKSGASVKTPQHVTGSVT---------------------------------------------------------------------------------------------------------------------------------------------------------------------------------------------------------------------------------------------------------------------------------------------------------------------------------------KSVTFNEPENESSSQDVDELVKDDDTTEISDTTGGKTVNKSDDETINSVITTEENTVKETEPSTSDIEMPTVSQLLETLGKAQ--------------PISDIYEFAYPENVERPDIKYKKPSVKYTYGPTFLLQFKDKLKFRPDPAWVEAVSSKIVIPPHIARNKPK-------------------------------------------------------------------------------------------------------------DSGRFGGDFRSPSMRGMDHTSSSRVSSK---------------------------------------------------------------------------RRSKRMGDDRRSN-----------------------------------RGYTSRKDREKAA--------------------------------EKAEEQAPKEEIAPLVPSANR----------W----------------------------------------------------I--PKSRVKKTEKKLAPDGKTEL---------------------------FDKEEVER-----KMKSLLNKLT--LEMFDSISSEI---L--DIANQSKWEDD-----GETLKIVIEQIF---------HKAC--DEPH-W----------SSMYAQLCGKVVKD-----L-----------------------------------------------------DPN--------------IKD--KENEGKN------------------GP----------------------------------------------------------------------------------------------------------------------------KL-----------------------------VLHYLVARCHEEFE------------------------------------------------KGWADKLPAGEDGNPLEPEMM-SDEYYIAAAAKRRGLGLVRFIGYL-YCL---NLLTGKM-------------------------------MF-ECFRRLMKDLNN-----------------------------------------------------------------------------------------------DPSE-------ETLESV--------I-ELLNTVG-------------------EQFEHDKFVTPQATLEGS--------------------------VLLDNLFMLLQH-------IIDGGT-------------------------------IS---NRIKFKLI--DVKE---------L-----------------------------------------------------REIKHW---------NSAKKDAG--------------------PKTIQQIHQ---------------------------------------------------------------------------------EEEQLRQKKNSQRSNSRFNNHN---------------------------------------------------------------------------------------------QSNSNRYSSNRRNM--------------------------------------------------------------------------------------------------------------------------------------------------------------------------------------------------------------------------------------------------------------------------------------------------------------------------------------------------------------------------------------------------------------------------------QNTQRDSFASTKTGSFRNNQRNARKVEEVSQAPRANMFDALMNNDGDSD-------------------------------------------------------------------------------------------------------------------------------------------------------------------------------------------------------------------------
>Spo_4g
QKKTESTGKITSEADTEKYNSSKSPVNKEGSVEKKSSEKSSTNNKPWRGDNTSKPSANSSAERTSSQHQKPETSSQIGKDNAAPVENVNEKSTSQETAPPVSTVPIQFGSITRNAAIPSKPKVSGNMQNKSGVSSYSSKSQSVNSSVTSNPPHTEEPVAAKPEASSTATKGPRPTTSASNTNTSP-------------------------------------------------------------------------------------------------------------------------------------------------------------------------ANGAPTNKPSTDINTTDPATQTTQVSASNSPALSGSSTPSNTSSRSNRQNHGNFSEKRHYDRYGNSHPSYNKYSHYQHGFNYNNSGNNRNESGHPRFR----------------------------------------------------------------------------------------------------------------------------------------------------------------------------NSRRNYNNQGAYPTYMSNGRSANQSPRNNPQNVNNGSTPIQIPVSLQTPYGQVYGQPQYIVDPNMVQYGPILQPGYVPQYYPVYHQTPYTQNFPNMSRSGSQVSDQVVESPNSSTLSPRNGFAPIVKQQKKSSALKIVNPVTHTEVVVPQKNASSPNPSETNSRAETPTAAPPQISEEEASQRKDAIKLAIQQRIQEKAEAEAKRKAEEKARLEAEENAKREAEEQAKREAEEKAKREAEEKAKREAEEKAKREAEENAKRE-------------------------------------------------------------------------------------------------------------------------------------------------------------------------------------------------------------------------------------------------------------------------AEEKAKREAEEKAKREAEEKAKREAEEKAKREAEEKAKREAEEKAKREAEEKAKREAEENAKREAEEKAKREAEENAKREAEEKVKRETEENAKRKAEEEGKREADKNPEIKSSAPLASSEANVDTSKQTNATEPEVVDKTKVEKLKASEGKSTSSLSSPSHSTSSKRDLLSGLESLSLKTNPKSEQCLESLLNSQFITDFSALVYPSTIKPPSTEEALKAGKYEYD----------------------------------------------------------------------------VPFLLQFQSVYTDKPMKGWDERMKETVASAFSDKSSRGMYSSSRQSSRSGSNTHSHAGPGF---------------------------------------------------------------------------GGPSERKGISRLG-------------------------IDRGFSSSGAGFGSGSNYKSAPSRGVSHHGHGGMSGSHRGSQRGSRRGGGERDKPDPSSLTIPVDQVAPLQLSANR----------W----------------------------------------------------Q--PKKLTEKPAETKGEDEEAL----------------------------LPPEVVQR-----KVKGSLNKMT--LEKFDKISDQI---L--EIA---MQSRKEND--GRTLKQVIQLTF---------EKAT--DEPN-F----------SNMYARFARKMMDS-----I-----------------------------------------------------DDS--------------IRD--EGVLDKN------------------NQ--------------------------------------------------------------------------------------------------------------------------PVRG--------------------------GLLFRKYLLSRCQEDFE------------------------------------------------RGWKANLPSGKAGEAEIMSDE----YYVAAAIKRRGLGLVRFIGEL-FKL---SMLSEKI-------------------------------MH-ECIKRLLGNVTD------------------------------------------------------------------------------------------------PEE-------EEIESL--------C-RLLMTVG-------------------VNI--DA-------TEKG---------------H----------AAMDVYVLRMET-------ITKIPN-------------------------------LP---SRIKFMLM--DVMD---------S-----------------------------------------------------RK-NGW--------AVKNEVEKG--------------------PKTIAEIHE---------------------------------------------------------------------------------EAERKKALAESQRPSSGRMHGR---------------------------------------------------------------------------------------------DMNRGDSRMGGRGS---------------------------------------------------------------------------------------------------------------------------------------------------------------------------------------NPPFSSSDWSNNKDGYARLGQGIRGLKSGTQ--------------------------------------------------------------------------------------------------------------------------------------------------------------------------------------------------GSHGPTSLSSMLKGGSVSRTPSRQNSALRREQSVRAPPSNVAVTSANSFELLEEHDHDNDGGQKDSNSKTSS----------------------------------------------------------------------------------------------------------------------------------------------------------------------------------------------------------
>Ani_4g
PQGQSTAAQAASHSSTPSLSGKTSPQAPVPAPTSTSTAVPRSYANATKKSATDSTAAAPVTVGGSSQHGKSTSTSVSGKPMQQPSNPTIVNGAPASGVPQGDHSKKPSVTITADYNPSTRAQTGRPNSLQFGFANTQSSPNMGNPAALANQPQSGLGVTPPMNPRATSPQTSPSPIPQPASSGGR-------------------------------------------------------------------------------------------------------------------------------------------------------------------------PPPSSYQAQVNFGSFGNAGDNAQAPLAAGPQSTHLRRESSQSTHSDMSNHMGGGPGRGGFYHQGGRGRGHSQSSHQGPVAFSPTPGFR-----------------------------------------------------------------------------------------------------------------------------------------------------------------------------------------QPSQPRGGHNMGPQFHSNQGRPMPGFPSPQASRSPALANAHPVTPQMSQVPMTHAQMPTQPYGAYPQHMGPQPGYPYADPNYGYYPNYQYMAPPSPQPGPRMPYNQSPYMQNQYPVPQAVPQATGLSRTPSQVSDRPGSSLGQNAPSAVPSTPGHTHTPSRSSNTSAGGKAPAFVIPQPARKAITIRDPDSGNVKTFEKTPASPARATPSPVKAATPTPTPPPRTGSSTDHTRSTSVSAKTAAEKKQELKDAVLQKMAQDQE----------------------------------------------------------------------------------------------------------------------------------------------------------------------------------------------------------------------------------------------------------------------AEARRKAEEEEAAKRKKEEEEEEAAKKKQDEEEARQKKEEQEKAAKKQAADEEAARKGVEDLSIKEKKDDAPTEETAKPSEPAPAPADDDEIDYDAIEREMAELEAKEAAAEAAYYARKQAEKEEKERKEREEREAYEANMKQAEREAEALEEAKQKKREAGEEASNKDLFASLKKGGFSATEISTPADSGTVTPSSDTSMPPPAKPASAAGKPKPAALKLETNKPV-------------------------------------------------EPAQPTAGMKALNSARFVDDLSKISYPESIASPNPALNANAPADRKFHYNKEFLLQFQSVFKEKPSVDWDVRVRETVGDNDSSRPQSA---------------------------------------------------------------------------RTPASRNPSRGGPTSDFQMGAFGAPSRLPPGTTSEMRFALSNSRPASIGSAFSFPRMGMGSGVTPLSRSNSSQPMSPRAGSGRSNTRTGSKREKQQAKKEEDMAKSMPLTAGKEVPGLQVSATGW----------------------------------------------------K--PRSIGQAAAASGPTPGGH-----------------------------LPPDVVQR-----KVKAALNKMT--PENFPRISSQI---L--EIVSQSKDESD-----GRTLRQVIQLTF---------EKAT--DEAH-W----------ASIYAKFCKTMLES-----M-----------------------------------------------------SMD--------------IKD--ENIKDKN------------------GN--------------------------------------------------------------------------------------------------------------------------VVAG--------------------------GSLFRKYLLNRCQEEFE------------------------------------------------RGWKVNLPPKPEGVTEEAAMM-SDEYYAAAAAKRRGLGLVKFIGEL-FKL---GMLTERI-------------------------------MH-MCIKKLVDYEGT------------------------------------------------------------------------------------------------PDE-------AEVESL--------T-SLLRTIG-------------------AAL--DSPD-----NEQN---------------R----------KFMDAYFQRINL-------MVQTPN-------------------------------LP---SRLKFMLM--DIID---------L-----------------------------------------------------RN-ARW---------VSKDADKG--------------------PKTIQQIREEAARAQQEAEME---------------------------------------------------------------------RQRQQASRGGGGRAAMGRGDAR---------------------------------------------------------------------------------------------SYSSGYGQVPPPDY----------------------------------------------------------------------------------------------------------------------------------------------------------ASSKVGSDDLRRLRTTRNTNQPMSFGPSSMLGSRSNSGRKNLGPGGNLVRGSDDSGASSR-----------------------------------------------------------------------------------------------------------------------------------------------------------------------------------------------------TGTPPAGKKEDKEAASSINAFSALAQLQDQDNMATSPPSNPTSPMLTKSQPAVERRPSATPSKDGEEAS----------------------------------------------------------------------------------------------------------------------------------------------------------------------------------------------------------
>Zyg_4g
QASVPDQQQQQQQSGTGFEQTPPPQHQQQHHQSHPYHYHGGNNNYSQRGGRNGHHNNNRQGQQRGGRYGSSKYNSYSNNSGQYNRYNNGVGNGNRNYNGGYKSHRGSMNPSAAATAMNMQWPGYYNSPPIYYVPPQLVPTADAAAAAAAGSSPAPGGPSTDVSSSSSPTSSVSGASTPQPKKIEI---------------------------------------------------------------------------------------------------------------------------------------------------------------------------------------------------------------------------------------------------------------------------------------------------------------------------------------------------------------------------------------------------------------------------------------------------------------------------------------------------------------------------------------------------TTKTGQHLDLSALHNQQSGITTPPNNSSNNTAASNSNDNDNDASNNKGEPSNSSDSTPQPAGKKDENPSQEKDASKEDAEKTKREFLEQIKLRKQAMERKKQEEALKKQEEALKKQEEENRAKQPAPAPAPAPAPAPQVSSEDKPAKETSKEAEEPPKDTATSASSAA-----------------------------------------------------------------------------------------------------------------------------------------------------------------------------------------------------------------------------------------------------------------------------------------PVPAPAPSSPVTPASSTDNGSDAAAATVPSSSEQEQQQQQEVPAQQPKSGTYAAKLAVIKQQKAQEAAAKAESEKPEQPVEQPAEQVQKTEEQPQQKAEETQEEQTQEAPAPEEQETTQPSVNPPAGAAPEPSSENLAGEDVNSAPAGSAAAEEATPSTAGTAAPDAAENEESGADDSTVGTMSQLLERLKTADPIEDVYSFEYPENVERPDP-----------------------------------------------------------------------------------KYKSIKRKYTYGPTFLLQFKDKVRAKPDEEWVQQSISKIVITPAMMKLGKPRDA---------------------------------------------------------------------------GGFGGGPGGRGGD---------------------------FRKSASLRNMEGRSNSRSSSKKKSKRMMDDRKSNRPYTSRRDRERTSEREAEEQRKEDEKAKEEVKPLIPSANR----------W----------------------------------------------------V--PKSKLKKAAEKKLAPDGVTEL--------------------------LEKEDAER-----KMKSLLNKLT--LEMFDQISSQI---L--QIADQSKWEKQ-----GETLKVVIEQVF---------HKAC--DEPH-W----------SSMYAQLCGKVVKE-----L-----------------------------------------------------NPE--------------IAD--ETNEGKT------------------GP----------------------------------------------------------------------------------------------------------------------------KL-----------------------------VLHYLVARCHEEFE------------------------------------------------KGWTDKLPTKEDGSPLEPEMM-SDEYYKLAAAKRRGLGLVRFIGFL-YRL---NLLTGKM-------------------------------MF-ECFRRLMKDLNN----------------------------------------------------------------------------------------------APSEE--------TLESV--------V-ELLNTVG-------------------EQFETDSFSAGQATLEGS--------------------------ALLDSLFATLQD-------IIDESK-------------------------------IS---SRMKFKLI--DIRE---------L-----------------------------------------------------REDKNW---------DSNKKQDG--------------------PKTIQQIHE---------------------------------------------------------------------------------EEKERLMKNNNSRSNSRRVNNS---------------------------------------------------------------------------------------------MGGRSSSRRENPSM-------------------------------------------------------------------------------------------------------------------------------------------------------------------------------------------------------------------------------------------------------------------------------------------------------------------------------------------------------------------------------------------------------------------------------------SKDSFISTRSASLRHPQKSSQKEEPRKPEKSATNMFSALMDSNEDEE----------------------------------------------------------------------------------------------------------------------------------------------------------------------------------------------------------------------
>dme_NP_001033943.1
-----------------------DPDPQKTGKPTKTPRVAHSVPPKHAPISPPSRSRKASTIPLSTYDAAPLLHSYDDSPQRWSGVTNGHQAGVIIDQFRGGKAIIIEGGTSTGDTKSIGGGSDLRLVITANPSEIERNYEQPTNRGGGGGGGVIGVSCGGQTPPTPSVGKTLLNTSPNLLPITT----------------------------------------------------------------------------------------------------------------------------------------------------------------------------------------------------------------------------------------------------------------------------------------------------------------------------------------------------------------------------------------------------------------------------------------------------------------------------------------------------------------------------------------------------------------ATDTFNNLKNLVKIDKGSSPSSGSNSLGGNYRKGGSNGSGYKSAGGNGGSPAISGNSEGGRNGSRSSGGPTGHFSTGYSKNSVKIRQHDSEVSPRPRRSYQGDSSSSRYYPKNSDILGQGLGGN---------------------------------------------------------------------------------------------------------------------------------------------------------------------------------------------------------------------------------------------------------------------------------------------------------------------------------------------------------------------------SDSYNGSSSSGRYQQQDQQGGSHRGSRSNYHSNSDGSYNRSINSNSVGGGGSGAVGSGSGGSNYRSARNYENGNGSNGTQPRYGSGNGNGNSSNSNSSSGYNGSAASSTNSKSSYGASRGGNDGGVSSGYSSNYRDNYEDSPSHQRYNNTNSLERNGGGGSG-----------------------------------------------------------------------------------------------------------------------------AGASGGPRSYGR---------------------------------------------------------------------------SDADRYGGTPSSR----------------------------------------TPNLRNGSASAQISGSTSNSSNISLNSGSASAAGGGTPHSQQQQERSQAGKASTPPPITGR----------W----------------------------------------------------I--PPSLRPQHGLTQS----------------------------------EKNDAVFR-----RVRGILNKLT--PEKFQELSDEL---L--KLD---LNS-------IAILKGVILLIF---------DKAL--DEPK-Y----------SSMYAQLCKRLSEE-----A-----------------------------------------------------PSF--------------DKE-----PSNS------------------ST-----------------------------------------------------------------------------------------------------------------------------------------------------------FLRLLIAVCRDKFN-------------------------------------------------NRLKRDENDNRPPPENEADE----EERRHLAKQRMLGNVKFIGEL-NKL---DMLSKNV-------------------------------LH-QCIMELFDKKKK-------------------------------------------------------------------------------------------RTAGTQEM------CEDMECL--------A-QLLKTCG-------------------KNL--DS-------EQGK--------------------------ELMNQYFEKLER-------RSKSSE-------------------------------YP---PRIRFMLK--DVIE---------L-----------------------------------------------------RQ-NNW--------VPRKLGTTEGPVPIKQIRSDDDSIIRTPFPNRNRDMRNNDRDSDSWMNRFHLNIQPGGYNDMFSGLSVTGASPIVSPFATSNRDRDRDNRQYNNRGDRNRDRDQGGSGGANYGNRYNKHNQNGGGSGGGSSNNRDRDDSRR------------------------------------------------------------NNDRDRDRNDGQYGGNQLLGSKELAPRFKRNLITTNQDAVENLQMRPAANSLLFRAASQNQKFPATLPMSTPPNSSGSNNQGSSQGQLSNSHYPMLGTPTSHLINPTRPSSTPSAEYADNRTLLGVQQERGLKATSSSPNFSSGAEKLDLDGQAGRKGSHDGKDQGKNGSVERPSTPAGGIGSAKQQKKDKGPNKEELSKKASQYFKDRFYYDEEEDAEVTEIEIKDIDETKTEEADAAPVEVSEVKEDAAIPVTTPDRFTKLVDGFLELKLPEKALKDVCINLLMEVLD--RVNDVFLERAVRLLQTLRKQSNIKPNIVVEIFKQVVNKMNEREALNPRIVSLVASLLAKTICEPALLKLSDIANFTDNGQHYPLFLLVLQQLVKVIGKDALEEKFRASKVDLMNSLPEADRNKERLAGILEDRKLSFLYPLLKVQAEMLKQLQSDPNPNNFYKWIKANVDNKYYKDPGFIQALMTVVVKYVTKETTLADNLDPKEHPEKSVTQKEQQLLENYSQMLQTFLGQNELQLMALYALQTFCYNENFPKGMLCRWFKYLYESEIIEEEAFVLWKEEISDKYPGKGSALFQVNAWLTWLQEAESEDDED----------------------------------------------------------------------------------------------------------------------------
>Dme_4G_NP_001096852.1
QVPTSKPQSLHQPLQPQHSHPTAQPQFQINKAYNVVSILKASAQIAQQSPHLTNQQHPPIHHPQQTQQHQQSYTNVVNRSLSASEPVRAQSSVICNGSSILTVNSRQLNSGDMNSTAIYNISSYRKLTGSLDGNVCFLNVQDIKQNGNISGSVVSNKSIVGVGSEKSSCTGVSINNQIVLPNAQI---------------------------------------------------------------------------------------------------------------------------------------------------------------------------------------------------------------------------------------------------------------------------------------------------------------------------------------------------------------------------------------------------------------------------------------------------------GTSMGIAGTTTAGTSYMHEKNIVGVSVNCVNTSKKYDFNNSSLLSNNSYPASTAEYVSTGNNNSGNTRSNPQSGGIFRGPPSTPNAPRGASGGATRHVHVQPMYSQPLHQNMVLQQYTQYNPRQQTFPASHLQYAPAPMPYYQYQYVPTLQQQPPHTRSAVTVNTNVNVGNNLQPVQSGPNGPLPVPGASSSQIQLLTSTVQPGASTVMGVGGPGSTMGQVGVPPMVGVGVMTTSVQPQPVQVQPASRRRHQHRLQIIDPTTKKNIL------------------------------------------------------------------------------------------------------------------------------------------------------------------------------------------------------------------------------------------------------------------DDFDKTKSNTDNEFSDQVTSTNTPATVLSEGPIRIPQQESVGLNNLTSTSSQGSESRTNAPYIPIETTPISRTDVGPTPIVSAMTDAPSVEILPTPQRGRSKKIPIVSPKNVSESIVAPITDETDDAGSTPISRATEESMPPNQTHPNLLISDSSKHKQAVSNSEISKDAPTGLKEMHVAELESSVASENHPAGILDVNVNKSSQSLDFSADPEIDSIGAISPTSPN------------------------------------------------------------------AVSPILHEVLDNTELSKKLENSTTERFKDSQSVEKPTHQELSLRNATDETEISAMALQDVNSLDNNQIEKTYPSKPKLNVDVSEDISSRESAIKSTSTKNTGVDVGLQSDSKPETTLNDKQDSTDLKVKVSAKISSIINYNEGQWSPNNPSGKKQYDREQLLQLREVKASRIQPEVKNVSILPQPNLMPSFIRNNNNNKRVQSMVGIIGNRSNESAGNYIGKQMSMSGVQSGGGRSSMKGMIHVNLSLNQDVKLSENENA----------W----------------------------------------------------R--PRVLNKSDGDSDAKSA-------------------------------LEKDELVR-----RVRGILNKLT--PERFDTLVEEI---I--KLK---IDT-------PDKVDEVIVLVF---------EKAI--DEPN-F----------SVSYARLCQRLAAE-----------------------------------------------------------VKV--------------IDE----RMESE------------------TK----------------------------------------------------------------------------------------------------------------------------SN--------------------------SAHFRNALLDKTEQEFT---------------------------------QNVSQSTAKEKKLQPIVDKIKKCTDANEKAELEAFL----EEEERKIRRRSGGTVRFIGEL-FKI---SMLTGKI-------------------------------IY-SCIDTLL--------------------------------------------------------------------------------------------------NPHSED--------MLECL--------C-KLLTTVG-------------------AKF--EKTPVNSKDPSRC--------------------------YSLEKSITRMQA--I----ASKTDK------------------------DGAR---VS---SRVRFMLQ--DVID---------L-----------------------------------------------------RK-NKW---------QTSRNEAP-------------K--------TMGQIEK-----EAKNEQLSAQYFGTLSS-----------------------------------------------------------TTPGGSQGGSGKRDDRGNSRYGESRSSSAYGGSHSQRGDNGNLRHQQQNNVGGNVSGGAGHSNGNNDENTWHVQTSKGSRSLAVDSNKLEGLSKLSDQNLETKKMGGLTQFIWISSDTTRLSSAPTPTP------------SNPFAVLSSLIDKNSNERDRDRSGPRNKGSYNKGSMERDRYDRGMHSRTGSSQGSRENSSSRGGQQGRTLLSSSVQKSTSHSKYTQQAPPTRHTVKAQSSVGSSNVNTGPLYRGSEQQTSATFSQTTRSVAPVAVFIEASETDLKLIKSVVSEIVDLSAASKEVTPGAVSCIKRVPEKLRCSFIYYILTDYLHLANVGKQYRRYLSIAVSQLIQQNYISADHLRLAYNEFT----------VYANDLIVDIPELWLYILQFA--GPLIVKKILTISDLWNNNLKENSPSNVAKKFLKTYLIYCTQEVGPNFARNMWIKFNLKWSDFMPESEVADFIKFNRLEYVENESKSPVIDHRETPEKHVKNVIDHIEHLLKEGTTADCIIDYSNGNIMVVDKLFIRGLTETLSNFSIHYKDNSYKLESETFQKFCIPVLQRYIDSNEDHQLECLYTLQLLVHGLEHPRGLLSELIGELYDAFVIQKESLCKWRDSKDQSAGKGVAVKSLNPFFNSLLNDDAN----------------------------------------------------------------------------------------------------------------------------------------------------------
>Hsa_|NP_003751.2
--MNSQPQTRSPFFQRPQIQPPRATIPNSSPSIRPGAQTPTAVYQANQHIMMVNHLPMPYPVPQGPQYCIPQYRHSGPPYVGPPQQYPVQPPGPGPFYPGPGPGDFPNAYGTPFYPSQPVYQSAPIIVPTQQQPPPAKREKKTIRIRDPNQGGKDITEEIMSGGGSRNPTPPIGRPTSTPTPPQQ------------------------------------------------------------------------------------------------------------------------------------------------------------------------------------------------------------------------------------------------------------------------------------------------------------------------------------------------------------------------------------------------------------------------------------------------------------------------------------------------------------------------------------------------------------LPSQVPEHSPVVYGTVESAHLAASTPVTAASDQKQEEKPKPDPVLKSPSPVLRLVLSGEKKEQEGQTSETTAIVSIAELPLPPSPTTVSSVARSTIAAPTSSALSSQPIFTTAIDDRCELSSPREDTIPIPSLTSCTETSDPLPTNENDDDICKKPCSVA--------------------------------------------------------------------------------------------------------------------------------------------------------------------------------------------------------------------------------------------------------------------------PNDIPLVSSTNLINEINGVSEKLSATESIVEIVKQEVLPLTLELEILENPPEEMKLECIPAPITPSTVPSFPPTPPTPPASPPHTPVIVPAAATTVSSPSAAITVQRVLEEDESIRTCLSEDAKEIQNKIEVEADGQTEEILDSQNLNSRRSPVPAQIAITVPKTWKKPKDRTRTTEEMLEAELELKAEEELSIDKVLESEQDKMSQGFHPERDPSDLKKVKAVEEN--------------------------------------------------------------------------------------GEEAEPVRNGAESVSEGEGIDANSGSTDSSGDGVTFPFKPESWKPTDTEGKKQYDREFLLDFQF--------------------------------------------------------------MPACIQKPEGLPP----------------ISDVVLDKINQPKLPMRTLDPRILPRGPDFTPAFADFGRQTPGGRGVPLLNVGSRRSQPGQRREPRKIITVSVKEDVHLKKAENA----------W----------------------------------------------------K--PSQKRDSQADDPEN---------------------------------IKTQELFR-----KVRSILNKLT--PQMFNQLMKQV---S--GLT---VDT-------EERLKGVIDLVF---------EKAI--DEPS-F----------SVAYANMCRCLVTL------------------------------------------------------------KV--------------PMA-----DKPG------------------NT----------------------------------------------------------------------------------------------------------------------------VN-----------------------------FRKLLLNRCQKEFE-----------------------KDKADDDVFEKK--------------QKELEAASAPEERTRLHDEL----EEAKDKARRRSIGNIKFIGEL-FKL---KMLTEAI-------------------------------MH-DCVVKLL--------------------------------------------------------------------------------------------------KNHDEE--------SLECL--------C-RLLTTIG-------------------KDL--D--------FEKA---------------K----------PRMDQYFNQMEK-IV----KERKTS------------------------------------SRIRFMLQ--DVID---------L-----------------------------------------------------RL-CNW----------VSRRADQ-------------GP------KTIEQIHKEAKIEEQEEQRKVQQLMT-------------------------------------KEKR----------------------RPGVQRVDEGGWNTVQGAKNSR------------------------------------------------------------------------VLDPSKFLKITKPTIDEKIQLVPKAQLGSWGKGSS----------------GGAKASETDALRSSASSLNRFSALQPPAPSGSTPST----------------------------------PVEFDSRRTLTSRGSMGREKNDKPLPSATARPNTFMRGGSSKDLLDNQSQEEQRREMLETVKQLTGGVDVERNSTEAERNKTRESAKPEISAMSAHDKAALSEEELERKSKSIIDEFLHINDFKEAMQ---------CVEELNAQGLLHVFVRVGVE----------STLERSQITRDHMGQLLYQLVQSEKLSKQDFFKGFSETLELADDMAIDIPH--------------------------------------IWLYLAELVTPMLKEGGISMRELTIEFSKPLLPVGRAGVLLSEILHLLCKQMSHKKVGALWREADLSWKDFLPEGEDVHNFLLEQKLDFIESDSPCSSEALSKKELSAEELYKRLEKLIIEDKANDEQIFDWVEANLDEIQMSSPTFLRALMTAVCKAAIIADSSTFRVDTAVIKQRVPILLKYLDSDTEKELQALYALQASIVKLDQPANLLRMFFDCLYDEEVISEDAFYKWESSKDPAEQNGKGVALKSVTAFFTWLREAEEESEDN----------------------------------------------------------------------
>Hsa_NP_886553.3
--MNKAPQSTGPPPAPSPGLPQPAFPPGQTAPVVFSTPQATQMNTPSQPRQHFYPSRAQPPSSAASRVQSAAPARPGPAAHVYPAGSQVMMIPSQISYPASQGAYYIPGQGRSTYVVPTQQYPVQPGAPGFYPGASPTEFGTYAGAYYPAQGVQQFPTGVAPAPVLMNQPPQIAPKRERKTIRIR------------------------------------------------------------------------------------------------------------------------------------------------------------------------------------------------------------------------------------------------------------------------------------------------------------------------------------------------------------------------------------------------------------------------------------------------------------------------------------------------------------------------------------DPNQGGKDITEEIMSGARTASTPTPPQTGGGLEPQANGETPQVAVIVRPDDRSQGAIIADRPGLPGPEHSPSESQPSSPSPTPSPSPVLEPGSEPNLAVLSIPGDTMTTIQMSVEESTPISRETGEPYRLSPEPTPLAEPILEVEVTLSKPVPESEFSSSPLQAPTPLASHTVEIHEPNGMVPSEDLEPEVESS----------------------------------------------------------------------------------------------------------------------------------------------------------------------------------------------------------------------------------------------------------------PELAPPPACPSESPVPIAPTAQPEELLNGAPSPPAVDLSPVSEPEEQAKEVTASMAPPTIPSATPATAPSATSPAQEEEMEEEEEEEEGEAGEAGEAESEKGGEELLPPESTPIPANLSQNLEAAAATQVAVSVPKRRRKIKELNKKEAVGDLLDAFKEANPAVPEVENQPPAGSNPGPESEGSGVPPRPEEADETWDSKEDKIHNAENIQPGEQKYEYKSDQWKPL-----------------------------------------------------------------------------------------NLEEKKRYDREFLLGFQFIFASMQKPEGLPHISDVVLDKANKTPLRPL---------------------------------------------------------------------------DPTRLQGINCGPD--------------------------------FTPSFANLGRTTLSTRGPPRGGPGGELPRGPQAGLGPRRSQQGPRKEPRKIIATVLMTEDIKLNKAEKA----------W----------------------------------------------------KPSSKRTAADKDRGEEDADG------------------------------SKTQDLFR-----RVRSILNKLT--PQMFQQLMKQV---T--QLA---IDT-------EERLKGVIDLIF---------EKAI--SEPN-F----------SVAYANMCRCLMAL----------------------------------------------------------------------------KVP------TTE------------------KP-------------------------------------------------------------------------------------------------------------------------TVTVN-----------------------------FRKLLLNRCQKEFE-------------------------------------KDKDDDEVFEKKQKEMDEAATAEERGRLKEEL----EEARDIARRRSLGNIKFIGEL-FKL---KMLTEAI-------------------------------MH-DCVVKLL--------------------------------------------------------------------------------------------------KNHDEE--------SLECL--------C-RLLTTIG-------------------KDL--DF-------EKAK--------------------------PRMDQYFNQMEK-------IIKEKK-------------------------------TS---SRIRFMLQ--DVLD---------L-----------------------------------------------------RG-SNW---------VPRRGDQG--------------------PKTIDQIHKEAEMEEHREHIKVQQLMA---------------------------------------------------------------KGSDKRRGGPPGPPISRGLPLV---------------------------------------------------------------------------------------------DDGGWNTVPISKGSRPIDTSRLTKITKPGSIDSNNQLFAPGGRLSWGKGSSGGSGAKPSDAASEAA-----------RPATSTLNRFSALQQAVPTESTDNRRVVQRSSLSRERGEKAGDRGDRLERSERGGDRGDRLDRARTPATKRSFSKEVEERSRERPSQPEGLRKAASLTEDRDRGRDAVKREAALPPVSPLKAALSEEELEKKSKAIIEEYLHLNDMKEAVQCVQELASPSLLFIFVRHGVESTLERSAIAREHMGQLLHQLLCAGHLSTAQYYQGLYEILELAEDMEIDIPHVWLYLAELVTPILQEGGVPMGELFREITKPLRPLGKAASLLLEILGLLCKSMGPKKVGTLWREAGLSWKEFLPEGQDIGAFVAEQKVEYTLGEESEAPGQRALPSEELNRQLEKLLKEGSSNQRVFDWIEANLSEQQIVSNTLVRALMTAVCYSAIIFETPLRVDVAVLKARAKLLQKYLCDEQKELQALYALQALVVTLEQPPNLLRMFFDALYDEDVVKEDAFYSWESSKDPAEQQGKGVALKSVTAFFKWLREAEEESDHN-------------------------------------------------------------------------------------------------------------------------------------
>cel_NP_001022260.1
----------------------------MSNAVSRGPGRGKPNQDHNAVPMQDSSQQFVMPFVNTSGPVNSNYQRMPMNQSAYPQYGQQQYNQPQTNHYYPPQAPQHQQQYGGYQRPDYGHQPQMYNQQYQGYQAPQQYHPEMPYQPAQPAQQQMTHTAPQEPKRQRKALEIVDPTTKKAIEVTP-------------------------------------------------------------------------------------------------------------------------------------------------------------------------------------------------------------------------------------------------------------------------------------------------------------------------------------------------------------------------------------------------------------------------------------------------------------------------------------------------------------------------------------------------------------------------------------HLAPAAPAPAAPAAPIAPEEEKKKQNITLEFLNQVKNELHHEDRRHDNPPAVPAAVPAAVQAAVLPNFSVPPPALGQTPPAASIAPQVVPSVPKTPEAPAKADYEVK-----------------------------------------------------------------------------------------------------------------------------------------------------------------------------------------------------------------------------------------------------------------------------------------------------------------------------------------------------------------------QAETLVTPVSSPHASDTTTTTPASGTAESASTVADVRVTPTLTKEESKEETDDDKFEENDERESTPDVADSSTEKTPEELEIEKAQKEAEEIEKKKLREEALEKRIEELILAGSAVISDGTFGRDFMVTIREIEKVFSRTPCPLSPAQLADFGLDIKTMRVS----------------------------------------------------------------------------------------------------------------DNKKPNFTPNWANKGGNRQQPYRGR---------------------------------------------------------------------------TTTDGTGRGGQQQ-----------------------------------RDRMHNKRPPVVR------------------------------------PSIERVQRVTLPSSKDA----------W----------------------------------------------------K--PDRQKTAEAVASEE---------------------------------AAVIEVCK-----KVRSLMNKVT--PTSQRPLTEEF---I--SYN---VSSN------DAQLAQVVEIVF---------DKAV--EEPK-F----------CALYAEMCKAQANH------------------------------------------------------------EL--------------SQT------GGK------------------SA-----------------------------------------------------------------------------------------------------------------------------------------------------------FRNKVLTRTQMTFQ---------------------------------------------DKKDIDADKLAIIEKEEDPVKKEL--MLAEEKQKFRRRKFGVMTFMGYL-YRN---QLLSTKI-------------------------------VQ-TCTFELFNSIKD----------------------------------------------------------------------------------------QDIKKEDVDEE--------SIHCG--------L-QLIETVG-------------------VMLDKSK-------DSTT--------------------------VFLDQWFQKLEA-------AKPYCS------------------------------------NKIRFMIM--NLME---------L-----------------------------------------------------RK-DKW--------IPRKSTESG--------------------PKKIDEIHKDIRQEKIENEKARDQ------------------------------------------------------------------YDRDRDRRHGGVRPNSNSLRKS---------------------------------------------------------------------------------------------VPVSRNSLDRNRGM--------------------QHPEQKRAAAAANTKLASSSVQPKNISLSSMD------------------------------------------------------NNTLGKSKKEWHSGASGGGNTSSESAVPVKSAWGRRDSNDQRKKSTVDEKQAALAAAKEISAMSISSRRSTSQNSNTDKTDDELTEEEKAVRAKIMNTVKSDLLEMSSGELSQKELVDSITDYVGKEKYGSPSLTVVYEMIIRAVIEKGLKDDDRKKLAIALRMSLVSKTEKQAFIEGATRFCKFANDVELQQDYPKL----------------------------------------------------------------------------WTVTGEVLVNTSHAPHDEIGEVESFSLADMKPIFSAAKGEGNKKFDLLVQVLKQLIELELEVTGAAEGISWEFSDMKLKTEMEEGLSAEMEAVTFKNGKTLSSYLTGN--------------------------------------------------------------------------------------------------------------------------------------------------------------------------------------------------
>cre
-------------------------------------MTVEGEEISLRPLRPGGNAANPFASFGKGLGFGKGKKAAAPVVEDKPPKKNSERVRYPKDFLLKFMEKYNSCPSELEQ-----------------------------------------------------------------------------------------------------------------------------------------------------------------------------------------------------------------------------------------------------------------------------------------------------------------------------------------------------------------------------------------------------------------------------------------------------------------------------------------------------------------------------------------------------------------------------------------------------------------------------------------------------------------------------------------------------------------------------------------------------------------------------------------------------------------------------------------------------------------------------------------------------------------------------------------------------------------------------------------------------------------------------------------------------------------------------------------------------------------------------------------------------------------------------------------------------------------------------------------LNLDCVVTGEDRQAQQEVLQ-------KVAEEIDDRDWRSRTSVGNYREEREFREPKQREARETAEPRQQ-------------------------------------------------------------------------------------------------------------------------------QARQAPAPRE---------------------------------------------------------------------------AAPQQAQQQAQPA----------------------------------------------------------------------------------ASSGPSGDEQNMARIAKAA---------------------------------------------------------------DLGRQAYKVGGTL-------------------------------------SAEERAVR-----SVKGILNKLT--PEKFDRLLNQL---L--EV----ITT-------ADILQKTIALVF---------ENAV--EQPT-Y----------VAMYGDLCVSLSKE-----L-----------------------------------------------------PSF--------------PPP-----PGSD------------------KP----------------------------------------------------------------------------------------------------------------------------LQ-----------------------------FRQILLNTCQDEFE---------------------------------------------------GAAEAREALVSISDSAER----DEAERNVKKRVLGNMRLMSEL-YKQ---EMVKDWI-------------------------------MV-TCIDELLLARAT------------------------------------------------------------------------------------------KGAKVPPED--------NIEAV--------L-EIVKLSG-------------------IKLSKSE-------KPET---------------L----------KKLDKVVKELER--L----HNDKNN---------------------------G---IS---TRVRLAIR--EILE---------L-----------------------------------------------------RK-ANW--I------PRRETYTA---------------------KKLDDVRA-----QAEAE-----------------------------------------------------------------------LGMISSSIAASLPQLGSAMPRY---------------------------------------------------------------------------------------------GEAMGAMGGRDDGG--------------------FGLIPPLRADGDVQLFPAFRGDASSDRGGFSS----------------------------------------------------------------------------------AGAGKGASALLGDYTPPPVRVQLPMRTEPAPQVAQQEPVAPSRPAAVAPGKALSEEEVVRKSQSLYQEFTSTLDKAEATT---------CVRELGSQHLAKVVEIGLDQ----------IFNSLKEKEQDALLDLLLHLHEAGAITSENVVDALTTFTTQLEDLSMDVPK-------------------------------------------------------------------------------APQLLGRFYGSCVSRNIASLDLLPQLMEGDASVEPKRRFSGAAFKVLRGAKGDAGLTSLCSEVGLTASTFLTADPEFDKDEPALEEWLKSEGLTGLVPLNPHQGLAVSSAVYVGFRVVEGYLGV-------------------------------------------------------------------------------------------------------------------------------------------------------------------------------
>otauriXP_003077983
---------------------------------------------------------------------------------------------------------------------------------------------------------------------------------------------------------------------------------------------------------------------------------------------------------------------------------------------------------------------------------------------------------------------------------------------------------------------------------------------------------------------------------------------------------------------------------------------------------------------------------------------------------------------------------------------------------------------------------------------------------------------------------------------------------------------------------------------------------------------------------------------------------------------------------------------------------------------------------------------------------------------------------------------------------------------------------------------------------------------------------------------------------------------------------------------------------------------------------------------------------------------------------------------------------------------------------------------------------------------------------------MTLTTGRCPASSAHLACSPSAAVAVAAVDAAVAVAVVAVERLM-------------------------------------------------------------------------------------------------------------------------------TNGRIVSFPR---------------------------------------------------------------------------AKEDAVEIYRIPA-----------------------------------------------------------------------------------------GELPKLHKTDKK----------Y-------------------------------------------------------VIGTID-----------------------------------------DEEEKRQR-----SFKAILNKLT--PDNFEKLLEKL---L--DVG---ITE-------AATLVGLIGQLF---------EKAL--QEPT-F----------SSLYAELCRVLSDR-----F-------------------------------------------------MNEGVEF--------------LDP---TAPEGQ------------------QK----------------------------------------------------------------------------------------------------------------------------IT-----------------------------FKRVLLNKCQEEFE-------------------------------------------------------TSDKAIARAEAGED----EEEETKEGEEDVCSVIFVSLVNYSR---NLCLPSV-------------------------------SC-MCASRNFSARAR---------------------------------------------------------------------------------------------------------RLRVKRT--------S-KHYASSC-------------------PRWAVNSIIRRPSNTW----------------------------MLTSEVWITLASRASCLLVIASCCK---------------------TSWTCAPRDGASVENKRGRRRLQ--RCTA---------M-----------------------------------------------------RNGLRW--------SRHVVRASV----------------LSEAAPSVAPCHDPTVDAEAILIVH---------------------------------------------------------------------RAEAPVEMNATEAASSDLILES---------------------------------------------------------------------------------------------DSVAIVDPVVTIVA-------------------------------------------------------------------------------------------------------------------------------------ILDHRLAARLTHVRAFRSPELDGAVRGAHXXXXXXXXRALAASDGPMSGAQLIEGCAPLFNNIEDILCDLPKAGDHIAACI---------------------------------------------------------------------------------------------------------------------------------------------------------------------------------AGPVLDGTCSLVDLAAALRKATPDGEEPGYALAEGFALTLFSQVLSHAQRIAGDEEKMPALYKASGVALNDLRGDADKEDDTVVPKIIEKLALKGI---------------------------------------------------------------------------------------------------------------------------------------------------------------------------------------------------
>athNP_001078319
SSAAGYGKGAGAPGSAPAPSTYPDNSSLSSNRSFKKPGNAQGGGQPRVNLPPVNHPNNHNNGPNAHSRSQVTGEPGVGGPTNPTESFNRNTGPIPKAPTSQSTVMSSKINETPNTAKVAASGDASQAFPLQFGSLGPDLMVPARTTSAPPNMDDQKRAQMQQSSLRTASNVPASVPKKDSSNKGA-------------------------------------------------------------------------------------------------------------------------------------------------------------------------------------------------------------------------------------------------------------------------------------------------------------------------DNQLMRKEGHNPSSEKADIQVPHIAPPSQTQKSPITNIRMPSVQTPYQHTQVPHPVHFGGPNMHMQTPVTATSFQMPMPMALSMGNTPQIPPQVFYQGHPPHPMHHQGMMHQAQGHGFATPMGAQIHPQLGHVGVGLSPQYPQQQGGKYGGARKTTPVKITHPDTHEELRLDRRGDPYSEGDSTALKPHSNPPPRSQPVSSFAPRPVNLVQPSYNSNTMIYPPVSVPLNNGPMSSAQAPRYHYPVIDGSQRVQLINQPAHTAPQLIRPAAPAHLSSDSTSSVKARNAQNVMSSALPVNAKVSVKPAGVSEKLGSPKDRSHGEVNISLSQKNVEACSLSSSQQPKPSFVSGVPNSSAPPAKSPVETVPLAKSSVETVPPVKSSVETA---------------------------------------------------------------------------------------------------------------------------------------------------------------------------------------------------------------------------------------------------------------------------PVTTTEIRRAEMVSESISVEDQTCKVEPPHNLTENRGQTMPDSLVSDPETATVAAKENLSLPATNGFRKQLLKVSTTSDAPTSDSVDTSIDKSTEGSSHASSEISGSSPQEKDLKCDNRTASDKLDERSVISDAKHETLSGVLEKAQNEVDGATDVCPVSEKLAVTDDTSSDLPHSTHVLSSTVPLGHSETHKSAVETNTRRNTSTKGKKKIKEILQKADAAGTTSD-------------------------------------------------------------------------------LYMAYKGPEEKKESSNVVHDVSNQNLLPAIPQAVEAIVDTEPVKNEPEDWEDAADVSTPKLE-----------------------------------------------------------------------TADNSVNAKRGSS---------------DEVSDNCINTEKKYSRDFLLKFADLCTALPEGFDVSPDIANALIVAYMGASHHEHDSYPTPGKVMDRQASGARLDRRPSNVAGDDR----------WTKNQGSLPAGYGGNVGFRPGQGGNSGVLRNPRMQGPIISRPMQPVGPMGGMGRNTPDLERWQRGSNFQQKGLFPSPHTPMQVMHKAERKYQVGTIA------DEEQAKQR-----QLKSILNKLT--PQNFEKLFEQV---K--SVN---IDN-------AVTLSGVISQIF---------DKAL--MEPT-F----------CEMYADFCFHLSGA-----L-----------------------------------------------------PDF----------------------NENG------------------EK----------------------------------------------------------------------------------------------------------------------------IT-----------------------------FKRLLLNKCQEEFE--------------------------------------------RGEKEEEEASRVAEEGQVEQTEEER----EEKRLQVRRRMLGNIRLIGEL-YKK---RMLTEKI-------------------------------MH-ACIQKLLGYNQD------------------------------------------------------------------------------------------------PHE-------ENIEAL--------C-KLMSTIG-------------------VMI--DH-------NKAK--------------------------FQMDGYFEKMKM-------LSCKQE-------------------------------LS---SRVRFMLI--NAID---------L-----------------------------------------------------RK-NKW---------QERMKVEG--------------------PKKIEEVHRDAAQERQTQANRL--------------------------------------------------------------------SRGPSMNSSGRRGHMEFSSPRG---------------------------------------------------------------------------------------------GGGMLSPPAAQMGS--------------------YHGPPQGRGFSNQDIRFDDRPSYEPRMVPMPQ--------------------------------------------------------------RSVCEEPITLGPQGGLGQGMSIRRPAVASNTYQSDATQAGGGDSRRPAGGLNGFGSHRPASPVTHGRSSPQERGTAYVHREFASLSRASDLSPEVSSARQVLQGPSATVNSPRENALSEEQLENLSLSAIKEYYSARDENEIGMCMKDMNSPAYHPTMISLWVTDSFERKDKERDLLAKLLVNLVKSADN------------------------------------------------------------------------------------ALNEVQLVKGFESVLKTLEDAVNDAPKAAEFLGRIFGKSVTEKVVTLTEIGRLIQEGGEEPGSLIEFGLGGDVLGSVLEMIKTEAGEETLVEIRRSSGLRIENFKPHAPNRSKILEKFT-------------------------------------------------------------------------------------------------------------------------------------------------------------------------------
>AthBAE98879.1
SSAAGYGKGAGAPGSAPAPSTYPDNSSLSSNRSFKKPGNAQGGGQPRVNLPPVNHPNNHNNGPNAHSRSQVTGEPGVGGPTNPTESFNRNTGPIPKAPTSQSTVMSSKINETPNTAKVAASGDASQAFPLQFGSLGPDLMVPARTTSAPPNMDDQKRAQMQQSSLRTASNVPASVPKKDSSNKGA-------------------------------------------------------------------------------------------------------------------------------------------------------------------------------------------------------------------------------------------------------------------------------------------------------------------------DNQLMRKEGHNPSSEKAGIQVPHIAPPSQTQKSPITNIRMPSVQTPYQHTQVPHPVHFGGPNMHMQTPVTATSFQMPMPMALSMGNTPQIPPQVFYQGHPPHPMHHQGMMHQAQGHGFATPMGAQIHPQLGHVGVGLSPQYPQQQGGKYGGARKTTPVKITHPDTHEELRLDRRGDPYSEGDSTALKPHSNPPPRSQPVSSFAPRPVNLVQPSYNSNTMIYPPVSVPLNNGPMSSAQAPRYHYPVIDGSQRVQLINQPAHTAPQLIRPAAPAHLSSDSTSSVKARNAQNVMSSALPVNAKVSVKPAGVSEKLGSPKDRSHGEVNISLSQKNVEACSLSSSQQPKPSFVSGVPNSSAPPAKSPVETVPLAKSSVETVPPVKSSVETA---------------------------------------------------------------------------------------------------------------------------------------------------------------------------------------------------------------------------------------------------------------------------PVTTTEIRRAEMVSESISVEDQTCKVEPPHNLTENRGQTMPDSLVSDPETATVAAKENLSLPATNGFRKQLLKVSTTSDAPTSDSVDTSIDKSTEGSSHASSEISGSSPQEKDLKCDNRTASDKLDERSVISDAKHETLSGVLEKAQNEVDGATDVCPVSEKLAVTDDTSSDLPHSTHVLSSTVPLGHSETHKSAVETNTRRNTSTKGKKKIKEILQKADAAGTTSD-------------------------------------------------------------------------------LYMAYKGPEEKKESSNVVHDVSNQNLLPAIPQAVEAIVDTEPVKNEPEDWEDAADVSTPKLE-----------------------------------------------------------------------TADNSVNAKRGSS---------------DEVSDNCINTEKKYSRDFLLKFADLCTALPEGFDVSPDIANALIVAYMGASHHEHDSYPTPGKVMDRQASGARLDRRPSNVAGDDR----------WTKNQGSLPAGYGGNVGFRPGQGGNSGVLRNPRMQGPIISRPMQPVGPMGGMGRNTPDLERWQRGSNFQQKGLFPSPHTPMQVMHKAERKYQVGTIA------DEEQAKQR-----QLKSILNKLT--PQNFEKLFEQV---K--SVN---IDN-------AVTLSGVISQIF---------DKAL--MEPT-F----------CEMYADFCFHLSGA-----L-----------------------------------------------------PDF----------------------NENG------------------EK----------------------------------------------------------------------------------------------------------------------------IT-----------------------------FKRLLLNKCQEEFE--------------------------------------------RGEKEEEEASRVAEEGQVEQTEEER----EEKRLQVRRRMLGNIRLIGEL-YKK---RMLTEKI-------------------------------MH-ACIQKLLGYNQD------------------------------------------------------------------------------------------------PHE----E---NIEAL--------C-KLMSTIG-------------------VMI--D--------HNKA---------------K----------FQMDGYFEKMKM--L--------SC-------------------------KQE---LS---SRVRFMLI--NAID---------L-----------------------------------------------------RK-NKW---------QERMKVEG--------------------PKKIEEVHR-----DAAQERQTQANRL---------------------------------------------------------------SRGPSMNSSGRRGHMEFSSPRG---------------------------------------------------------------------------------------------GGGMLSPPAAQMGS--------------------YHGPPQGRGFSNQDIRFDDRPSYEPRMVPMPQ---------------------------------------RSVCEEPITLGPQGGLGQGMSIRRPAVASNTYQSDATQAGGGDSRRPAGGLNGFGSHRPASPVTHGRSSPQERGTAYVHREFASLSRASDLSPEVSSARQVLQGPSATVNSPRENALSEEQLE---------NLSLSAIKEYYSARDENEIG----------MCMKDMNSPAYHPTMISLWVTDSFERKDKERDLLAKLLVNLVKSADNALNE----------------------------------------------------------------------------------------VQLVKGFESVLKTLEDAVNDAPKAAEFLGRIFGKSVTEKVVTLTEIGRLIQEGGEEPGSLIEFGLGGDVLGSVLEMIKTEAGEETLVEIRRSSGLRIENFKPHAPNRSKILEKFT-------------------------------------------------------------------------------------------------------------------------------------------------------------------------------
>osaADE06657
ANAPQVAQQMYIPTIQHHHQLQPPTMMHQAAGIPYGPAAHQLTPQMSGMMNVGVAPQFTPQQPNKYVTGPTRKTTVKITHPDTHEELKLDKRMDSSGQRGLPSVQQQSQPVSTYGSPMGFYQQNSYNQSTMFYPTTSGVGQVPTVSQGPRFVSTQTVSYISPSMNTGPGSNKDNLAGSTTSGHSQ-----------------------------------------------------------------------------------------------------------------------------------------------------------------------------------------------------------------------------------------------------------------------------------------------------------------------------------------------------------------------------------------------------------------------------------------------VTGKPHPAGLHIEKSGVQTVTISAPPGKSDVNKLKPAEDVVSHRQKDNEAVSGVRKSGENESKASPITEKHPTPVSQPLQALAANPETTAAASFVVNSVPGDDGKSKESIQRTGSFKDSNKNATKDTRNLSQEPQSASSAEDLKVHTSVKDVCCGVSLMESKGVNKESEQTNAASAAPTEMLKAADASSIDRSSARSTSESTENVQEVGKSDVAIGDSEKSGITNKVSPDLTKDDISSGSTGNESHEVCTLDLAEQLPVGASNPDNLDTATSVTDQGQLLKEP------------------------------------------------------------------------------------------------------------------------------------------------------------------------------------------------------------------------------------------------------------SSSVSDENVIMDRLHQSAEKMSDLVDDTVASVASSETLPESIIQNANAKGNTSGNQETGSATSSNILNVLPVPHSVASEDPLKPESMLKDQSSSAPAASARPVSREKPSVEITRTKFTAVKKKKRREMLSKADAAGSSDLYNAYKGPEEKVDFIGASESLDSSSIADHELPDESSEKEVNMGEDEGKKKVELDDWEDAAEMSTPKLERSDSSNQTTEANGRKRYSRD----------------------------------------------------------------------------------------------FLLTLAQSCTNLPVGFQMIEYASVLFPNLAGKSCAVDHPSPGR---------------------------------------------------------------------------GADRPASRGDRRG------------------------------------VVIEDDRWGKSGHLFGSGRDMSMDNGPPTMNHRGAPGVMRNPRGGLINVGPIAPQMSRSGSDADR----------WQQKGIFPS--------------------------------------------PVTPMQVMHKAEKKYVVGKVS-----------------------------DEEEAKQR-----QLKAILNKLT--PQNFEKLFEKV---K--EVN---IDN-------VATLTGVISQIF---------DKAL--MEPT-F----------CEMYANFCFHLAGA-----L-----------------------------------------------------PDF--------------SED------NEK------------------------------------------------------------------------------------------------------------------------------------------------IT-----------------------------FKRLLLNKCQEEFE--------------------------------------------RGEREEAEADKTEEEGEIKQTKEER----EEKRIRARRRMLGNIRLIGEL-YKK---RMLTERI-------------------------------MH-ECIKKLLGNYQN------------------------------------------------------------------------------------------------PDE-------ENIEAL--------C-KLMSTIG-------------------EMI--D--------HAKA---------------K----------EHMDAYFDIMLK-------LSTSQQ-------------------------------LS---SRVRFMLR--DSID---------L-----------------------------------------------------RK-NKW---------QQRRKVEG--------------------PKKIDEVHR-----DAAQERHAQSS-----------------------------------------------------------------RLARGSVVGSGPRRGAAPMDYG---------------------------------------------------------------------------------------------PRGSAAALASPSSQ--------------------QVGHRGMPSHSRGFGTQDIRFEERSPLDHRTT---------------------------------------VLPPRKDEAITLGPQGGLARGMSIRGQPLISNAELSSADSRRMVSGPNGYNSASTAREEPGSRIPDRSGRIAPNTQFAGPSNRPASQEGRSGNKLYSEDDLREKSISAIREYYSAKDEKEVALCIEELNAPSFYPSVVSLWVNDSFERKDME--------------------------------------------------------------------------------------------------------------------------------RELLTKLFVSLCNTRNNLLSKSHLTAGLATVLGSLEDALSDAPRAAEYLGRLLARFVVESILSLQEVGTLIEKGGEEPGELVHHGIGADVLGAVLESIKVEKGDSFLNEAKAS------------------------------------------------------------------------------------------------------------------------------------------------------------------------------------------------------
>Osa|ADE06656.1
ANAPQVAQQMYIPTIQHHHQLQPPTMMHQAAGIPYGPAAHQLTPQMSGMMNVGVAPQFTPQQPNKYVTGPTRKTTVKITHPDTHEELKLDKRMDSSGQRGLPSVQQQSQPVSTYGSPMGFYQQNSYNQSTMFYPTTSGVGQVPTVSQGPRFVSTQTVSYISPSMNTGPGSNKDNLAGSTTSGHSQ-----------------------------------------------------------------------------------------------------------------------------------------------------------------------------------------------------------------------------------------------------------------------------------------------------------------------------------------------------------------------------------------------------------------------------------------------VTGKPHPAGLHIEKSGVQTVTISAPPGKSDVNKLKPAEDVVSHRQKDNEAVSGVRKSGENESKASPITEKHPTPVSQPLQALAANPETTAAASFVVNSVPGDDGKSKESIQRTGSFKDSNKNATKDTRNLSQEPQSASSAEDLKVHTSVKDVCCGVSLMESKGVNKESEQTNAASAAPTEMLKAADASSIDRSSARSTSESTENVQEVGKSDVAIGDSEKSGITNKVSPDLTKDDISSGSTGNESHEVCTLDLAEQLPVGASNPDNLDTATSVTDQGQLLKEP------------------------------------------------------------------------------------------------------------------------------------------------------------------------------------------------------------------------------------------------------------SSSVSDENVIMDRLHQSAEKMSDLVDDTVASVASSETLPESIIQNANAKGNTSGNQETGSATSSNILNVLPVPHSVASEDPLKPESMLKDQSSSAPAASARPVSREKPSVEITRTKFTAVKKKKRREMLSKADAAGSSDLYNAYKGPEEKVDFIGASESLDSSSIADHELPDESSEKEVNMGEDEGKKKVELDDWEDAAEMSTPKLERSDSSNQTTEANGRKRYSRD----------------------------------------------------------------------------------------------FLLTLAQSCTNLPVGFQMIEYASVLFPNLAGKSYVVDHPSPGR---------------------------------------------------------------------------GADRPASRGDRRG------------------------------------VVIEDDRWGKSGHLFGSGRDMSMDNGPPTMNHRGAPGVMRNPRGGLINVGPIAPQMSRSGSDADR----------W--------------------------------------------QQKGIFPSPVTPMQVMHKAEKKYVVGKVS-----------------------------DEEEAKQR-----QLKAILNKLT--PQNFEKLFEKV---K--EVN---IDN-------VATLTGVISQIF---------DKAL--MEPT-F----------CEMYANFCFHLAGA-----L-----------------------------------------------------PDF--------------SED------NEK------------------------------------------------------------------------------------------------------------------------------------------------IT-----------------------------FKRLLLNKCQEEFE--------------------------------------------RGEREEAEADKTEEEGEIKQTKEER----EEKRIRARRRMLGNIRLIGEL-YKK---RMLTERI-------------------------------MH-ECIKKLLGNYQN------------------------------------------------------------------------------------------------PDE----E---NIEAL--------C-KLMSTIG-------------------EMI--D--------HAKA---------------K----------EHMDAYFDIMLK--L--------ST-------------------------SQQ---LS---SRVRFMLR--DSID---------L-----------------------------------------------------RK-NKW---------QQRRKVEG--------------------PKKIDEVHR-----DAAQERHAQSS-----------------------------------------------------------------RLARGSVVGSGPRRGAAPMDYG---------------------------------------------------------------------------------------------PRGSAAALASPSSQ--------------------QVGHRGMPSHSRGFGTQDIRFEERSPLDHRTT---------------------------------------VLPPRKDEAITLGPQGGLARGMSIRGQPLISNAELSSADSRRMVSGPNGYNSASTAREEPGSRIPDRSGRIAPNTQFAGPSNRPASQEGRSGNKLYSEDDLREKSISAIREYYSAKDEKEVAL---------CIEELNAPSFYPSVVSLWVN----------DSFERKDMERELLTKLFVSLCNTRNNLLSK-------------------------------------------------------------------------------------------------------------SHLTAGLATVLGSLEDALSDAPRAAEYLGRLLARFVVESILSLQEVGTLIEKGGEEPGELVHHGIGADVLGAVLESIKVEKGDSFLNEAKAS------------------------------------------------------------------------------------------------------------------------------------------------------------------------------------------------------
>gsu
-----------------------------------------------------------------------------------------------------------------------------------------------------------------------------------------------------------------------------------------------------------------------------------------------------------------------------------------------------------------------------------------------------------------------------------------------------------------------------------------------------------------------------------------------------------------------------------------------------------------------------------------------------------------------------------------------------------------------------------------------------------------------------------------------------------------------------------------------------------------------------------------------------------------------------------------------------------------------------------------------------------------------------------------------------------------------------------------------------------------------------------------------------------------------------------------------------------------------------------------------------------------------------------------------------------------------------------------------------------------------------------------------------------------------------------------------------------------------------------------------------------------------------------------------------------------------------------------------------------------------------------------------------------------------------------------------------------------------------------------------------------------------------------------------------------------------------------------------------------------------------------------DEDEFTRK---IHTVRSILNKLT--YEKFDRLYEQI---L--DVK---IDS-------PELLRGIVSEIF---------DKAL--LEPN-F----------GPMYAELCDRLSVS-----M-------------------------------------------------QKMLDES--------------ADG--GFRDESG------------------KK----------------------------------------------------------------------------------------------------------------------------VT-----------------------------FKSILLSNCQSEFQ------------------------------------KFAKCEAPLEKHQLASKDKEIPIDTNEKSDSNLFAEEEEERHKMKRRMIGNIKFIGEL-FKK---DMISERV-------------------------------IRDDCIPRLLSLSLV----------------------------------------------------------------------------------------------PNPDD-------DDLESL--------C-KLLTSVG-------------------AKL--DS-------HVEN---------------R----------PMLDQYFQALEK-------FRATVK-------------------------------LP---SRIRFMIM--DLLD---------L-----------------------------------------------------RK-NNW--------VERRQEAQA---------------------KTIGEYMQ----------------------------------------------------------------------------------------------------------------------------------------------------------------------------------------------------------------------------------------------------------------------------------------------------------------------------------------------------------------------------------------------------------------------------------------------------------------------------------------------------------------------------------------------------------------------------------------------------------------------------------------------------------------------------------------------------------------------------------------------------------------------------------------------------------------------------------------------------------------------------------------------------------------------------
>cme
YAAIVSRGSATGGGGAVASHPSGTTPVDSGAPGGNGAAVQHKISIEPEGPTAATAVGRSTAGVPAGGGGAAQTFAPVDGRMPVNPGTMSPWSSNIALATNSTNWGGAIPAAVAGADATSGRGGNAAAYGGGMVRAPPPSTVGSIARPGPAAHHGRSPYAGASSRPSASTRGAPAAAFARDGTSSA-------------------------------------------------------------------------------------------------------------------------------------------------------------------------------------------------------------------------------------------------------------------------------------------------------------------------------------------------------------------------------------------------------------------------------YGPNVVYGGGSGSGGISHMGAMGMTSFSGATAYMNPNEMAAYMPDMQQAAGFNMYVPPQYYGGLRNPMIGGTEYIPYGMPFNPAANAAAFYRQQYQQQARAPMNTGVATSSDRSVSPLAGNSSNTNGEIDVQTATVAAPPSGSVRSNAHASSVATRAAGSTTSSPSSSGEVAPDAMGILPNLGITGEGTVLMRAGGERNVTGFQGFASSAAPMNREVDRPLVPPIPPRREKKILKIVDPETGKEINLGSVQEELATATGHGQPAKAPDAKAPAAETSEEERAPQVPANSAAEETRGPEVSQIEVEDGLARGPDAAS-------------------------------------------------------------------------------------------------------------------------------------------------------------------------------------------------------------------------------------------SGIRKQPVEHGLPATPLPESESLDRPNEKESLGATRPELEEFRSAAVRAQFDSANFAVHSETRDRFDVRVEHDSASTAGLLQPENTSTGMVSDAGDVKSVVSAESAKVDVSTQNGYFESPYREVSPAIAVQDTLEPSSTRVAETELVAMTKALADVRIETQEDRTEASEQQKAPSTAEPSAMDTVHAEARTAATAQRDKPSEPTEEADMDSSPLEMTPHESDREDIL-----------------------------------------------------------STVDTEPVPDDASESSSLVDDEETTHPGVLVFGPGERRMYPREWLLRMRDICVECPPEVHQCEIRAGASFESVQQRRS---------------------------------------------------------------------------GGGGGGGGGGGRA-------------------------RHGTGGTASSRGAPGAGKGDGMDLANARARAPPVASTGGESDRRGHRGGGGRGNRRGANAAVIEEALALLPRAENA----------W----------------------------------------------------R--PRKVPE-----------------------------------------SEVERKVR-----TVRSILNKLT--LEKFEPLYQQL---L--SIN---IDS-------LEVLRGVVKEIF---------EKAL--LEPN-F----------GAMYAELCARLAVD-----------------------------------------------------------LEK------------VIEGN--EAFIEDG------------------KL----------------------------------------------------------------------------------------------------------------------------QT-----------------------------FKRILLRYCQREFE-----------------------------------------------------GNSSPVIPEGASPEEA----QEIATKAKLRMLGNMVFIGHL-YRN---KLLSDKV-------------------------------IHASCFATLLKLSNQ----------------------------------------------------------------------------------------------PQPDE-------DAIECM--------C-KLMTTVG-------------------EKL--DNS------NPKS---------------R----------ELMREYFAKFVE-------MSQRPD-------------------------------LP---ARFRFMLQ--DLID---------L-----------------------------------------------------RN-NRW---------VQRRSDGG--------------------ARTIREIHEQVRREQLQQQQLKRRPSGLLL------------------------------------------------------------SGPSGRRIPGSAGNGPGSTSLG---------------------------------------------------------------------------------------------GGGASAHAQTPSPR-------------MMTPVMSNDARRERSSSALQPGWERVQRAVPETKEAARA----------------------------------------------LDLGTVRLRPHGGRRSPAPSAASTPSLGTPRNSFAALQDEQMPLSPEPTSGTDEVDSEQPAAGIAERSERSSAHPSATQADEMEKIPEWEPNRVERRAKTIYDEWMALRDVKEARLALAEVPPRSRAALVANIVQRSLDLSGEQREHLLRLFTETVHARLVPLDDIATAEPVANDTRSGADASARVAPDQQTPLPGEHSNSSLVRP-----------------------------------------------------------------LEPMHLRRATTLILADLEDLVIDHPRALSFLAHWLAHCLVQTTVAADTQEQRAQPQGAGVSLWGRPVTARDAAAALRELLLPVVDSWLANGSDLALPLVAHTADALRTRSPLFTDDQLAAFLRALALPWAAWATAATGASGASATDQDVSRHIRAEFARVGLETVWSNVASAAAAD-----------------------------------------------------------------------------------------------------------------------------------------
>pfa
------------------------------------------------------------------------------------------------------------------------------------------------------------------------------------------------------------------------------------------------------------------------------------------------------------------------------------------------------------------------------------------------------------------------------------------------------------------------------------------------------------------------------------------------------------------------------------------------------------------------------------------------------------------------------------------------------------------------------------------------------------------------------------------------------------------------------------------------------------------------------------------------------------------------------------------------------------------------------------------------------------------------------------------------------------------------------------------------------------------------------------------------------------------------------------------------------------------------------------------------------------------------------------------------------------------------------------------------------------KNVEQKGDTKTSTKVDEEVKTDEVNNKKKDLIEDKNANNVNDVDTKPDGDDDNNNNNNNKGEEDNKEKKE--------------------------------------------------------------------------------------------------------------------------------------------------------------------------------------------------------------------DDNTVAEKPAKAL--------------------------------------------------------------------------------------------YVFKKKENM-----------------------------------------------------------------------------------------------------------------SPIEYMER-----QVKSLLNKLT--VENFPIITEKM---C--QIMESRLNT--------DEIQTVVNQVI---------DKAV--LEHD-W----------SEMYADLCQTLKWR-----S-----------------------------------------------------PNF-----------------------EMK------------------KK----------------------------------------------------------------------------------------------------------------------------TS-----------------------------FEIALLKKIQEQYE----------------------------------------------NLPSTFESTMKEKLKSDENEEEL----SFVEQKQKKRLLGIVKLIGEL-FQR---QIVSISI-------------------------------VI-SIAHDLLIAYEE------------------------------------------------------------------------------------------------PKE-------YCIEAF--------L-QLIYSTG-------------------FFI--DK-------IEKY---------------K----------NVLDTWFGRLKE-------LQRKKM-------------------------------YS---KRIKFVIQ--DVFD---------L-----------------------------------------------------RS-SEW--------RKKTHKDTA---------------------KGLNELRS-----QLETEEM---------------------------------------------------------------------MGGSIHLAQLGNIVIVGERHNL---------------------------------------------------------------------------------------------RNNESYSKYMQEQE--------------------------------------------------------------------------------------------------------------------------------------------------------------------------------------------------------------------------------------------------------------------------------------------------------------------------------------------------------------------------------------------------------------------------------------------------------------KLSKQNQKK-----------------------------------------------------------------------------------------------------------------------------------------------------------------------------------------------------------------------------------
>pfaXP_002809008
NRKWERFNKNNRSNTNSELYNQKNLMKMNSNHNNNCEDKDNDWSYLRSGANTSFRNSIKNNENLIFPANNKKDNGMEQECWRSNKKFDDMNNRNNSLNNNDMNNNNNNNNMNNSDNSKLSFSRNFKNSFNKGMNRNNSVTGNIKGINNKNYNYMNNNQENGTNNNDMNVNDQNNYSGIFNNNFTN-----------------------------------------------------------------------------------------------------------------------------------------------------------------------------------------------------------------------------------------------------------------------------------------------------------------------------------------------------------------------------------------------------------------------------LNNKAFYKNMNKNNKFNKTNNRNNNNNNNNNNKNNNNNDDGNINYQNTNEFKDNKKNMNFKNQYNNNYKFDENMNNSNTMHSRNSNVEEHLRNNSIDMNNSNINNYTNQQTRFSSFMENENENENKNYHTGGMNNNIHFKNKYDNNNSSMKNTDNNKTDTSYNMKGTINNDNNNMDYLRNINNINEYKGSAKNKFYTNYMNKNNLKFTQNNNDNMNTNEDNNNNNNNNNNGVFSNYQNNNMNRNNSINIKRNLNNNNNINNNMNKMGSQDKNQNSNNNFYMNYNYQNRKNSMNNNM-----------------------------------------------------------------------------------------------------------------------------------------------------------------------------------------------------------------------------------------------------------------NNNMNNNMNHNMNNNMNHNMNNNMNHNMNNNMNHNMNNNMNNINSLDSDMSPNYHAHVKMSMMNYNNNESNTANPNQMNFEQTNNDNMKRENNNMNNYGYDDNTVHVNNNTPSTDFFSRAVGYNNNYLNNNNNMNSAVNNNSSNGNNMKNENSENKNVADNNDSLNNNKNNNNNINMNESINNNNTLNNNNEYNNQNNNEDEDDDDWGELGEDKYIDINSIMKKKNV------------------------------------------------------------------------------ILNQLEADLNDLSKKGNDGKNKKKNKMKKDDLFVLPHTNTLLVDKKKNKKNKNKNAKNN---------------------------------------------------------------------------NTNSNNNNNNNNNNNNNNNNNNSNILKKDNDANDKNSKQIVNASGVNKKKGKKTGVEANSKNVEQKGDTKTSTKVDEEVKTDEVNNKKKDLIEDKNANNVNDVDTKPDGDDDNN---------------------------------------------------------------NNNNNKGEEDNKEKKEDDNTVAEKPAKALYVFKKKENM------------SPIEYMER-----QVKSLLNKLT--VENFPIITEKM---C--QIMESRLNT--------DEIQTVVNQVI---------DKAV--LEHD-W----------SEMYADLCQTLKWR-----S-----------------------------------------------------PNF-----------------------EMK------------------KK----------------------------------------------------------------------------------------------------------------------------TS-----------------------------FEIALLKKIQEQYE----------------------------------------------NLPSTFESTMKEKLKSDENEEEL----SFVEQKQKKRLLGIVKLIGEL-FQR---QIVSISI-------------------------------VI-SIAHDLLIAYEE------------------------------------------------------------------------------------------------PKE-------YCIEAF--------L-QLIYSTG-------------------FFI--DK-------IEKY---------------K----------NVLDTWFGRLKE-------LQRKKM-------------------------------YS---KRIKFVIQ--DVFD---------L-----------------------------------------------------RS-SEW--------RKKTHKDTA---------------------KGLNELRS-----QLETEEM---------------------------------------------------------------------MGGSIHLAQLGNIVIVGERHNL---------------------------------------------------------------------------------------------RNNESYSKYMQEQE--------------------------------------------------------------------------------------------------------------------------------------------------------------------------------------------------------------------------------------------------------------------------------------------------------------------------------------------------------------------------------------------------------------------------------------------------------------KLSKQNQKK-----------------------------------------------------------------------------------------------------------------------------------------------------------------------------------------------------------------------------------
>tpaXP_766149
MVDTADMVDSFDSVADSSEIVDDSAYIVDDSVDIVDDSADMVDTVDVIEDSVNGGEIVAVTVSDTSDIVMDKVEELENTLVNSFSGDTAENSIELDTTAITDAMVLDNSVENLNTNSNNSAIVSTGEADENVESSSVKRRVNMKSKRKNSKHYNNSYHNSPYYPQYTTPPYQHTSNYNTSNYSTP----------------------------------------------------------------------------------------------------------------------------------------------------------------------------------------------------------------------------------------------------------------------------------------------------------------------------------------------------------------------------------------------------------------------------------------------------------------------------------------------------------------------------------------------------------------------NYSTPNYNTPNYANNYVGPIYPYGNFNKYYPTQYNNTAPGTAVNFNVNPNNSMNMTGVNAHNTGNVSSVVNKIQLLKNRQRSALQILNPHTGEVINSSTATTPHPVNTATPTTTEIPTTNIPTGNIEHDATMPSTMTNAVPTVVPTVMPS--------------------------------------------------------------------------------------------------------------------------------------------------------------------------------------------------------------------------------------------------------------------------SIPSTITNAMTNTIPNTMTSSVSSTMTGSIPTTVPDTIPTAIPNAITNSIPNAMTNSIPDTMPTTIPNAVTSAIPSSNIVDMVDNAVTQDTVDLVEMAGENHITASISVASVDSVDNSDTVDNDSSVTMSLDWQENTPTQMAP--------------PILLISVQSKPKTKIKNKPINPAEIILTLSELHPNPNISTHNSHSKSHSRKIYNVPAETGDGVIGDRVEP------------------------------------------------------------------------------------------VVSKVDPLRIVKPVFGVDSEDSEDSVDIVDDSLVIVDTIKENNRLEL---------------------------------------------------------------------------PTTSPFGADTGDSLFDLGKTVNGNTVDIIADPVNINIKDSITKSMVEPVSLVVDVVEPPHTESKLESQGLDYSVDHLIRLSFGVFDVEIEDLGTFKIVPLNYVIRKKAKKTPQ-----------W----------------------------------------------------RDISATNSINTVSSVNGVNGVSRM--------------------------SKLDQLKR-----SIRTLLNKLT--VENFLVVSEKI------VAIYREMSL-------REEVEVLVDLLH---------EKGT--TELE-Y----------ADMYADLAFLLRYS-----Y-----------------------------------------------------NDI--------------LDL-------GN------------------KT----------------------------------------------------------------------------------------------------------------------------TL-----------------------------FHKSLLNKCQDSFE-----------------------------QINS------------------------------------------NASLDKSVILGSIRFMGEL-FLR---KILSINI-------------------------------LK-RISNTLL-FSRQTTNITSANSSGSSSEENLNSTSNTATNGVNIANNMNNSSATTSTDPTVNTAVETTETSTTTPPTSTSSTTTTATTDNTNNSVPPAAVQNVEGIENEPPM----N---LLECF--------V-ELLTTIG-------------------YTV-------EQ--IPGG---------------V----------QMLDEYTGILIQ--L--------RN-----------SG--K---------------YP---TRINFKIQ--DLID---------L-----------------------------------------------------RR-RNW-----K---LKLFKEKA-------------T--------SVSQIHK-----QVEQE--------------------------------------------Q--------------------------LTGSI-NSVEGKYITAGLQVNR---------------------------------------------------------------------------------------------HYTQFLLDKRQIAI----------------------------------------------------------------------------------------------------------------------------------------------------------------------------------------------------------------------------------------------------------------------------------------------------------------------------------------------------------------------------------------------------------------------------DSLVNGVYTGSPPVAGGIPISILPHPSGGLVIPTGF------------------------------------------------------------------------------------------------------------------------------------------------------------------------------------------------------------------------------------------
>tpaXP_763294
-----------------------------------------------------------------------------------------------------------------------------------------------------------------------------------------------------------------------------------------------------------------------------------------------------------------------------------------------------------------------------------------------------------------------------------------------------------------------------------------------------------------------------------------------------------------------------------------------------------------------------------------------------------------------------------------------------------------------------------------------------------------------------------------------------------------------------------------------------------------------------------------------------------------------------------------------------------------------------------------------------------------------------------------------------------------------------------------------------------------------------------------------------------------------------------------------------------------------------------------------------------------------------------------------------------------------------------------------------------------------------------------MDKIESQTCSDLNFNIPPTVDPDDNSP------KIVTYKKE--------------------------------------------------------------------------------------------------------------------------------------------------------------------------------------------------------------------TDQPNKNNTNDTS------------------------------------------------------------------------------------------------SKPDK----------W----------------------------------------------------K--PLLKNGEL---------------------------------------ESFEITCR-----KIQGNLNKLT--IEKFETLAEKI---A-IQCE--SLSN-------YEELQKIVDIII---------DKAV--LEPD-W----------SEMYSDLCQILYWR-----S-----------------------------------------------------REY----------------D------IGT------------------KK----------------------------------------------------------------------------------------------------------------------------VS-----------------------------FSSALLNKIQREYE-----------------------------------------------------STPKNFDFTTFTEDQ-----EVSVKKLKTRTLGTVKMIGEL-FQR---KMLGFKI-------------------------------VN-KVVFDLVMNQE-------------------------------------------------------------------------------------------------PHE-------HLIECF--------I-QLIYGTG-------------------YYI--DK-------NPNL---------------R----------PVLDLWFGRLKE-------LAQRKE-------------------------------YS---KRIKCLIQ--DVLN---------L-----------------------------------------------------PK-AQW--------HKKVHRENA---------------------KSLTDLRE-----KVNSEDI---------------------------------------------------------------------LGGSALAAQFGDIVIVGQRYNL---------------------------------------------------------------------------------------------HASCTYGDYMKQQE---------------------------------------------------------------------------------------------------------------------------------------------------------------------------------------------------------ELFKVKKANETSR------------------------------------------------------------------------------------------------------------------------------------------------------------------------------------------------------------------------------------------------------------------------------------------------------------------------------------------------------------------------------------------------------------------------------------------------------------------------------------
>cpaXP_626575
YVSTNASTGGGLHDNHVNGNISRSSKDVSESSHEIVSNHNGNKEHMSNNEPRLNSNKHVNNVSSSNKNFSVNNGGVKDQYYSTHRDNSDKGQHSNVTNNNSTYITGNDDNSKPSHAKNNKPEKIQPSHHQQQNHQQQRQQQQHHQQQHQQQQQQHQQHQQQQHHQHQQQQHHQQHHQQQHHQQHH--------------------------------------------------------------------------------------------------------------------------------------------------------------------------------------------------------------------------------------------------------------------------------------------------------------------------------------------------------------------------------------------------------------------------------------------------------------------------QQHHQQQQHQHQQQHQHQQQQQHQQQHQGQNTTQHPKQVSQRQISSNFQQKHQTYSSSSHNSHHEGRYNQDRRGRGYGYSGNRQHNHGSSSGGGYDLNRKQPPPSSNSGGGAGGTLHNSQSKLNQHNKSQQQFQNGPSNNTAIENTTSISSEVVATSTSSKPANTTVISSTTNTSNITNVTPHTTTTKEEGGKHYSSQNNNGISTSRKDFHATPNRRGGGDSHYYGYGRQHGAREHSNYHQHKDSIGKG-------------------------------------------------------------------------------------------------------------------------------------------------------------------------------------------------------------------------------------------------------------------GSHGVNQKDNNDASLKESRTVLHKNFSNGKPGSGAAATTTTTTTTIIGSESEHNLTANVEQRQKNQPITQQQPQAQSQKPSHSQQSNNSDFAAEHKDMTKDDYSNTQKSNTDHNLRSNIPSNNHNQYSHNHNFSNNTGGSWKNQNGGDHTYGRHGRYSGPKNVGKGTNACNGGPNQNFVHPKHSTEGSGGHMYGQNAVGGTTSEDLKKKKNKKRFNKNLRNINNPSG---------------------------------------------------------------------------------------GTNGGQMSTGHQVGGHPKERPKYVTGDQQKTHNGDVFSSASPNENESKNI---------------------------------------------------------------------------SNKAQSGVTQHPSNIEMSLEKGKSVDSRKKLSTASNESENTGSAKVTTGSDSMSNKLSCKGSEYLDGNNKSADFNINTNINESSIVAEKNDLKTNRDIEGREKLESSIPASDNKEGSSNNTGGSG----------------------------------------------------NGNNITPTSSSSSSNSNSNSNSTSSSSSSSSGTSGVVGPWRRSLHGGQTVDSLETVRR-----AVKSLLNKIT--VEKFTVIAEKL------AVCIDEIKN-------VDELEELVKQVL---------DKAI--TEPD-F----------SEMYADLCQILKWR-----S-----------------------------------------------------PVL--------------VNK------DGK------------------ST----------------------------------------------------------------------------------------------------------------------------IA-----------------------------FSKALLARCEQEFK------------------------------------------------NMPRNMTPTDEEREKYDSEEL----AILYRKRKLHVLGIIRLIGEL-FIR---KMFPMRS-------------------------------LN-ELVFDLVMIQEN------------------------------------------------------------------------------------------------PDE-------YAVECL--------C-QLIMTTG-------------------YYL--DS-------NEKS---------------Q----------MIVDQWFGRLRE--L------QNTS-------------------------------IS---TRLNCLIQ--DVFD---------L-----------------------------------------------------RK-HKW--V------KKVHKQKA---------------------KALADILK-----DIDVEDV---------------------------------------------------------------------LGGAAIAAQYGSVVVVGERSNL---------------------------------------------------------------------------------------------VGNSAYYNYMTSQE---------------------------------------------------------------------------------------------------------------------------------------------------------------------------------------------------------ELYISKQKSLQKQ------------------------------------------------------------------------------------------------------------------------------------------------------------------------------------------------------------------------------------------------------------------------------------------------------------------------------------------------------------------------------------------------------------------------------------------------------------------------------------
>cpa_XP_627526.1
------------RTSQELSKMTLSDSTGNNSTVPTQGNSGNNPSKFKSQLRADAQEFKPTFGITGSNVIPNSGIYYHGMMPNYSHVIEYNGYRVGGTYYNKSLKKQNNGELSKSSTYLNPNAQEFIPRGWVNPTNEPFINHLEHQKFVKPVCADTYTQNLDQADSQRNDDLLNLKSEQIKHNSAE-----------------------------------------------------------------------------------------------------------------------------------------------------------------------------------------------------------------------------------------------------------------------------------------------------------------------------------------------------------------------------------------------------------------------------------------------------------------------------------------------------------------------------------------------------SAKPKMEASSPPQNVTKMTNKADNSQDISLKSHKKGLDSDMDLSPQKADQGFSSPASNKLSSSDLSNQSTHFTFKDKLLARVSTNNNNNNNNNNNNNNNNNNNNSNNNDNDDNDNDNDNDNDSGNNINVNNVVSNAINNQSTINFIEKQNSEIIKNVAFTKTNEIQ-------------------------------------------------------------------------------------------------------------------------------------------------------------------------------------------------------------------------------------------------------------------------------------------ISNKEAKDLDNSERHDTKNEIFDEKSRHSNQNITTKTNLNVLGRKETDTGPVSWAQRLKNSTSIPHNKKTGEYCTANAESTFSSENKPHTEINVEKHDTLKSNSPKNSTNQTGGSSKDNLDSNKAKDSKKSREKFNSLENSKSSKREASKKSDLDEKQKVKKPESSICEHIESETLNSDNNSSFIESKANLNKDKEIVAFDCPKEEKTATK------------------------------------------------------------------------------------------KNSLFEYKNFSIYTLLALRTISSEFKNLDTSFSPPELFKRNFGSKEL---------------------------------------------------------------------------DRDGGHRGRGWSG------------------------------NLSHSTGNKHYHRETGNYGPNNRRDRFQSHGNTQNSQGSKRVNDNANGGAQNSTLDWTRDERKMFRLESSA--------ESW----------------------------------------------------VVKQKEQKAKG---------------------------------------NQFETQLR-----QYRAILNKLT--IEKFDKLYEQI---L--SVG---INN-------EEEMIGLLKLVF---------DKAT--TQHH-F----------IPMYVELCDKLRDH-----L-----------------------------------------------------KDV--------------------------------------------TT----------------------------------------------------------------------------------------------------------------------------IE-----------------------------TRRILVDLCQELFV-------------------------------------------------ENLSEMVLPEHIQDNEEDSF-----EWQLKYKNKMKGNMIFMASL-VRK---KVIASTV-------------------------------VL-MCMEELLQFHLP----------------------------------------------------------------------------------------------------------HHLEAL--------C-VFLHHVG-------------------PFL--DSE------RWKH---------------Y----------EDFNTLFLQFEE-------FSTNKE-------------------------------VP---IRIRFLIN--DVID---------S-----------------------------------------------------RK-NNW---------KSKNAKEG--------------------PMMLDDLKSKI-------------------------------------------------------------------------------NAERGESGGSSAKVSNSSQYKS---------------------------------------------------------------------------------------------QNGSSFKTSDKNAT---------------------TDNNVKSAGASSNPWQKHATSSSSKGGPIGS--------------------------------------------------------------------------------------------NNSAKTSEKNKTSSQSTHDANIDKNGYGQKIDDELLDEENEYYIPEHIKDSIGGLMDSYVASYDLDEFFG---------HINDLEIPQEYFDGVYKSIF----------------------------------------------------------------------------------------------------------------------------------------------------IRIAEYKVKQRSALFKALILYSLKNKEYMNGESAKSGIQMALQPSILDDILIDVPQFKEIVLTEFITDAISKYDSNGQVFDSDFISKANLLLS------------------------------------------------------------------------------------------------------------------------------------------------------------------------------------------------------
>pteXP_001458481
--------------------------------MSQNPTSKKGLKLSAPFEPTANPSFAQPYYPPPKYYNEPPYYAQTYVPTSSNQQGMHEQGNTINSLSLNGGNNANLSQSTSANATNGQQPQQNAQKPKKRLVLNSNTQQKFVLDQTVEKKADEEQRKLEEQ-----------------------------------------------------------------------------------------------------------------------------------------------------------------------------------------------------------------------------------------------------------------------------------------------------------------------------------------------------------------------------------------------------------------------------------------------------------------------------------------------------------------------------------------------------------------------------------------------------------------------------------------------------------------------------------------------------------------------------------------------------------------------------------------------------------------------------------------------------------------------------------------------------------------------------------------------------------------------------------------------------------------------------------------------------------------------------------------------------------------------------------------------------------------------------------------KKLEEEKLKKEQEQQRLLELRKPKPYSKEELKKLVEAINDFNEYFDKQEWQLLKERKHFNIKELQTKTQP-------------------------------------------------------------------------------------------------------------------------------PRKEGKVNTY---------------------------------------------------------------------------TKTPNQRPPNKPA------------------------------------------------------------------------APTVQPFDRAQIQPATETQPKIIIVRVVE---------------------------------------------------------------DIQTKQLKDRMKTQAEDFFQTLNQTP------------------------EQREIIFK-----ELRYRLNQLA--PDNFEMASQNI---IKVVIDNKSEND-------STYLEYLAQKII---------EKSQ--TEPK-Y----------RKLYTKLCQLLIKE-----------------------------------------------------------PQL--------------TIV--KEKQDGK------------------AK--------------------------------------------------------------------------------------------------------------------------SVSL-----------------------------FKNQLLNQVQQVFD----------------------------------------------------ERKNKKEDLSHMKPEER----EQYHLIRKQKIMGNVRFIGDL-FLS---KVLPILA-------------------------------VE-YAIRELISDYVA---------------------------------------------------------------------------------------------QYLPNQ---ENSEESIEGL--------I-ELLDQIG-------------------GSYKTQSITDFDVLKKDL---------------E----------QFFDGTTKNLEEAKAFLQKKLEKNL--------------SIDIIMEIFNLLISKYKVS---QRISMLIE--NVQE---------------------------------------------------------------RRNQGW---------KDHYSRQD-------------------QAQSVKTIHQ-----EQEKEI----------------------------------------------------------------------IEQNYNQSKNKNKKYQTQQVLY---------------------------------------------------------------------------------------------VEKNSSQQSSSASS---------------------------------------------------------------------------------------------------------------------------------------------------QQKQQLFDLNELAIFVQGTFNMEPQQQEAKLLEELKRVGPSDEAIQKFFEIFFEQLLSYKLIKQNIE-----------------------------------------------------------------------------------------------------------------------------------------------------------------------------RAQMVFELLSKAEAKEEIVKKATQKALNEDKVYDLADSPTAIDLLVDIIGYFLNDSDINSLKKLYFKPEVDIEDFNDFMSKIATQLLIKYSDKENIIKEYYGILGYQI-------------------------------------------------------------------------------------------------------------------------------------------------------------------------------------------
>tps_XP_002288816
------------------------------------------------------------------------------------------------------------------------------------------------------------------------------------------------------------------------------------------------------------------------------------------------------------------------------------------------------------------------------------------------------------------------------------------------------------------------------------------------------------------------------------------------------------------------------------------------------------------------------------------------------------------------------------------------------------------------------------------------------------------------------------------------------------------------------------------------------------------------------------------------------------------------------------------------------------------------------------------------------------------------------------------------------------------------------------------------------------------------------------------------------------------------------------------------------------------------------------------------------------------------------------------------------------------------------------------------------------------------------------------------------------------------------------------------------------------------------------------------------------------------------------------------------------------------------------------------------------------------------------------------------PRGKRNGPKKNPN----------------------------------------------------------------------------------DTAPLLEDCKPIEVNEETR----------W----------------------------------------------------K--AKVFEGKEGEAAAVTEGE-----------------------------DSKEEVIR-----KALLILNKLS--LTKFDKLSDEF---I--NCG---IGRD------VECLTEAVSLIV---------NKAQ--EEQH-F----------SSMYAGLCLKLAGT-----P-----------------------------------------------------FEG--------------IDD-----DSGK------------------KG----------------------------------------------------------------------------------------------------------------------------KK-----------------------------FKKILLQRCQDEFE-------------------------------------------------TETSAKIEAATKDITDEEEI----AYHANLLKKHYLGHMRFIGEL-YKG---DMISIKI-------------------------------ML-FCLPQLLMGEAP---------------------------------------------------------------------------------------------KTVDEE--------KIECF--------A-KLMTVIG-------------------SSL-----------EQQS--------------------------EAMKSTVEIMAG-----KRPEDGPK-------------------------------VS---NRIKFMLQ--DLLE---------M-----------------------------------------------------KS-KGW--------VTRRKEETA---------------------KTIAEIHK-----EVA--------------------------------------------------------------------------------------------------------------------------------------------------------------------------------------------------------------------------------------------------------------------------------------------------------------------------------------------------------------------------------------------------------------------------------------------------------------------------------------------------------------------------------------------------------------------------------------------------------------------------------------------------------------------------------------------------------------------------------------------------------------------------------------------------------------------------------------------------------------------------------------------------------------------
>Esi_CBN76090
-----------------------MTETASTTTTKPTEAAAAAAAAAAAATTPEPLDEQPAPSQCEGGDSSKATPALSPSTWKPNAAAAEWTPSFGAPAAPAAKSVGEEGDEQGTAEEGEVPAGEKDVGDTPESKATPSKDSAAI----------------------------------------------------------------------------------------------------------------------------------------------------------------------------------------------------------------------------------------------------------------------------------------------------------------------------------------------------------------------------------------------------------------------------------------------------------------------------------------------------------------------------------------------------------------------------------------------------------------------------------------------------------------------------------------------------------------------------------------------------------------------------------------------------------------------------------------------------------------------------------------------------------------------------------------------------------------------------------------------------------------------------------------------------------------------------------------------------------------TGDDVAGKSDAATGVEATIRYDIAFLVSLRPKPEGT-----------------------------------PRPEGLN--------------PPDRVDILWDGKEPTPMKAGSMRGGGIRPLPPLGGRMGSSSRGLGEARGAPPPLRGAQRDMGRDRDNRMD--------------------------------------------------------------------------------------------------------------------------------QRGGRDDRR---------------------------------------------------------------------------SGGGGGGGGRDNR-----------------------------------GGGGRRPPVDTAP--------------------------------------ALEDCKPIEINEATR----------W----------------------------------------------------K--PKSLETTGKAEDK----------------------------------LPTEKVLM-----KANAILNKMT--LEKFDKLSVTF---M--DVG---LRD-------PKVVSGVIDIIV---------EKAQ--MEPH-F----------SSMYADLCARIART-PIAGL-----------------------------------------------------GED--------------ATG--KDASKGS------------------KK-----------------------------------------------------------------------------------------------------------------------------------------------------------FRKMLLVKVQQEFE------------------------------------------------KDWQGLFAAVQSDSTLADDEK----AEKEFGLKRKYTGHMRFVGEL-YKV---ELLKEKH-------------------------------VH-AAIHDMFGNADE------------------------------------------------------------------------------------------------PDE----E---RLECM--------V-KLLQTCG-------------------KKL--DHTG-----SPDI---------------V----------KDMKRLFKRVGK--V--------AD-------------------------GRQ---VS---SRIRFMLR--DLIE---------L-----------------------------------------------------RK-NHW--V------PRREEEKA-------------K--------TMQELHN-----DIAKEE--------------------------------------------ESKN----------------------RRGGGSSRPGGSSGSSSIRPGS-----------------------------------------------------------------------------------------GDARVSMGSRGESTSTGSRPTGLAVATKKDDDGWETVPKKGGKGGGGGGGGDGWSQVPSSRSRSSNPGSD----------------------------ERRGGGAANGGSLVAQQSAFALLSSHDDDKEKEKKKKKKDSKDKKDKSSKSGKEKKKKDKSSSSKKTSTTASAAASPSAAAAADVPPPAAPASSGGAPAAASAKGPMSEEVARKKGKDVVAEFAVSGELGEACT---------CLMEIDAEVRWAAVSEAVND----------SFERKQKHRDALGVVLAAGAKDGALSEEALLKGFGDVLDMVPDVCIDVPQA---------------------------------------------------------------------------TQYVASALAPLVLGGHVKLGPLLSSPCEGLMEGGKAAEFAVVAIKQVKAAAAADGLSDDAAAARASELLAGGLDVPKLAAMLPFICRGDEAKATELLERHGVSL-------------------------------------------------------------------------------------------------------------------------------------------------------------------------------------------------------
>Tth_XP_001021297.1
-----MQKSQIVSTQPQKDQQQPIVGVVSSAPLEKKPKKALKLKPDANGQFEQQNSTNNNAQPPQQNVIINNGTPYNNNNMDINNANRPANLYPLNLNNGNIQQFQQTPPFIQTQHPNFPNQPFIQPQFGYPQHNQPIQPQFPNQNNKIAYKQKMQQQTYLTTQTNAATPQNTPQTLKNQQQVFQ----------------------------------------------------------------------------------------------------------------------------------------------------------------------------------------------------------------------------------------------------------------------------------------------------------------------------------------------------------------------------------------------------------------------------------------------------------------------------------------------------------------------------------------------------------------------------------------------------------------------------------------------------------------------------------------------------------------------------------------------------------------------------------------------------------------------------------------------------------------------------------------------------------------------------------------------------------------------------------------------------------------------------------------------------------------YQQPDLFYQLGQLVQPTADNQKPQHPMQKNNIQQPHNSTYGAYQHNYKQEQSRPNQGYKQNIQQNKQVGNFNNYESQEIQNDQVEEEIQKQYQRDYEAENLKKQEEQEEKERLRREEEEKLRLKEEEDERQRKLEEERIQEQKRLERLEEEKRLAEQRKILEDQERERQ-------------------------------------------------------------------------------------------------------AKLLEERKRPTFEKISYYLNAICNKTIEITYEQE---------------------------------------------------------------------------VDDELKSAVELFE-----------------------------------ERKIAIENSTKNERTSNVPTNIRKSEQSTSSSIRSNQAFPMNNNSAISRREIDPDELALKQSAERD----------W-------------------------------------------------------LKQQNQV----------------------------------------NEEQQKLK-----DIKRLTNILT--YDNIEKVKAEF---F--KYA---QDNNPCLENSSTICKEVIAKIM---------EKAI--TEMK-Y----------TALYGQLCKYLNDE-----L-----------------------------------------------------KKN--------------IDS--KDKKNPD------------------TQ--------------------------------------------------------------------------------------------------------------------------------------------------------DNVFRNNFLNLIQSKFE-------------------------------------------------NITQVLQSKKKLVDMTEEER----KDFHTQRKKRIILLVKFIGEL-FIL---NVINKHV-------------------------------IK-IVISEFLQKHFT----------------------------------------------------------------------------------------YKDIEKLKETDEKYVHYDDFIQGI--------I-ELYEITG-------------------PSL--DNLKKDSKVEQRI-------------IIDEIKKQITDTKTISKDYFAKFEA-------IGFQDM-------------------MSILETYKNCGNVS---PIIKALIQ--NLIE---------------------------------------------------------------RRDKNW--------QERLFQKEK--------------------PKTKQEIKE-----EHEKD-----------------------------------------------------------------------LQQRAEEVQIFSQQTKGNYSYS---------------------------------------------------------------------------------------------QPRSINQPIVKKQM--------------------GRGYANLSKETIDQDFQITSKFVKIAQNKKEG---------------------------------------------------------------------------------------------AEIDEVDEDEQESQKKNTDQNYKELFGIMPSQPQPQAKAAAKEFIDYESRVKEIYQNLEDLEQSQKHIEEILSEDKKKVLTYLIILSYTEKKEQNLKR----------------------------------------------------------------------------------------------------------------------------------------------TNFLNSLIKKKLFTPDDVISILNQVFSTAQKEACDYPDVYKCLSLIIESLMDNFADQFNLEKIQISLTGDEDDDYDILYFFEELFRELVKSLKERGDNLDPVKKFTHALQIT-----------------------------------------------------------------------------------------------------------------------------------------------------------------------------------------
>Tth_XP_001025478.1
-------------------------MSDTTTSLPKLRKPLKFKQVEFNPETAKEITQPVLNTTNIEVEQKKHADQVEQVNKDQKKEKKVLKLKAPIQAQINGDTNDHKEEPQVVESQTTSIPPVVNHRAEEIIKPVEEQVAPQPVKTVITFEVISYFLDKDLTF----------------------------------------------------------------------------------------------------------------------------------------------------------------------------------------------------------------------------------------------------------------------------------------------------------------------------------------------------------------------------------------------------------------------------------------------------------------------------------------------------------------------------------------------------------------------------------------------------------------------------------------------------------------------------------------------------------------------------------------------------------------------------------------------------------------------------------------------------------------------------------------------------------------------------------------------------------------------------------------------------------------------------------------------------------------------------------------------------------------------------------------------------------------------------------------EVEDDDRKTFDKRLVTFINRKYEQSSSKDYVSRNNNRNQTSKVNGSYNNNKPYVKQGQNTPNTFPTAEGG--------------------------------------------------------------------------------------------------------------------------------ITRNDSKRY---------------------------------------------------------------------------TQPALIKGNSSNQ-----------------------------------------------------------------------------QISRQKEDIDIIEFKMKLKKNASQ----------F----------------------------------------------------TEHAKTLRT-----------------------------------------DEFKKQIS-----EIRLDLNILT--PTNFEVIKKKL---F--DLA---MTN-------ENLCEYVVEGII---------EKAR--TERT-Y----------SQVYADLCKYMIEQ-----S-----------------------------------------------------KKL--------------PSE------AQQ------------------KV-----------------------------------------------------------------------------------------------------------------------------------------------------------FKSHLYTNIQQTFE------------------------------------------GEKDIFNNKMTFAKQKRLEDMKSDEEK----KLYFADKKKREMLNVKFIGNL-FLN---KSMNFAI-------------------------------QT-ICCSELLKRFIK-------------------------------------------------------------------------------------GYCEVSDEQRDKEQVEEAHYEDHLEAL--------I-ALFEQTG---------------QKMEEKYVESKKKSQQSSEPSS---ILSSVISLIEKRKVEEVLENIETLSFEDYFTIFEW-------LKKNKK-------------------------------IS---PRIYSLIT--NLLE---------------------------------------------------------------RKGEGW---------KERLSTQT-------------------GPQSLQNLHKKHEEEMKQNQLELQ-------------------------------------------------------------------KYEQKQKQGGNHKERGYQRKDD---------------------------------------------------------------------------------------------KKRQTVNNSQANGK--------------------LDEKAGIVRAKEFWGYLDAKVKIQEDYGVANA-------------------------------------------------------------------------------------------VNDLKQLKEDVIDPVIFGEVLIKTVYDCNKAHKDDRMQVAKEVSTIITPEQFFKAFNDRLNKSKDESSDFP---------------------------------------------------------------------------------------------------------------------------------------------------------------------------LFLEFLSELFVHYYNQSLIQFNQLKINYKPDYDEYDQEDLNFVYMQFFEECIKLLKKQESFNASEFIKSQIDPVLKGKDSRYDDWVKENSQ--------------------------------------------------------------------------------------------------------------------------------------------------------------------------------------------------------------
>Aan_EGB10819.1
-----------------------------------------------------------------------------------------------------------------------------------------------------------------------------------------------------------------------------------------------------------------------------------------------------------------------------------------------------------------------------------------------------------------------------------------------------------------------------------------------------------------------------------------------------------------------------------------------------------------------------------------------------------------------------------------------------------------------------------------------------------------------------------------------------------------------------------------------------------------------------------------------------------------------------------------------------------------------------------------------------------------------------------------------------------------------------------------------------------------------------------------------------------------------------------------------------------------------------------------------------------------------------------------------------------------------------------------------------------------------------------------------------------------------------------------------------------------------------------------------------------------------------------------------------------------------------------------------------------------------------------------------------------------DE----------------------------------------------------------------------------------------------------------------------------------------------------------------------------------------------------------------------TSDKKTLK-----QATSILNKLT--LEKFERLSAEF---C--ALP---FDS-------VALVKGAIDLIV---------DKAQ--HETH-F----------VGIYAELCVKLSET-----------------------------------------------------------PMT--------------GLG------EVE------------------KG----------------------------------------------------------------------------------------------------------------------------KK-----------------------------FRRMLLERCQAEFE---------------------------------------------------MDHSAVQAELEALEPGPR----KLRIAEIRKLYIGHMFFIGAL-YKH---EMLKESI-------------------------------MH-HCVQELFGDPDE------------------------------------------------------------------------------------------------PDG-------EKIECL--------A-KLMATIG-------------------KQL--DAAALEK--KESM--------------------------KFMKAYFKQLKK-------LAVNQK-------------------------------LE---SRIRFMVK--DLCE---------L-----------------------------------------------------RD-DLW---------KPRRAVET--------------------AKTIAEIH-----------------------------------------------------------------------------------------------------------------------------------------------------------------------------------------------------------------------------------------------------------------------------------------------------------------------------------------------------------------------------------------------------------------------------------------------------------------------------------------------------------------------------------------------------------------------------------------------------------------------------------------------------------------------------------------------------------------------------------------------------------------------------------------------------------------------------------------------------------------------------------------------------------------------------
>gi|323446333|gb|EGB02533.1| expressed protein Aureococcus anophagefferens
------------------------------------------------------------------------------------------------------------------------------------------------------------------------------------------------------------------------------------------------------------------------------------------------------------------------------------------------------------------------------------------------------------------------------------------------------------------------------------------------------------------------------------------------------------------------------------------------------------------------------------------------------------------------------------------------------------------------------------------------------------------------------------------------------------------------------------------------------------------------------------------------------------------------------------------------------------------------------------------------------------------------------------------------------------------------------------------------------------------------------------------------------------------------------------------------------------------------------------------------------------------------------------------------------------------------------------------------------------------------------------------------------------------------------MVDR--------------------------------------------------------------------------------------------------------------------------------WTTHDVIRA---------------------------------------------------------------------------YATMAMGAHATPF------------------------------------------------------------------------------------------IRSVKDENAGT----------W----------------------------------------------------S--WV---------------------------------------------ADLDVDTS-----RLIPLDDFDS--VEQFLDTPESA---I--PAE---IGVG------QLQLQPSDCFLK---------NDTL--VSCY-Y----------AAQRPGVVFAVRHD-----A-----------------------------------------------------KST--------------FGN------EKT------------------KL------------------FGAF-------------------GTKEEAQQD----------------------------------------------------------------------AMKKAS-----------------------------FKRLLLNQCQEEFE-------------------RNVRSSGGAAALEAAAREAKEKAKEDVVEAIRLAAEQGVPPIETPDELEL----EVWVMKLKRRMLGNVKFIGEL-FKQ---QLLKEKI-------------------------------MH-ECVKLLLGSVDD--------------------------------------------------------------------------------------------PSTVPDD-------ESIEAA--------A-KLFLTIG-------------------KQL--ES-------PAAS---------------R----------AKLDTYCKRLSI--L----SHDQKR-------------------------------LA---ARTRFMIQ--DLLE---------C-----------------------------------------------------RK-NGW---------KERHAKDG-------------PHKLGTSKNNAAAQHQVKNDTQYRRDQERNMA-----------------------------------------------------------------RERQRQVVQHHQHNQGHRTPST---------------------------------------------------------------------------------------------INTSQDARQTRHTP--------------------PSTVRILARDQSSQTATKIGGGIKNKDSVTHL--------------------------------------------------------------------------------SWTDERVKNRARSALDEHAELGDADELIASLDEVPQSNRGYKQAFELAVGRIVEGKDVERTTALEAVRALVVKTRLKPNDVT----------------------------------------------------------------------------------------------------------------------------------------------------------------------------------EALLETLEFLPDIAIDSPKAVNHVSELLATLLKLHLLDCDWLTQDLGRKIGDPANHHVPERTALFGQLASHFSSDSEFSQLEDHFKQFA---------------------------------------------------------------------------------------------------------------------------------------------------------------------------------------------------------
>AanEGB02533.1
------------------------------------------------------------------------------------------------------------------------------------------------------------------------------------------------------------------------------------------------------------------------------------------------------------------------------------------------------------------------------------------------------------------------------------------------------------------------------------------------------------------------------------------------------------------------------------------------------------------------------------------------------------------------------------------------------------------------------------------------------------------------------------------------------------------------------------------------------------------------------------------------------------------------------------------------------------------------------------------------------------------------------------------------------------------------------------------------------------------------------------------------------------------------------------------------------------------------------------------------------------------------------------------------------------------------------------------------------------------------------------------------------------------------------MVDR--------------------------------------------------------------------------------------------------------------------------------WTTHDVIRA---------------------------------------------------------------------------YATMAMGAHATPF------------------------------------------------------------------------------------------IRSVKDENAGT----------W----------------------------------------------------S--WV---------------------------------------------ADLDVDTS-----RLIPLDDFDS--VEQFLDTPESA---I--PAE---IGVG------QLQLQPSDCFLK---------NDTL--VSCY-Y----------AAQRPGVVFAVRHD-----A-----------------------------------------------------KST--------------FGN------EKT------------------KL------------------FGAF-------------------GTKEEAQQD----------------------------------------------------------------------AMKKAS-----------------------------FKRLLLNQCQEEFE-------------------RNVRSSGGAAALEAAAREAKEKAKEDVVEAIRLAAEQGVPPIETPDELEL----EVWVMKLKRRMLGNVKFIGEL-FKQ---QLLKEKI-------------------------------MH-ECVKLLLGSVDD--------------------------------------------------------------------------------------------PSTVPDD----E---SIEAA--------A-KLFLTIG-------------------KQL--ES-------PAAS---------------R----------AKLDTYCKRLSI--L----SHDQKR-------------------------------LA---ARTRFMIQ--DLLE---------C-----------------------------------------------------RK-NGW---------KERHAKDG-------------PHKLGTSKNNAAAQHQVKNDTQYRRDQERNMA-----------------------------------------------------------------RERQRQVVQHHQHNQGHRTPST---------------------------------------------------------------------------------------------INTSQDARQTRHTP--------------------PSTVRILARDQSSQTATKIGGGIKNKDSVTHL--------------------------------------------------------------------------------SWTDERVKNRARSALDEHAELGDADELIASLDEVPQSNRGYKQAFELAVGRIVEGKDVERTTALEAVRALVVKTRLKPNDVT----------------------------------------------------------------------------------------------------------------------------------------------------------------------------------EALLETLEFLPDIAIDSPKAVNHVSELLATLLKLHLLDCDWLTQDLGRKIGDPANHHVPERTALFGQLASHFSSDSEFSQLEDHFKQFA---------------------------------------------------------------------------------------------------------------------------------------------------------------------------------------------------------
>Pra_XP_002898351.1
--------------------------MTEAQPENRATLDAKTKLDAAGSSSKLRPTAKEFVFNTAAPVWTPSFVASPPPAPVAPAAPPAPAAPPAPAAKKSQLKLTAKPFVPSFMAPAFVPASLKTPEVENV----------------------------------------------------------------------------------------------------------------------------------------------------------------------------------------------------------------------------------------------------------------------------------------------------------------------------------------------------------------------------------------------------------------------------------------------------------------------------------------------------------------------------------------------------------------------------------------------------------------------------------------------------------------------------------------------------------------------------------------------------------------------------------------------------------------------------------------------------------------------------------------------------------------------------------------------------------------------------------------------------------------------------------------------------------------------------------------------------------------------------ETVKETEVTTPTSEPVSTPATSAASSNASEPETEKEEKLEEASEREEKQKQDVDVQEVVEEATA-------EPEAEKP--------------EVVAEQAVIGARIIYTIKQLLEMEPDVELCVIPERVKGMVIAADKTTKALSAPAPEVPGKGMRRNDSSRS--------------------------------------------------------------------------------------------------------------------------------LGRHGSSGN---------------------------------------------------------------------------FSEGRGRRERGGG-----------------------------------RGGRGGRGHHDTA-------------------------------------PALEDCAPLDINEETR----------W----------------------------------------------------K--PSHAKSRLDDPV-----------------------------------ETAEASLK-----EAKSILNKLS--IEKFDKLSDQL---I--EVA---VRG-------LEVLKGVIEMVI---------AKAQ--MEWH-F----------ATMYAELCAKIAQT----AM-----------------------------------------------------PAI--------------TLE--EGQVATD------------------TH----------------------------------------------------------------------------------------------------------------------------KL-----------------------------FRKLLLQRCQKEFE-----------------------------------------------------AKPELEGLETLSENER----REKELIMKRASLGHIRFVGEL-FKQ---RMLSSRI-------------------------------MH-ECVGILFGDTAA------------------------------------------------------------------------------------------------PDE-------ESLECL--------C-NLLSTIG-------------------RALEANARE-----KAEL--------------------------NHINGYYATIKK-------LSGEST------------------------------LLC---TRVRFMLQ--DLLE---------L-----------------------------------------------------RT-NRW--------VARRKETKA---------------------MTIAEVHAEVAREAKEKERSSTTKSGGHARLQRSQSMNFTGS-----------------------------------------------AGSNDRRRGSGGGASAAWKART---------------------------------------------------------------------------------------------SASSTAPSSAPTVD--------------------ADGWETVTGGARPKGLKHRSNSDRFPSPASSG-----------------------------------------------------GLPRHPSGTRLSSNNTFASLSGKDATRKERGRSNSSSSSSSRSSRGREDAGRPPTPSSTKSSNDRSDKPEKTAETETAAPTLTAEAFEKKVKAILDEYVELEDLEEAHASFTELNASSHYALIPNKVLNIGLEKGDKE----------------------------------------------------------------------------------------------------------------------------REAIASFLAGLYDRKVVTSAALESALQDVLEFAEDIEIDIPKTLPYLSEMVAPSVVAGSITIPQLVTMTEHLRYNGKAAKLIGATLAAVVSCEDEAKVQELLAAESVDFMALLAEANRNEEAVQTFYQDYALGFLM-----------------------------------------------------------------------------------------------------------------------------------------------------------------------------------
>Alb_CCA22692.1
----------MNPSNGNPGPQYPRNRHPSSTANNASATGGSAPSNAVKSNPNVQQMYQAPYSPAYENHHTMNHQRSSRTEYRAKGSGSNTYRTEDVPASGGGNPLTGRGNPANGKNVDASNPNRRGGNHTVDVAAHPHEPKSYTKSSADGSQEYANTSNVWNSGSAPQGTHTGVSASFEGSTPTA-------------------------------------------------------------------------------------------------------------------------------------------------------------------------------------------------------------------------------------------------------------------------------------------------------------------------------------------------------------------------------------------------------------------------------------------------------------------------------------------------------------------------------------------------------------------MSQPPATSHTPRYPYHQTRGNRNYGRNMSSGYIPPPGAYIHRANEQHFMSPMQPAMSPNAMYSNGFGYTSVNYMQYNMEMGGGGMYNAPAPQHNYSTSKQQAPPVRRERKALDIINPATGAKIVDAQVVNAIANEPADPKKNVVDLPNPG-----------------------------------------------------------------------------------------------------------------------------------------------------------------------------------------------------------------------------------------------------------------------------KTDGDKTSDPKESAPVQTKEELAHEKKMKIQLSGDVENVSEKTKDNSCPPVIIQKESVALPCAEKLEKRQVTEGKSSVSSSSSSCQREVQALMFGTISVPEIVIPIKKDTETKEVEQKFPAGDLATKDKVKSVDASQCLKVDGQKQISQQKSSATDDVKIVEAESHAKKKAENVKATTQPKGVVVPKTSNIAEIEKDVIVPAKVVVPERKDVPETTDTPKVIEKQAA--------------------------------------------------------------------------------------------VPEKHITVTNTNAFVIANFVPARFRDQFSEIPSGPDTPEWPSMEI---------------------------------------------------------------------------VQEGAGRSGRSSK------------------------------GGNAAWDRGDKSSRQGGRGGTSSNGGSNWQRPHESKRGRGDRGNRGNNGGRGGPDLSHDLPLEPLERSENR----------W----------------------------------------------------I--PTKST------------------------------------------TKLDETRK-----NVQSIMNKMT--REKFDRLAAKL---A--SID---MES-------RETLEAVIQMIF---------DKAL--GEPH-F----------CDMYADLCAYLAQRWLSWSF-----------------------------------------------------VRVVKKVDHDQFYWTVMPES--DSDVVGP------------------FT------------------------------------------SIPEIFDSAVSENIQPISAPLNMKLHDACIYRHKFVKIWIVEEDAPSPSYFWSGEDVEDLNEAKSMFGPYPTTEEAAGSAEKLS-----------------------------FKRILVNSCREEFE----------------------------------------KDNIYEELESKFHAAKKEDQVTPEMETEY----AEKRMMMKRRMLGNIRFIGEL-FRK---GLLKETI-------------------------------MH-YCLCKLMSTEAR-------------------------------------------------------------------------------NVSKTRTELVAVHPDQAPDE-------ENIESL--------C-KLLATIG-------------------KDL--ER-------RVGV--------------------------ETMDIYFRFLET------NLAKDER-------------------------------LG---SRIRFMLR--DTID---------L-----------------------------------------------------RR-NRW---------EPRRQVLK--------------------TKTLTEIRK-----EAEREQRTGGS-----------------------------------------------------------------GTGGGGFPRSDPVRMENRRSAP---------------------------------------------------------------------------------------NRENHSNRSTSFQQHHSSRGGLPKNAISLDRMRNANSTRDDSTRSGPLGRPAIFMATSKRGSVRKTQSNASNVPEVDNSRSSVNSEGSNEPCVAPANEGTSQSLTDEELAFIDKKSKSIAAEYISIFDVDEAEACFVEVQKELDGRENIAEEFASALLKSAVEAKQANQKLIFDLLEALVVTKRAIPAKAIRFAIRQLCRSACDLWCDVPKLHEVLASFMARFFDKLDLDEISIYWILSGCDQTLELATMENLIASGFLAKVCGLYFRGTKAMDVEKTSIVARSSKICYLAMFPPSRPRGPLLEKWIEDNGLVDILEPLQPAFK------------------------------------------------------------IVSMLSSSSTTEQVVDYIEHKLPITLRSDRFFAMHVCLLILESIPADRPPSVEIELLLTGFCADIDTEADVIAGIVQTHSNFDRVKLLLDHLLSDGTLHLAALQAWYDLEDDQSWNRMEAVNQLRDFVAQKVSRAKSSN-----------------------------------------------------------------------------------------------------------------------------------------------------------------------------------
>Tbr_XP_847312.1_G3
-------------------------------------------------------------------------------------------------------------------------------------------------------------------------------------------------------------------------------------------------------------------------------------------------------------------------------------------------------------------------------------------------------------------------------------------------------------------------------------------------------------------------------------------------------------------------------------------------------------------------------------------------------------------------------------------------------------------------------------------------------------------------------------------------------------------------------------------------------------------------------------------------------------------------------------------------------------------------------------------------------------------------------------------------------------------------------------------------------------------------------------------------------------------------------------------------------------------------------------------------------------------------------------------------------------------------------------------------------------------------------------------------------------MHVYTID------QILELRSL--------------------------------------------------------------------------------------------------------------------------------YPEPPYPGF---------------------------------------------------------------------------SLEEACRRKKQTQ-------------------------------------------------------------------------------------------TKL-VRGPNA----------W----------------------------------------------------A--ARG-SAK----------------------------------------TTAEWVER-----LVYGSLNKLS--AANFNEIVSQL---Q-TNTI---FSS-------DEMLKKTVSIIF---------NKAL--GEPE-N----------SNVYAGLCYKLAEY-----E-----------------------------------------------------VSL--------------NVV--QKQKEGK------------------RL----------------------------------------------------------------------------------------------------------------------------SK-----------------------------LRNAVVGIAQTEFQ-----------------------------------------------------NRRNVPSSEGLSEEEV----EQQRSSFMRRKVANMRFIGEL-FLH---KVLSHST-------------------------------MM-DIINIIMQPEKG----------------------------------------------------------------------------------------------GYPAS-------EDLEFL--------T-VLFTIVG-------------------KSL--DS-------IAEL---------------R----------PKLDAYFKVLEG-------LKDQKI-------------------------------YP---PRICFKML--DLIE---------L-----------------------------------------------------RRDRNW---------ESRETVMP---------------------KTSAATQK-----EPPRASDR--------------------------------------------------------------------AVRSSTTPNSSNASSSGSKKGK---------------------------------------------------------------------------------------------GAGPCDSALGQRAA-------------------ASTVGKDAREGLKSRAWRDVVKSEIVACDDHEM-------------------------------------------------------------------------------TVTESVAFEERVRSLFQEWLSGYRTGCLPNWQEEFRDCGARPIPDMDLPTAVAAQVVREACMTTRKDAQCEASRLMVIGLFLE----------------------------------------------DDQVFNGFAAALSSAIEEGILEDVPKFSERFANMLRFTSGDDVK------------------------------------------------------------------------------TDVYYDAVRVLCTAYGMLRDPDEMSLSTLMEFWGKIPPPEKKEDAIFSLPVVQSLVTMTKLGRAQITGHIISSLHANGLVDDATLHEWLGTPGGEVDAEVKDAFRKATVGKGTLT-----------------------------------------------------------------------------------------------------------------------------------------------------------------------------------------
>Tbr_b_G4
-------------------------------------------------------------------------------------------------------------------------------------------------------------------------------------------------------------------------------------------------------------------------------------------------------------------------------------------------------------------------------------------------------------------------------------------------------------------------------------------------------------------------------------------------------------------------------------------------------------------------------------------------------------------------------------------------------------------------------------------------------------------------------------------------------------------------------------------------------------------------------------------------------------------------------------------------------------------------------------------------------------------------------------------------------------------------------------------------------------------------------------------------------------------------------------------------------------------------------------------------------------------------------------------------------------------------------------------------------------------------------------------MLFKPRGVTSNDPRYAGGSRLMSVS------DLLAYRDT--------------------------------------------------------------------------------------------------------------------------------WRGRPPTESF--------------------------------------------------------------------------SLAQILRDARAAD--------------------------------------------------------------------------------------CKPVVTEKLVMSENG----------F----------------------------------------------------K--VKSRDSI----------------------------------------DSLERGVR-----AVQSALNKLT--EWNFDVVVQTV---L-TPDI---IIN-------NEVVKDVVRLIY---------EKAL--MEPV-F----------AGLYARMCFSIVRF-----E-----------------------------------------------------YEY--------------RTK------FLP------------------GT------------------CQVP------------------------------------------------------------------------------------------------------SA-----------------------------VRVAIVEKCQQMFT------------------------------------------------------NAVEESKQTMSEEQA--------ERLRKRNVNNIKFAGEL-FLK---TLITQKI-------------------------------ID-RILNERI-------------------------------------------------------------------------------------------------YEMVPND-------MELEVI--------I-NLLEVVG-------------------KLY-----------EEKN---------------P----------DAQEQLWKMLSS-------MQENRR-------------------------------YS---MRIRFLLQ--NLID---------------------------------------------------------------RRNGGW---------KPREPEQV----------------------VIEDIQSQQQPQQQSQQQQQQ-------------------------------------------------------------------QQQQQSQQQPQQQQQQGQKHYS---------------------------------------------------------------------------------------------QQQRHQQSFPHHNQ--------------------PQSHGGYHQHPPPPPPPPRNSEYQHTPGMKRG--------------------------------------GSYHEVSSSLGMGGRCSQSTNDLTRGGSYNNMPPPAHGFSDSRLAPEERKRLNFARPPAQLLEEFKKNILFIVRDAAEEGMADPEGMKVQLNALVPQDSNAPISEVSVYVTLIRALMDANESERKLLLSVLQKGSFENHILTRGFSWALAKII---------------------------------SDRDCDDCPRIYARFAEAVWSIPSFNFR-----------------------------------------------------------------------CVTKDIVSRTAIHLGALSVEYESEGEWEEDFIAVWENIVTASETGRQGESKPSVADMMESIAPSCTVPFMCNVLPDFVAVMVQARFFTEEELGAWRNKNKDNSKVFSLLEELSVIYA----------------------------------------------------------------------------------------------------------------------------------------------------------------------------------------------
>G3Lmj
--------------------------------------------------------------------------------------------------------------------------------------------------------------------------------------------------------------------------------------------------------------------------------------------------------------------------------------------------------------------------------------------------------------------------------------------------------------------------------------------------------------------------------------------------------------------------------------------------------------------------------------------------------------------------------------------------------------------------------------------------------------------------------------------------------------------------------------------------------------------------------------------------------------------------------------------------------------------------------------------------------------------------------------------------------------------------------------------------------------------------------------------------------------------------------------------------------------------------------------------------------------------------------------------------------------------------------------------------------------------------------------------------------------MQFTVE------QIRSVRNN--------------------------------------------------------------------------------------------------------------------------------YLEPPYPGF---------------------------------------------------------------------------SLDEVVRRRRLTQ-------------------------------------------------------------------------------------------TKL-VRGENA----------W----------------------------------------------------V--AKG-TAQ----------------------------------------TTEEWVQR-----LLHGTLNKLT--EENKDIMIDKL---L-TKEL---FAT-------EDIMNMVVNIIF---------KKAL--DEPE-N----------SKLYAGVCHSLALY----------------------------------------------------------------------------EAKVLRDGHKGE------------------RP---------------------------------------------------------------------------------------------------------------------------QSQ-----------------------------LRDAIISTAQHEFR----------------------------------------------------TLSKELSKMEDKSEEEL----EYERSNVMRRKRSNMRFIGEL-YLC---TALTHST-------------------------------MF-TVMDLTMRCSDK---------------------------------------------------------------------------------------------TGFPSS-------ENIELL--------A-ALLNTIG-------------------DRL-----------DKNH---------------K----------KTLDPYFTSLEN-----FNKKSDCP-------------------------------YP---PRIRFKIM--DLLD---------L-----------------------------------------------------RK-RGW---------GLKPKPVK---------------------AALPPSHG-----KDKKYATAPP------------------------------------------------------------------PKKGGRDQGSAAAASKSWRDAA---------------------------------------------------------------------------------------------TTKTGTAAAPAPSA--------------------DKGLNGRGTSSAAPAANTAALSSSAASTAAAT-------------------------------------------------------------------APAGASFRDEASPQVPLVKFELRVASMFQEWVADRTNDVILHWVDQFNTCDRFFESESELCVAVAQEVIHSACTTTRKDAQREAFSFLVVGLYMI----------------------------------------------DTEVFDGFASALASAIEDGLLEDVPKFGERFMSMLRLTSTEQET-------------------------------------------------------------------------RADVYFDAANVLRLTYNRLESPDDSAVDTLMSFWDRVPLPSTDEENMIRMDLDVVYSLCNPEGVQDGLEKLLSRIIHSMLQMQLMDAEVLDEFLCLDVEDGLCAKVIADYKERFPK---------------------------------------------------------------------------------------------------------------------------------------------------------------------------------------------
>G4Lmj
---------------------------------------------------------------------------------------------------------------------------------------------------------------------------------------------------------------------------------------------------------------------------------------------------------------------------------------------------------------------------------------------------------------------------------------------------------------------------------------------------------------------------------------------------------------------------------------------------------------------------------------------------------------------------------------------------------------------------------------------------------------------------------------------------------------------------------------------------------------------------------------------------------------------------------------------------------------------------------------------------------------------------------------------------------------------------------------------------------------------------------------------------------------------------------------------------------------------------------------------------------------------------------------------------------------------------------------------------------------------------------------------------MLFNLRGIVPQKEEKVKNQMTLADILAFRDT--------------------------------------------------------------------------------------------------------------------------------WTAIPEPNF---------------------------------------------------------------------------SLERVLLTARLEK--------------------------------------------------------------------------------------QRKAEIPKLVTSENG----------F----------------------------------------------------R--VRDKKDM----------------------------------------DASELELR-----RVQGSLNKLT--DKNFDAVVEEA---LSPDLV---LN--------PLVLKGAVDIIF---------NKAM--AEPV-F----------SGIYAQLCQRIKVY-----E--------------------------------------------------QDLVAE--------------AAE------NPT------------------SE------------------LGQL-------------------MAAVQAGDE--------------------------------------------------------------------DQKNVNGR-----------------------------VRNALVKRCQEFHD----------------------------------------------------SFVKQPPPRNAEAEEQL-----------RKRNMANIKFVGEL-YMR---SLISHRV-------------------------------ILAVCSTALVLGFIP------------------------------------------------------------------------------------------SPKLVTTDA--------DLEMM--------V-SLMNVIG-------------------KRFDENAGMALNHVPKDA----------------------AAAAHPHDTIWRALNS-------SMNDPR-------------------------------FS---RRIRFLIQ--NLLE---------W-----------------------------------------------------RN-DGW---------KPKESPAQ-------------GSSGGSADDSNNTTNNDRSNHRSSNNACNHSNTGGF-------------------------------------------------------------SGPNEQMHRNTAPNNFGSGGSW---------------------------------------------------------------------------------------------QQQMQQQHSGGRGP--------------------IIGSSNAGGNRGGTRPPSMADRGDEKYGRGGG----------------------------------------------------------PGGLRQGPVSSFNDLSQFPASNDHMMPPPPPFAAPPPPFPGEGIMPPSMAPQAASAPGPQMSDEDRKLMALSTPPKCVDADLSSRILSCIRDAHTDGDWAAAGKAIVEAVPQDAAHMCRMCAVFVIAKKVTET----------SSEADRELFMNSLNSGMFDIKELTRGYSWCLTSAVAYNVKEDFPKVYSRFV-----------------------------------------------------------ACVTATKSMDFLSMVSNVMARTANYLDALYVPLEGAQMEWEEDFLEVWTSVLGKWREAHPGDKSTGSDILNCIASIKQRPFMKDIVSDFMMELSQQGYLDDAETKTWIRENRTNEKYKVFVDQMEQMYPDTA-------------------------------------------------------------------------------------------------------------------------------------------------------------------------------------------
>Ngr
----------------------MSTHNNQNNSKPSSGNSKGGYQSSSASSHSQGASHHQPRGGSSSGRGGSRGGGNRGGSSNNRGGRGGGRGGYQGSSNQSYQSNNNTNTNTTYTPPANYEPPVVVQQSYNNPSLNSVRNADIGNHIQRTASAPPAISEHTPQHNHSKIPEHKTYVKNTYPQHQQ------------------------------------------------------------------------------------------------------------------------------------------------------------------------------------------------------------------------------------------------------------------------------------------------------------------------------------------------------------------------------------------------------------------------------------------------------------------------------------------------------------------------------------------------------------------------------------------------------------PIFYPQMQPAMGYPIPPVGYPPYGYPSSEPKSTTSSEIVKPARSSKIVIADPKSGKEVNILDD--------------------------------------------------------------------------------------------------------------------------------------------------------------------------------------------------------------------------------------------------------------------------------------------------------------------------------------------------------------------------------------------KSSNETASTTEATTTSTTTTPVTISTTTETTETATTTATTEPIVEEAPKQTEEATPVEEKQTELETPQTPISEYTETP--------------TTLEGEETFDNSKSSDIDEDKVIKEDPSEIDGMEDSSEEEEEEGETEPSSKVYSRDYLLKFRDVCTEAPE-----------------------------------------------------------------------------------------------------------KLKGMGEIFLISKGASSSMAMAGGFNKGGQ---------------------------------------------------------------------------GRGGGRGGGQGGR-----------------------------------GGTTRGGASSRGG-------------------RGGFENNRGGARGGKGATNRKQGSYEKLSKSQNA------------------------------------------------------------------LKLSKDK----------------------------------------PEDEVIVD-----EVKFILNRLT--PENYERLKIEF---L--NAC---IKKPGD----EAVLNGIIDQIF---------IFAI--NLQN-F----------SALYAKLCADLSNE-----L-----------------------------------------------------KER--------------IGE------ENT------------------KQ-----------------------------------------------------------------------------------------------------------------------------------------------------------FKRLLLNKCQKEFE-------------------------------------------------NEKKEELEKAAQVGLSPEEV----EEKEFLLRKKKVGNMIFIGEL-YLQ---DMLSEKI-------------------------------MH-EVIKRLL-----------------------------------------------------------------------------------------------VNPTPYPSS----D---DIELL--------C-RLLTTIG-------------------SKL--D--------HEKS---------------K----------KYVNYYFGKMET--L----AQDKDN-------------------------------LA---SRLRFMLR--DVID---------M-----------------------------------------------------RI-NNW-VA--RIEKTKATKTRQ-------------EARDDAVKQQMDQIKKIEKHHHNRKTTVKT-----------------------------------------KTVYNNNNNNNNNKQSGLQAERYRKMDAKKTLAPGGGNLITKAPSPTQ---------------------------------------------------------------------------------------------SKKDLNSFSLLEDE--------------------EEKEPVSEEEEEEVIEEVEVVPEETEEQIKETTEKTKRIINNFFEEGEIEDTIETITKENLFKSHHFAKTLALCACENSRDAELSDCVKLCKRLTQGAEPLVTETVFVDGLISYLLSSVQEETYVDIPELFPYTGKLFGRLLFEKVLPFNCLYDILVTVVLDEDAPLQEEHAFDILKNVFASVKSECELNDDLKKILANYEDELENHLVLSEVEAGKHLVNSV----------MDIMNVLKPNGDYYSKFCELVEENCYGCFEPSVFFNKKINEKEEVDDYINL-----------------------------------------------------------------------------------------LSIEQIISGILNSSLHEDPVQNVESFQALLKDQVKEKLEDGDEITILGISQYACFIRNKFESIKPLLTQLVDMGLLTPKHYEQYKSGELAEEIDQPGYDEVKGFL----------------------------------------------------------------------------------------------------------------------------------------------------------------------------------------
>E_gracilis_g112
----------------------------------MSELDSQEDSSDAMMSSEVGTEMSYDMVPEPAGRHQMMRSMVPPGMKEEAMDLYQ-------------------------------------------------------------------------------------------------------------------------------------------------------------------------------------------------------------------------------------------------------------------------------------------------------------------------------------------------------------------------------------------------------------------------------------------------------------------------------------------------------------------------------------------------------------------------------------------------------------------------------------------------------------------------------------------------------------------------------------------------------------------------------------------------------------------------------------------------------------------------------------------------------------------------------------------------------------------------------------------------------------------------------------------------------------------------------------------------------------------------------------------------------------------------------------------------------------------------------------------------------------------GAPGSKKMYSVEFLLRFQHD-------QTEPPEKIKLFSEIYNGDNGVPLPQQRGQ------RTGALRAK---------------------------------------------------------------------------------------------------------------------------------KGAAPPQM---------------------------------------------------------------------------GDRGEYGGPMRPK------------------------------------------------------------------------------------LPVNNVLEDLSRRVDNP----------F----------------------------------------------------KVYRPA--------------------------------------------DEAEVIVK-----KVNGILNKIT--PEKYESLMQSM---L--ELN-FDVSN-------QNLLSRIIDCVF---------ERAV--QHQL-F----------CNLYADVCRDLTQK-----F-----------------------------------------------------AQT--------------HTKKEGEESKST------------------AY----------------------------------------------------------------------------------------------------------------------------AS-----------------------------FRRALLNKCQTEFE-------------------------------------------------------GPPPVPEGLSPEEK----AEHEKKLKARQLGNIKFIGEL-FKR---KMLTEKI-------------------------------MH-EVIKRLLLGSPP-------------------------------------------------------------------------------------------QESHQPSD----E---EIEVL--------C-RLLKTVG-------------------QQL--D--------RPQA---------------V----------AYMDHYFIRIKA--L----QQRHPR------------------------------------SRIRFMLQ--DTID---------L-----------------------------------------------------RN-ENW--V------PRREEQKA-------------Q--------TLAELEM-----QIAKQRE---------------------------------------------------------------------KQEALLAKSPPAMMGKGKGATT---------------------------------------------------------------------------------------------PTAVPAGRKGGKGEDFPVPAMGRGMGPPRGMNPYQTQQYGVPGRGPAGGDPQTVCPAGQPANEERA--------------------------------RGASSPTSPEQGDAAGNRASKRKPSFKDTPLPDDKSQDGQRADPPRDDNSLEQTAISMIEEFKNSMNEGDMAGLVVENFRQVGAENHKHLLNKAIQHATSSVAKHAETRKLLAEILLHLICEPDKDSKAK-----DYTVSMESIFAGFCLFFDDAIDLG----------RLEDNPRLWDCFAHLAVCCLQAEAFTFSDLNFCIPDTFVERDEVIPCFLAL---------------------------FTRLKAENNSIDLVCTGHFDALLKLFCTDKTAKRIDQFLKILEDHQLLEVDPSIYIYWAFKAQLPSDDLLQWLQDRIPDSVAYSEVVSLKVAAPTILYSCVASNVFVDTQEPRNPRELFQRFLELFNKQLIKPILKYTQNINPRDKLQNELQCLLEARRFCCLTNFQAGVLCNFFQVFYELEIVTEDAYYMWRERDSRWGTDQALKEVQSFLMFLENGDAEVGEEEEAAGDGQ----------------------------------------------------------------------------------------------------------------------
>E_gracilis_g122
---------------------------MAYQQPDYDYSGYPGYPGYAYPQQPPPYAPHQHRHQHFHQQGYFDYSQYPAGYQHYHQYPPQYTGEGYTPGYQYAHQYGGAPPPQPQQPRAGETRKGLNIVDPKEREQQQQQQQQQQQQQQPEGSTPTAPKKAALPIKDPQTNLPIILDQVQSSAPPA-----------------------------------------------------------------------------------------------------------------------------------------------------------------------------------------------------------------------------------------------------------------------------------------------------------------------------------------------------------------------------------------------------------------------------------------------------------------------------------------------------------------------------------------------------------------------------------------------------------------------------------------------------------------------------------------------------------------------------------------------------------------------------------------------------------------------------------------------------------------------------------------------------------------------------------------------------------------------------------------------------------------------------------------------------------------------QPAAQAPPQPPAPLSQPTQQVQAPNSAAPKKKVIPILDPLTRKEVTPKATSTPSIPTNNAEPEPASSSPSATPALSTPRSVGNSEEAAVASQSSEEASSSRPVVSTPAPETLVFAPGATWGAPKLTRQMDLATSSPAKPAHNHVSQGPDFDAVHGVSQLGRR---------------------------------------------------------------------------------------------------------------------IYDLEFLLSIALKAPPPPELLK-------------------------------------------------------------------------GAEVYCPDARLKR--------------------------------TPENNGEGKVDRKDRRNFGNKVSPTNYATNKVSHFDGDVRSKMGKSFVPGPPGAKPSTYEQLTNRADTA----------F----------------------------------------------------N--VKNARII----------------------------------------SADEKILK-----KVRGILNKVT--PEKYTVLFDDL---W-NELYVDGLVDV------AGIVEQVIRTVF---------DVAL--DQPK-F----------SYLYADICFHLCRK-----I-----------------------------------------------------QNMKNEMMDVSRSDSTASEE------QGK------------------QS----------------------------------------------------------------------------------------------------------------------------AT--------------------------LKEFRRILLNTCQARFE-----------------------------------------------EGSKHQQTVLPDDADPAERDRI----EKQEQRYKARSLGNIKFIAEL-FKR---SLLSERI-------------------------------MH-IVIKILLLDTDH--------------------------------------------------------------------------------------------TDPRNLE--------SMETL--------M-EMLNQVG-------------------KKL--D--------KPAM---------------K----------VNMDLYFAKLSE--L----AQTHPV------------------------------------KRIRFLVL--NMVE---------L-----------------------------------------------------RK-ANW--------------------------------------VTRQDLKQ-----TQE-------------------------------------------------------------------------EAPPSGGKGGGVARNTSWVPNG---------------------------------------------------------------------------------------------QSNDVRNTAGAGMQ-----------------RSVSYKETPKEKEKEKEKVVTDKDGFKLVGRPKVI-----------------------------------------------------------------------------GQPPNAWEKPAGQASPMAGRAPPSPVSGTPKPKSPTTPTAQSPAPEEDGGSPTSIPALSDEQIAAKARGLLEEWAADPSDVDNAL---------AVLKEEIPSKSYSQFLMGML----------LGAISQNKREREREELPCLCSLYHAEELIQEEHLNKAFLSTLQKAKR--------------------------------------------------------------------------------------------DEMWVDVPRLWKNVGGVLCACINKEIMDLEVLAPMCEALVSEEDYPELPLEFLQGVFEAMKQEDIDIFDADKASSVVTALSKKRKIKSKKVSSLEEFEGALDKILTRSS-------------------------------------------------------------------------------------------------------------------------------------------------------------------------------------
>E_gracilis_g7014
-------------------------------------------------------------------------------------------------------------------------------------------------------------------------------------------------------------------------------------------------------------------------------------------------------------------------------------------------------------------------------------------------------------------------------------------------------------------------------------------------------------------------------------------------------------------------------------------------------------------------------------------------------------------------------------------------------------------------------------------------------------------------------------------------------------------------------------------------------------------------------------------------------------------------------------------------------------------------------------------------------------------------------------------------------------------------------------------------------------------------------------------------------------------------------------------------------------------------------------------------------------------------------------------------------------------------------------------------------------------------------------------------ERLKKMECYAEAQRPIRVP------PAPDARSL--------------------------------------------------------------------------------------------------------------------------------FQTQKVTPP---------------------------------------------------------------------------SVQAFNQLDGKKA------------------------------------------------------------------------------------------EVAFNVQNARQ----------V------------------------------------------------------------------------------------------------------DTQLKIVQ-----KVRGILNRIT--KQTYDVLSEEM---W-GLLSTHKLMES------PEMLERVVDTIF---------DVAL--TQAN-F----------GSLAADICLFVCNK-----------------------------------------------------------IKN--------------LKQ--QVVEGEE------------------TP--------------------------------------------------------------------------------------------------------------------------IATP--------------------------HQEFRRILLNKCQNMFD-----------------------------------------------SSCDHVAGVAPDTASEEEREAI----AAKEKKFRMMSLANITFMAQL-FNR---SLLSDKI-------------------------------MHQHVIARLLQKDHT----------------------------------------------------------------------------------------------DDRNS-------WLLEFL--------V-KLMELTG-------------------KRL--DK-------DYVR--------------------------TYMDSYFSQLDT--I----SRTHPD------------------------------------TRLRHLTF--NLGE---------M-----------------------------------------------------RR-AGW---------RTREEVKA-----------------NESNENLQDSRAQAADWKAAQ------------------------------------------------------------------------ANLKEVEEPPAPKKKGGNKQQQ---------------------------------------------------------------------------------------------PGAKKEGKATKAAA-----------------------------------------------------------------------------------------------------------------------------------------------------------------------------------------------------------------------------------------------------------------------------------------------------------------------------------------------------------------------------------------------------------------------------------------------AKEAPKAAAPKAAAPPSPEPVA-------------------------------------------------------------------------------------------------------------------------------------------------------------------------------------------------------------------------------------
>E_gracilis_g760
------------------------------------------------------------------------------------------------------------------------------------------------------------------------------------------------------------------------------------------------------------------------------------------------------------------------------------------------------------------------------------------------------------------------------------------------------------------------------------------------------------------------------------------------------------------------------------------------------------------------------------------------------------------------------------------------------------------------------------------------------------------------------------------------------------------------------------------------------------------------------------------------------------------------------------------------------------------------------------------------------------------------------------------------------------------------------------------------------------------------------------------------------------------------------------------------------------------------------------------------------------------------------------------------------------------------------------------------------------MADTRVTAWLEENNLAVLLP---------VFSANQVDWDDLFTLTKADLCDELRIE------KLAHRKLL--------------------------------------------------------------------------------------------------------------------------------WDALEKLRN---------------------------------------------------------------------------REEHVSTGLREED---------------------------------------------------------------------------------VAALQKGTEAQHPDFDVQNA----------W----------------------------------------------------Q--V----------------------------------------------DTQLKIVQ-----KVRGILNRIT--KQTYDVLSEEM---W-GLLSTHKLMES------PEMLERVVDTIF---------DVAL--TQAN-F----------GSLAADICLFVCNK-----------------------------------------------------------IKN--------------LKQ--QVVEGEE------------------TP--------------------------------------------------------------------------------------------------------------------------IATP--------------------------HQEFRRILLNKCQNMFD-----------------------------------------------SSCDHVAGVAPDTASEEEREAI----AAKEKKFRMMSLANITFMAQL-FNR---SLLSDKI-------------------------------MHQHVIARLLQKDHT----------------------------------------------------------------------------------------------DDRNS-------WLLEFL--------V-KLMELTG-------------------KRL--DK-------DYVR--------------------------TYMDSYFSQLDT--I----SRTHPD------------------------------------TRLRHLTF--NLGE---------M-----------------------------------------------------RR-AGW---------RTREEVKA-------------------SNESLQGSRARAADWEAAQANLKKVD-----------------------------------------------------------------EPPAPKKKGGGNQQQPGSKKEG---------------------------------------------------------------------------------------------KAAKAAAAKEAALP---------------------KAAAPKAAAPPAPEPVAALTEEQQGKIDSVA-------------------------------------------------------------------------------------------KANLQEWTENDLSEEDVTEQVKKEVVPQHMSHFVAAMVLSCVTSNKLQAQRDAFPKLASVLVRGNVTKPAA--------------------------------------------------------------------------------------------------------------------------------------------------------------------MREAFVRVTTSAVAQETWVDVPKLWANLAPLVAACIAMGLVDFEVLQHMAVPFFSEEEYVETALEFLLPVLQALDDKQYEGFDAEKAGRLLAAVQKGKGKGKGKAKKGAKPATLAELVEALEKTSAAP--------------------------------------------------------------------------------------------------------------------------------------------------------------------------------
>E_gracilis_g4638
------------------------------------------------------------------------------------------------------------------------------------------------------------------------------------------------------------------------------------------------------------------------------------------------------------------------------------------------------------------------------------------------------------------------------------------------------------------------------------------------------------------------------------------------------------------------------------------------------------------------------------------------------------------------------------------------------------------------------------------------------------------------------------------------------------------------------------------------------------------------------------------------------------------------------------------------------------------------------------------------------------------------------------------------------------------------------------------------------------------------------------------------------------------------------------------------------------------------------------------------------------------------------------------------------------------------------------------------------------MADTRVTAWLEENNLAVLLP---------VFSANQVDWDDLFTLTKADLCDELRIE------KLAHRKLL--------------------------------------------------------------------------------------------------------------------------------WDALEKLRN---------------------------------------------------------------------------REEHVSTGLREED---------------------------------------------------------------------------------VAALQKGTEAQHPDFDVQNA----------W----------------------------------------------------QV------------------------------------------------DTQLKIVQ-----KVRGILNRIT--KQTYDVLSEEM---WGLLSTHKLMES-------PEMLERVVDTIF---------DVAL--TQAN-F----------GSLAADICLFVCNK-----------------------------------------------------------IKN--------------LKQ--QVVEGEE------------------TP--------------------------------------------------------------------------------------------------------------------------IATP--------------------------HQEFRRILLNKCQNMFD-----------------------------------------------SSCDHVAVVAPDTASEEEREAV----AAKEKKFWTMSLANITFMAQL-FNR---SLLSDKI-------------------------------MHQHVIARLLQKDHT-------------------------------------------------------------------------------------------------DD----RNSWLLEFL--------V-KLMELTG-------------------KRL--DK-------DYVR--------------------------TYMDSYFSQLDT--ISRTHPDTRDR-------------------------------NS---WLLEFLVKLMELTG---------K-----------------------------------------------------RLDKDY---------VRTYMDSY--------------------FSQLDTISR---------------------------------------------------------------------------------THPDTRLRHLTFNLGEMRRAGW---------------------------------------------------------------------------------------------RTREEVKANESNEN--------------------------------------------------------------------------------------------------------------------------------------------------------------------------------------------LQDSRAQAADWKAAQANLKEVEEPPA-----------------------------------------------------------------------------------------------------------------------------------------------------------------------------------------------------PKKKGGNKQQQPGAKKEGKATKAAAAKEAPKAAAPKAAAPPSPEPVA--------------------------------------------------------------------------------------------------------------------------------------------------------------------------------------------------------------------------------
>E_gracilis_g144
-----------------------------MLEERLAKNVPEGLRKLDAQSLNDLARQHHEEDARRERRRAPSVPSPDSLSMDDTPGPSDEERESARSFRRPAFRLLEERFRSRSASP---------------------------------------------------------------------------------------------------------------------------------------------------------------------------------------------------------------------------------------------------------------------------------------------------------------------------------------------------------------------------------------------------------------------------------------------------------------------------------------------------------------------------------------------------------------------------------------------------------------------------------------------------------------------------------------------------------------------------------------------------------------------------------------------------------------------------------------------------------------------------------------------------------------------------------------------------------------------------------------------------------------------------------------------------------------------------------------------------------------------------------------------------------------------------------------------------------------------------------------RLYHLYCDHSPAATPRIKVG-------HKVYSEAALRKLNDMKTKIPTLLYNPKLS------EIVVYDTE-------------------------------------------------------------------------------------------------------------------------------EYLKRCMLRE---------------------------------------------------------------------------EDAYDYGGLDQTG-------------------------------------------------------------------------------------RDSDILEAPEEVTVDT-----------------------------------------------------------------------------------------------------------------VEEGSLIR-----KIIGILNKLT--PEKYHQLLQSMYEIL--DTNNARIH--------ETLLERIIGEVH---------ECAL--EQPN-Y----------SEMYAALCSDICIR-----I-----------------------------------------------------HGN--------------EQRSGALQFSGE------------------GQ-----------------------------------------------------------------------------------------------------------------------GQSALEN-----------------------------FRRILLNRCQARFL-----------------------------------------------EGLDHLLAKFNQARTSKVESET----DEKEEKFRSRSKNNIRFIGEL-FKS---SMLSERI-------------------------------MH-KVIKRLLLDIPH----------------------------------------------------------------------------------------TNTATARATAD--------GLDVL--------C-TLLRTAG-------------------KEL--D--------HPRA---------------A----------EYMAHYFTRFHC--L----AQSHPL------------------------------------PRIRFMVL--DIIA---------L-----------------------------------------------------RD-NQW---------VERRKDTG----------------------TLKFRHD-----SEDQECRT--------------------------------------------------------------------PGKAGHQSRGQWDHCDNSYSHF-------------------------------------------------------------------------------------------EQPEMQGPTGWGPRQP--------------------PQGAKDRGGWWGHGGYDGYRAAGASRGLTKSL-----------------------------------------------------------------------------------------------------STPVGVRPREHEWRHRRHNGSVPDILDGRTPVTEEDLRFDSKAQMMLDEWHITGQDVGSVLVMMDEVPVHALHQFWVCALEFTSRTNKYE----------RYRANLVLLIQVFVQHGRLTIGGLVGSLMDLVDRACR------------------------------------------------------------------------------------------------------TEVWVDSPGLWHNLAGMLVELMAMGILVFDHLLDICTPFFHQQQDGACRDFLMSIMHVIQVTRQLHLYNAQAAFSLAEAFGAWQGHAHHPGRLGLAEFVDRLGY------------------------------------------------------------------------------------------------------------------------------------------------------------------------------------------
>T_borrelli_g13187
-------------------------------------------------------------------------------------------------------------------------------------------------------------------------------------------------------------------------------------------------------------------------------------------------------------------------------------------------------------------------------------------------------------------------------------------------------------------------------------------------------------------------------------------------------------------------------------------------------------------------------------------------------------------------------------------------------------------------------------------------------------------------------------------------------------------------------------------------------------------------------------------------------------------------------------------------------------------------------------------------------------------------------------------------------------------------------------------------------------------------------------------------------------------------------------------------------------------------------------------------------------------------------------------------------------------------------------------------------------------------------------------------------------MQVYSVK------DILACRDK--------------------------------------------------------------------------------------------------------------------------------FRDLPYPGF---------------------------------------------------------------------------SLDEVVRRSRQQQ------------------------------------------------------------------------------------------GIECLKRGENA----------W----------------------------------------------------RSNAAT--------------------------------------------SVEEAILR-----RVRTCLNKIT--PEKYNDILSSL---L-DKTY---FKS-------EKELEVLTKVIF---------NKAL--EEPG-Y----------SEMYARLCSDMAKF-----E-----------------------------------------------------VKR--------------NRA----KYSTE-------GEDGPIDNPANGS----------------------------------------------------------------------------------------------------------------------------PTGATAPSLSQIVTKQTNNTNVAAQLNISQ-LRNGIILMAEEEFK---------------------------------------------------STNSAYTEAIEKFQDAQL----EERLYLLTRRKKANIKFVGQL-FMQ---KVMKSRI-------------------------------MF-TILQAILKLDQK---------------------------------------------------------------------------------------------DFIPLA-------VDLEVL--------S-ELLETIG-------------------KTL--DT-------VPAD---------------K----------EKVDKFFIHIDY-------LKELTD-------------------------ANDCFVFP---PMIRFRMM--DLVE---------L-----------------------------------------------------RR-RNW---------EPRVQRAG--------------QQHVTTLSVQKQIHD-----EKEKSLLLPA------------------------------------------------------------------GGGKGSPSSSHYRTNPSSLPNR----------------------------------------------------------------------------------------FPAQPNNSQSSGPWRSGVS--------------------TSKTNPGSYQSNPSNLKSSITPGTSPATPSTT--------------------------------------------------------------------------TTTPTTTEKIIPLKERVMQLMNQWFPDSKDEIIEDWEQKLTQDGDPEGEALRQQVVYIVVRDACSITKSDAQHIAVCFLIHGLCLEDP-------------------------------------------------------------------------------------------------------------------------------------------------------------------------------------------DLYKGLSQVLADAINEGLPEDVPKFNERFAIVLSMLAGRTPEELALHGSKVLFNSFEKLDPQEEEDENIKPFFLQFL------------------------------------------------------------------------------------------------------------------------------------------------------------------------------------------------------------
>T_borrelli_g1990
-------------------------------------------------------------------------------------------------------------------------------------------------------------------------------------------------------------------------------------------------------------------------------------------------------------------------------------------------------------------------------------------------------------------------------------------------------------------------------------------------------------------------------------------------------------------------------------------------------------------------------------------------------------------------------------------------------------------------------------------------------------------------------------------------------------------------------------------------------------------------------------------------------------------------------------------------------------------------------------------------------------------------------------------------------------------------------------------------------------------------------------------------------------------------------------------------------------------------------------------------------------------------------------------------------------------------------------------------------------------------------------------------------------MQVYSVK------DILACRDK--------------------------------------------------------------------------------------------------------------------------------FRDLPYPGF---------------------------------------------------------------------------SLDEVVRRSRQQQ------------------------------------------------------------------------------------------GIECLKRGENA----------W----------------------------------------------------RSNAAT--------------------------------------------SVEEAILR-----RVRTCLNKIT--PEKYNDILSSL---L-DKTY---FKS-------EKELEVLTKVIF---------NKAL--EEPG-Y----------SEMYARLCSDMAKF-----E-----------------------------------------------------VKR--------------NRA----KYSTE-------GEDGPIDNPANGS----------------------------------------------------------------------------------------------------------------------------PTGATAPSLSQIVTKQTNNTNVAAQLNISQ-LRNGIILMAEEEFK---------------------------------------------------STNSAYTEAIEKFQDAQL----EERLYLLTRRKKANIKFVGQL-FMQ---KVMKSRI-------------------------------MF-TILQAILKLDQK---------------------------------------------------------------------------------------------DFIPLA-------VDLEVL--------S-ELLETIG-------------------KTL--DT-------VPAD---------------K----------EKVDKFFIHIDY-------LKELTD-------------------------ANDCFVFP---PMIRFRMM--DLVE---------L-----------------------------------------------------RR-RNW---------EPRVQRAG--------------QQHVTTLSVQKQIHD-----EKEKSLLLPA------------------------------------------------------------------GGGKGSPSSSHYRTNPSSLPNR----------------------------------------------------------------------------------------FPAQPNNSQSSGPWRSGVS--------------------TSKTNPGSYQSNPSNLKSSITPGTSPATPSTT--------------------------------------------------------------------------TTTPTTTEKIIPLKERVMQLMNQWFPDSKDEIIEDWEQKLTQDGDPEGEALRQQVVYIVVRDACSITKSDAQHIAVCFLIHGLCLEDPDLYKGLSQVLADAINEGLPEDVPKFNERF---------------------------------------------------------------------------------------------------------------------------------AIVLSMLAGRTPEELALHGSKVLFNSFEKLDPQEEEDENIKPLIDIWDRLKAPDTPFTILTFTDMLSSMKVEQELLVANFIKSMVDREMVTISTVKEWGNAAASATGDCASLKKSAELVMRFLENMKVFEHMN---------------------------------------------------------------------------------------------------------------------------------------------------------------------------------
>T_borrelli_g8757
------------------------------------MQCFNDNKPVAKFCPPTRVIRSMPGTIGVDMTSSSSGLGEASAGAPKPLGLDISPGLSPMQWDSSTMNQQYLSMDSPMNIPI-----------------------------------------------------------------------------------------------------------------------------------------------------------------------------------------------------------------------------------------------------------------------------------------------------------------------------------------------------------------------------------------------------------------------------------------------------------------------------------------------------------------------------------------------------------------------------------------------------------------------------------------------------------------------------------------------------------------------------------------------------------------------------------------------------------------------------------------------------------------------------------------------------------------------------------------------------------------------------------------------------------------------------------------------------------------------------------------------------------------------------------------------------------------------------------------------------------------------------------------------------------------PPFRPVHVSDESRRTRRYDPEDFDSLRYDCCHTPLPVLEWLVR-------------------------------------------------------------------------------------------------------------------------------LYQKEPNMRR---------------------------------------------------------------------------PSHLKLLIEELDE----------------------------------------------------------------------------------------SDLFGGNCKTKSR----------Y------------------------------------------------------------------------------------------------------RATRKLNQ-----KVMSVLSRIT--AEKYNELCNEM---L--ELP---LKQST-----AAELKEVVDVFF---------TKAV--REHT-F----------SNLYAKLVADICQM-----------------------------------------------------------SES--------------EKN--LDQKAKE------------------KL--------------------------------------------------------------------------------------------------------------------------IGHR-----------------------------MRTELLSTCSREFS---------------------------------------------KPLELNEDDLFDKDTGVRLSDDVI----QEKKDTLRRKLIGNIKFVGEL-YKN---GLITDNV-------------------------------II-SIFQYLVGNYDI----------------------------------------------------------------------------------------------QNPTA----REDYVFEVF--------V-TLFATVG-------------------KMI-----------YTAR--------------------------PDPVDFFMQLNK-DI----IASHPV------------------------------------NRVKFMCM--DLKD---------LYEKRFEEKKDSSAFNQERENLSITSTQSSNIARHYPAFTGMVSSTPQAGSSMTGSSRTWGTPSSANNKQSSNNNTPVTTPNTNTSTENPKPHGKGKNITKPNLDQKSLRTQANDGNTPTQGCNESSTSK---------------------------------------------------------ANKSIPNAPTAEKQCESNKSPH---------------------------------------------------------------------------------------------TVVNSTEVSRESQPRVGTYAAAAAGSKSKESLPLDSEVVSNLGITIIPPPTNMGLARMSLQPIVTSTSNNSSIVAGVSGAIPKSPNSVHFREGKTYVLGGSDNPPASPLSGSTSSIKFPCISAGGSVTCTPVRQRSCSNRNVLMQKKAVSVFSSFKEDPNFVLDQLAEHDPSEVIVLLIHWFHLCFTSFGKYAENRKYIPLLMAMILERSEDTATMILTSSDLQQTIQEWMRVEVNNKCYDECPRFFELWAQVVDFT----------FELEEANVNNNNNTDGKNTFDDKNHPQMGRVIYILCGGSFTLLLRLLIASENKNFIPTAVRDMYTFACKITDKCDRIAATDTQKALVYACLCRFQLLPHLFKKDDNNNIWAKIADDPELQLVKRIMKNEEAIESIAETISTVPAQYSLVTILTTVMKLTAATLTVSLPPQEYTCALTKDIGVSIMHEIINNVPQHLQEAAKVAVMIEMISFVCSHEITSTSYNFSHNAYSMRSLSSSLSLTTPPKSPTSVTGRVSAKICECFTMWHKEGVVDKTVLLSLAGVAPQTIPSTPGTPHRRYLSDYFLGDGLTFPDLSSSSSLMASSLSSNGSPFEGMRPAVSVGGTHINKCVSPSHSPALQCVPMLVSRPRTPLMGIDQASFKFEPSELLVRHLNFLNDVKWNVIMNRL-----------------------
>T_carrassii_g7157
-------------------------------------------------------------------------------------------------------------------------------------------------------------------------------------------------------------------------------------------------------------------------------------------------------------------------------------------------------------------------------------------------------------------------------------------------------------------------------------------------------------------------------------------------------------------------------------------------------------------------------------------------------------------------------------------------------------------------------------------------------------------------------------------------------------------------------------------------------------------------------------------------------------------------------------------------------------------------------------------------------------------------------------------------------------------------------------------------------------------------------------------------------------------------------------------------------------------------------------------------------------------------------------------------------------------------------------------------------------------------------------------------------------MYVYTIQ------QILDARSL--------------------------------------------------------------------------------------------------------------------------------YREPPYPGF---------------------------------------------------------------------------SLEEACRRKKMTQ--------------------------------------------------------------------------------------------TKLVRGANA----------W-------------------------------------------------------VTRGAAK----------------------------------------TTDEWVER-----LVQGSLNKLS--EANFDAMVEKL---Q-TNVI---FSS-------EETLKKAVSLIF---------TKAL--DEPE-N----------SKSYAGVCYKIAMF-----E-----------------------------------------------------VGM--------------NAA--QPPMDGK------------------KQ----------------------------------------------------------------------------------------------------------------------------SK-----------------------------FRNAIVGVAQEEFG-----------------------------------------------------SRRQMPSVDGLSEEEI----EQQRTTFMRRKRANMKFIGEL-FMR---KVLSHNT-------------------------------MM-SIIQTIMQEAEK---------------------------------------------------------------------------------------------GGHPTS-------EDIEFL--------T-ELFLTIG-------------------ECL--DT-------VPEM---------------R----------VKVDGYFKQLER--L----KDQKDV-------------------------------YP---PRIRFKML--DLIE---------L-----------------------------------------------------RRDLNW---------EPRATRAP---------------------VSQQSQSQSQPQPQPQPQAKA--------------------------------------------------------------------SARSPTGGNAATTPTSGGKKAK---------------------------------------------------------------------------------------------QTAPVVSAADPNRS--------------------WRNVVKSDAAAAAAAGATSATTNTAATATEVV----------------------------------------------------------------------SGPSALRASGPEAVVSFEGRVRSMFQEWVAEYSNDFIPEWLNEFRNCSHSYTTEVAICKAVASVVVREACMTTKSGAQREANGFLVVGLFLT----------------------------------------------DEEVFDGFAMALAWAIEEGVLEDVPKFSERFIHMLCITSGEDAV------------------------------------------------------------------------------TDVYYDTARVLCKAYGLLEDPDETTTDTLMEFWSKIPALQGNEVVLMPLPVVQLFAEMPAKGEEPLAGRIIASLHTIGIIDGETVKEWLALPHEGICATVADEFKKAMNPVDV-------------------------------------------------------------------------------------------------------------------------------------------------------------------------------------------
>T_carrassii_g13772
----------------------------------MLHSQTPGPLSLATAEPWKPSVFRPPSRFLRSPAPKHPLVATARPWYPNGPPPTTPTTPTTATTSASAASAAARGPRPVPPPALGQS-----------------------------------------------------------------------------------------------------------------------------------------------------------------------------------------------------------------------------------------------------------------------------------------------------------------------------------------------------------------------------------------------------------------------------------------------------------------------------------------------------------------------------------------------------------------------------------------------------------------------------------------------------------------------------------------------------------------------------------------------------------------------------------------------------------------------------------------------------------------------------------------------------------------------------------------------------------------------------------------------------------------------------------------------------------------------------------------------------------------------------------------------------------------------------------------------------------------------------------PPGSPKRSCPLPPPIDSLYMMPVSSCSSFSPLSTPVKTHSHCFTEEATEACVYPHDMFISVRRDAAHTPH----------------------------------------------------------------------------------------------------------------------------GVLVWAVRKYMEI---------------------------------------------------------------------------PNLKVPPHLQLSM-------------------------------------------------------------------------------------HESAASEDGVIRGALG---------------------------------------------------------------AGLKGKTRA-----------------------------------------KPVRMTHH-----KVMSILSRIT--PQKYEALHKEL---MMLPLR---QAD-------DEELKEICKVVF---------EKAV--QEPS-Y----------SGLYAQLARDIGAM----------------------------------------------------------------------------DNG--RETTERS------------------LS----------------------------------------------------------------------------------------------------------------------------RR-----------------------------FRLQLIKSCEEQFQ---------------------------------------------RPLQLSADDLVDRTTGKLLCVEEA----EMKRDRLKHRLVGNIRFVAEL-FKM---GLLMERV-------------------------------IN-DIVRMLVGNYDP----------------------------------------------------------------------------------------------SNPLA----KEEYVFEVF--------A-TLIRHTG-------------------AIL-----------QGSL---------------S----------TLLARALGAAKT--I----ECSHPK------------------------------------PRVRFLMM--DLHD---------L-----------------------------------------------------NLKLGWVPT------ETVQKYVQ----------------------VSPEVTL-----PPQTPKQ---------------------------------------------------------------------LEQSASSLASQEKNEGTQQPQQ---------------------------------------------------------------------------------------------QQQQQQQQTKRQQQ----------------------------------------------------------------------------------------------------------------------------------------------------------------------QQQQQQQQHTNNNNKQNKNKANNNNNKQNKNKANNNRSNNNNIGISNS--------------------------------------------------------------------------------------------------------------------------------------------------------------------------------------------------------------NSNKRNKSRSKKRGSHWSTRKRWKGVKTKSVVSRRMSQPLAMP---------------------------------------------------------------------------------------------------------------------------------------------------------------------------------------------------------------------------
>T_theileri_g3125
-------------------------------------------------------------------------------------------------------------------------------------------------------------------------------------------------------------------------------------------------------------------------------------------------------------------------------------------------------------------------------------------------------------------------------------------------------------------------------------------------------------------------------------------------------------------------------------------------------------------------------------------------------------------------------------------------------------------------------------------------------------------------------------------------------------------------------------------------------------------------------------------------------------------------------------------------------------------------------------------------------------------------------------------------------------------------------------------------------------------------------------------------------------------------------------------------------------------------------------------------------------------------------------------------------------------------------------------------------------------------------------------------------------MHVYSIQ------QILDVRPL--------------------------------------------------------------------------------------------------------------------------------YKDPPYPDF---------------------------------------------------------------------------SLEEACRRKKMSQ--------------------------------------------------------------------------------------------SKLVRGANA----------W-------------------------------------------------------VAGGSAK----------------------------------------TTVEWVQR-----LVQGSLNKLS--AANFDKMLEKL---Q-TDVI---FST-------EETLNKTVEIIF---------KKAL--EEPE-C----------SKWYAGVCYKLAEF-----E-----------------------------------------------------VSQ--------------SVS--TQPVDGK------------------KY----------------------------------------------------------------------------------------------------------------------------SK-----------------------------LRNAVVGIAQEEFL-----------------------------------------------------SRRKMPSFDRLTEDEK----EQLRSSFMRRKRANMKFIGEL-FMH---KVLSHHT-------------------------------MM-NIVQTIMQGEEN---------------------------------------------------------------------------------------------AGDPAS-------EDIEFL--------T-ELFLTIG-------------------ESL--DA-------IPDV---------------R----------PKLDVYFKKLEV-------LKNQEK-------------------------------YT---ARIRFKIL--DLIE---------L-----------------------------------------------------RRDLNW---------EPRAAAAA----------------AAATTTTVANSKNSNTSKEPQRVTDKP-------------------------------------------------------------------PTRSPATLNSGNTPTSGAKKNK---------------------------------------------------------------------------------------------QAAFPDTAPNPPGE--------------------AASLAAGGDSTGGRNWSSIVKPAGQQRDGLLL-------------------------------------------------------------------------------RNTESVSFEARVRSLFQEWVAECTNDFIHEWMNEFRNCQRRFDSEEDLCKAAAAEVVREACMTTKKEAQHEACSFLTVGLFLA---------------------------------------------------------------------------------------------------------------------------------------------------------------------------------------------------------------DDEVLDGFAMALVSAIEEDILEDVPKFSERFITMLCIACRGDFVADMYYDA------------------------------------------------------------------------------------------------------------------------------------------------------------------------------------------------------------------
>T_theileri_g372
-----------------------------------------MEPLAAARVRKPQRTSSVPGSLTRAAYRRSLPSSFVDALYAAREKFECFKKTPQCKTIMRQTPEMISTGTQTVDIILQQEDQQQHQQPSKNLGSNLKKIIPSNVNARNGFGTSTERGPVTDVSPATSNSTNTPTPIATLTNTNT----------------------------------------------------------------------------------------------------------------------------------------------------------------------------------------------------------------------------------------------------------------------------------------------------------------------------------------------------------------------------------------------------------------------------------------------------------------------------------------------------------------------------------------------------------------------------------------------------------------------------------------------------------------------------------------------------------------------------------------------------------------------------------------------------------------------------------------------------------------------------------------------------------------------------------------------------------------------------------------------------------------------------------------------------------------------------------------------------------------------------------------------NTTTTTT--------------TTTTTTGAICIPYDPEITPL-------AMKRKRHVVNQCPEKIAVFLKDLCETVAK------AVAEAPPH--------------------------------------------------------------------------------------------------------------------------------TATVSTAPS---------------------------------------------------------------------------APSTGGSTKPKGG-----------------------------------GGSQYNSRTFDAL----------------------------------KELWEDRRDAPITVSTALG----------R----------------------------------------------------Q--RGL-FGG----------------------------------------VERKELHH-----LVISILNRVSNDAEKYREVKNEL---L--RLP---IPEAN-----DATLAKIVNVFF---------TKAV--REQH-F----------SSSYADLVAALCKV-----------------------------------------------------------PEG--------------QKI--IGDKAQS------------------LE----------------------------------------------------------------------------------------------------------------------------YR-----------------------------LRQQLLHRCQAEFR-----------------------------------------------QLEEQNIERAEQGGEDRTTQFA----EESFKERRDRVCGIVQFVGQL-YLR---HIVTEKV-------------------------------IE-DILVTACAGLYR-------------------------------------------------------------------------------------REGIRIPPPYKPTE-------AQMDET--------I-TLLAIVD-------------------NVFFH---------TALG---------------S----------AMLPEYTKLLEY-------WTTYHP-------------------------------V----PRIRFLLL--SVIE---------------------------------------------------------------RLHKILAERNAALAASRQEQQQQ---------------------QQQQQQQSVLEKPSPSSQSLHPTPQSTP-------------------------------------------------------------RPQPSSSSSSPPPPAAAAQQQQ---------------------------------------------------------------------------------------------QQQQQQQQRSPPPP-----------SSSSLPIQPSPSPSPTPTPQPQPLQQQQPQGLSESRRVGNSSVSVRPLGLSSEESSFASTSGRNPMTASTDMSPKTKPPVYVGGKPIPAPRSAASRHGSVTLGASVNSVGSSSDSAVKQMATTENVARYMQNVSLSSHSVDEVTEEIMNNFVSVTAVVEVWTERCLRVVKAVRDRAVYGAFLAALNRYHKLTLRAELRRIAMSVFVHAVREKLHEDLALFRYWTEMICSDAAREVLDEGLLNEGLEYLLENDTPAVRLYLRDVARQMNTLTSGATNTAGSTTVAQQQQQQQQQPQWRPSDEATNFVRYRPLHVVHYHNTNRKHDYELNTVNFPDVRLASVEIDVFCALLTGTPSKERLFDTLRGSPRLRSPLVAPEVLSAILHAELCRDMTAFVEDNLDLLSLVSDGAERETREMLLVAELYITLKNDPAEGSWPLSAGSRVMAKLGRCIISDETQLRAQKYFGPRDEHAHHYIGTQPAQLQLRQGGGGGGVGSSGSVNGNSGSNQSIHGNSNNTSHNNSTVSATSRRAMVQRR-----------------------------------------------------------------------------------------------------------------------------------------
>BS74440.1..pep
-------------------------------------------------------------------------------------------------------------------------------------------------------------------------------------------------------------------------------------------------------------------------------------------------------------------------------------------------------------------------------------------------------------------------------------------------------------------------------------------------------------------------------------------------------------------------------------------------------------------------------------------------------------------------------------------------------------------------------------------------------------------------------------------------------------------------------------------------------------------------------------------------------------------------------------------------------------------------------------------------------------------------------------------------------------------------------------------------------------------------------------------------------------------------------------------------------------------------------------------------------------------------------------------------------------------------------------------------------------------------------------------------------------MRTFSVA------EIMSMRDM--------------------------------------------------------------------------------------------------------------------------------YKEPPYPNF---------------------------------------------------------------------------SLDEVLRKRAARG--------------------------------------------------------------------------------------------TTLTRGEGA----------W----------------------------------------------------SVSAAK--------------------------------------------NQDEGIVR-----MVRCSLNKIA--PEKYQEVLKDL------SIPSL-IES-------ERAMQLVIDIIF---------KKAL--QEPG-Y----------CEMYARLCFDMSLY-----E-----------------------------------------------------VKL--------------QQQ----QPSSTAPSPMTQQAGTPMSDGSVRK----------------------------------------------------------------------------------------------------------------------------TT--------------------------SK-FREQIVRSAQKEFQ------------------------------------------------------LTDPHIFDSLSGEEL----DEARASLIKRKKANITFVGQL-YVH---RVLSPSI-------------------------------ML-AIIQTVLRSDR-------------------------------------------------------------------------------------------------PEE-------IDIEVL--------G-ALLETVG-------------------KTL--DR-------DPHR--------------------------KALDQHFAQLQG---LLGASHDANP-------------------------------YP---MRIKFKLM--NLID---------L-----------------------------------------------------RK-SDW---------EPRVTRAD-----------------NQAPTTLQEQEKQHHQQQQQQVATTSAATLKPLGP----------------------------------------------------------RSPTVSTPTARRGGSNGGMQRF---------------------------------------------------------------------------------------------PSTSQFPDSPQPGP--------------------APPSIATWRHVSAPQRDTPMAYTPGDITQRRG--------------------------------------------------------------------------------NTDDLPFEKRVKAVLAEWVNERSNEAMPGWRSRFKTTD--WDDDEDMCRAIVAEVTREACITTKKDAQREACSFLRVGLAFE--------------------------------------------PDDSAISQGLVDTLVKAVEEGTKEDVPKFFERFVSILHLVTEKETI--------------------------------------------------------------------------VELYCHAAKLVYLVYEAVEDKSEETLELLLEVWRLLPRPGHGGEVLPDNVVHFVVNLRDTDQCDVAAALVVSLQETALLSSTAISAWMGSVSAAQSQKVVEIVKERLKL---------------------------------------------------------------------------------------------------------------------------------------------------------------------------------------------------
>BS07685.1..pep
-------------------------------MLASPLAAARQDTVASTFRPPMTLLRSVPPQSRKTGLTAAAAPWTPQATKSNAVAPSHNGPKPPAPLHSSPPLQPAQHNTVPPPAALGNS-----------------------------------------------------------------------------------------------------------------------------------------------------------------------------------------------------------------------------------------------------------------------------------------------------------------------------------------------------------------------------------------------------------------------------------------------------------------------------------------------------------------------------------------------------------------------------------------------------------------------------------------------------------------------------------------------------------------------------------------------------------------------------------------------------------------------------------------------------------------------------------------------------------------------------------------------------------------------------------------------------------------------------------------------------------------------------------------------------------------------------------------------------------------------------------------------------------------------------------PALQPSAIRSRDLPTLTLEASPLSIASSPLLATTPLATSALVITEEAMISGVYTFDMFQSLRHDCAHTPQ----------------------------------------------------------------------------------------------------------------------------RVLNWVVQLYRTQ---------------------------------------------------------------------------PTLKVPPHLVLTV------------------------------------------------------------------------------------DEPIVDDASGLMSRPTV------------------------------------------------------------------VRR--------------------------------------------RPVRQVHH-----KVMSVLSRVT--PQKYPELQKEL---LTLPLK---QTT-------DTELKEVVRVFF---------EKAV--QEEK-F----------SPLYASLVADICKI-----------------------------------------------------------TDA--------------ERSLEKEQRDKL------------------LA----------------------------------------------------------------------------------------------------------------------------SR-----------------------------IRIELLTTCQEEFQ---------------------------------------------RPIQLSEDDKVDPITGKALEPQVI----DSKRDRLKRRLCGNIKFVGEL-YKK---KLVTERV-------------------------------VS-LILDLLVGDFDP----------------------------------------------------------------------------------------------QRPTA----KEEYVFEVF--------Q-TLLKCVG-------------------VVC-----------KESN---------------P----------ELLRKNMNAARK-------ILCHPT------------------------------------ARIRFLMM--DLED---------M-----------------------------------------------------ER-RGWVPRERLMTMEERERETM-----------------ERDRRGYEEIERRARARQVELDEYVLSNAMGHHNA----------------------------------------------------------SSNSLSTPTSAPHSNSQHQQQQ---------------------------------------------------------------------------------------------PQRGSSFSATHTSQRPPVLNVLSRAAPEVKHPHGTPTASPAKGGRVFSAATNNPSTVPTPNTPSSIPSSPSLLMTPPPKYQKNPINPDRSPVVHPSANLHSIPHVFSASGLNESVASSSQNGGMGRTSSTNSIGSLSNMVASPLSPNAPPLPLHELTNVLMTQFAANKNVDEVLTTLRNITIPQRVCVLTLWLRRACTTTKLFTERDQICVLFSTIMQLASSRDKAVLSPQDLSTTFLEWIRYDVERGQFSNCPRLFANIGSMILQTYQKGSMPSNIDANAQELTKGVLNGMMFTVLLRELHAHESAQAIPTLVKDAQPIVQQILSFLPDRSLGPKMDVLLAMQNSFRILKFVLYGDGALTRAQTPPTPSLRGSPMNESFGSFDAFSQCLIFPKVAEDVEFALYRRLREAPDGNSWREQAIQMAMSQVGGAGNTGINNPVSRLTQFMKVVGTLLTVLHPKDAHQPLTTSIKSEDLDAVVHSIINKRKNAIEYQCAAVIELMSHFTYSVANITTPATADSPSRTSMSPSMSASTSVMLNSSLAEAAGSWANIETRMTKMMGIFRRWSADHIIQGPAVLELLKSIHEGDCGPHTHADEIVAASQRQPLESIFTLQYNFMVESSWSAVLQMLAAS----------------------------------------------------------------
>BS82590.1..pep
---------------------------------MSIPPRTSSAPLTAGGASAGESTAAPPTRMFAGSKLPFGKAANGGAPLPPHAGGFRGAPPAAGGATGGGSDFFNRSDAKDVSPTTRGFDGFRGGP----------------------------------------------------------------------------------------------------------------------------------------------------------------------------------------------------------------------------------------------------------------------------------------------------------------------------------------------------------------------------------------------------------------------------------------------------------------------------------------------------------------------------------------------------------------------------------------------------------------------------------------------------------------------------------------------------------------------------------------------------------------------------------------------------------------------------------------------------------------------------------------------------------------------------------------------------------------------------------------------------------------------------------------------------------------------------------------------------------------------------------------------------------------------------------------------------------------------------AAAEAPAAVAAPAPVTTNST-------GASPTNASVPDLPDEPLIEFPDDKVYDRRVMMRYRETKDDLPA------------------------------------------------------------------------------------------------------------------------------------PIKKF---------------------------------------------------------------------------GMDLWSKMSDVSD----------------------------------------------------------------------------------RPDHMQISRDEMFSSGAHA------------------------------------------------------------------SSSHPTARL--------------------------------------IRDRHLHH-----EVRGILARVT--PEKYSVLKDEL---L--ALP---IRQSD-----EADIKLVVETFF---------QKAIRPEDAP-Y----------AEFYVRLISDMIQH-----------------------------------------------------------IGV--------------KDA---------------------------TG----------------------------------------------------------------------------------------------------------------------------TM-----------------------------IRKEIVTQCQAAFE-----------------------------------------------NTDSMLVDPESARAEGMDDEEF----EMSRKLIKDKNKANINLLGLL-FIN---GLVNERV-------------------------------VT-NVLFILLYGPTE---------------------------------------------------------------------------------------RRTRRSRHTPAD-------FEVEMF--------L-ELLLKIG-------------------KKI-----------SDHT---------------K----------KFLDQFISTMTE-------LSSNHP--------------------------------S---KRIQFKLQ--DSLE---------------------------------------------------------------TIHNGF---------EPLKKRAD------------------KGPKKLADFEESLARQKDQQRENVDLQLAANRRH----------------------------------------------------------QNGPPQGLGGAQRIGGGGNSVA---------------------------------------------------------------------------------------------SPTGGVAAPAPPPK----------------TLPSVKEITDALESSPQKGIAEAAALLKELDRPTRR-----------------------------------------EYLVKFMERPMQIIKHRDLRSHISEIFSNLIASNIVNAEDLRKVIQEHVRDFVLERGEHLEQPKYFSSWAELFQAQDQNDAVFTPDLHTSFLKLVVQDENSNIESISKFVAEVQKVCHAQEPRDVSAKRFRILPTLLLHRPNPEVIEEFDEELDEETRESNQDVLQQVSDPEVDFYTSLYNDESGPELLNTVSKAADRA-----------------------------------------------------------------------------------------------NITYSSKIICAIFCYVRFDCAFVCQQRKLTDVLKKFLGFTNSKGPVEIAWLGEVYATWRDLDRMPQNGLTTFVQWLVDSSIVSSASLSTFISELNKLGGEYEQDTQTLRSVIPSK------------------------------------------------------------------------------------------------------------------------------------------------------------------------------------
>LdBPK_161700.1.1..pep
--------------------------------------------------------------------------------------------------------------------------------------------------------------------------------------------------------------------------------------------------------------------------------------------------------------------------------------------------------------------------------------------------------------------------------------------------------------------------------------------------------------------------------------------------------------------------------------------------------------------------------------------------------------------------------------------------------------------------------------------------------------------------------------------------------------------------------------------------------------------------------------------------------------------------------------------------------------------------------------------------------------------------------------------------------------------------------------------------------------------------------------------------------------------------------------------------------------------------------------------------------------------------------------------------------------------------------------------------------------------------------------------------------------MQFTVE------QIRSVRNN--------------------------------------------------------------------------------------------------------------------------------YLEPPYPGF---------------------------------------------------------------------------SLDEVVRRRRLTQ-------------------------------------------------------------------------------------------TKL-VRGENA----------W----------------------------------------------------V--AKG-TAQ----------------------------------------TTEEWVQR-----LLHGTLNKLT--EENKDIMIDKL---L-TKEL---FAT-------EDIMNMVVNIIF---------KKAL--DEPE-N----------SKLYAGVCHSLALY----------------------------------------------------------------------------EANVLRDGHKGE------------------RP---------------------------------------------------------------------------------------------------------------------------QSQ-----------------------------LRDAIISTVQHEFR----------------------------------------------------TLSKELSKMEDKSEEEL----EYERSNVMRRKRSNMRFIGEL-YLC---TALTHST-------------------------------MF-TVMDLTMRCSDK---------------------------------------------------------------------------------------------TGFPSS-------ENIELL--------A-ALLNTIG-------------------DRL-----------DQNH---------------K----------KTLDRYFTSLEN-----FNKKPDCP-------------------------------YP---PRIRFKIM--DLLD---------L-----------------------------------------------------RK-RGW---------GSKPKPVK---------------------AALPPSHG-----KDKKCATAPP------------------------------------------------------------------PKKGGRDQGSAAAASKSWRDAA---------------------------------------------------------------------------------------------TMKTGTAAAPASST--------------------GKGLNGRGTSSASPAANTTALSTSAAVTVTAT-------------------------------------------------------------------APAGASFRDEASPQVPLVKFELRVASMFQEWVADRTNDVILHWVDQFNTCDRFFE-------------SESELCVAVAQEVIHSACTTTRKDAQR---------EAFSFLVVGLYMIDTEVFDG------------------------FASALASAIEDGLLEDVPKFGERFMSMLRLTSTEQET-------------------------------------------------------------------------RADVYFDAANVLRLTYNRLESPDDSAVDTLMSFWDRVPLPSTDEENMIRMDLDVVYSLCNPEGAQDGLEKLLSRIIHSMLQMQLMDAEVLDEFLCLDVQEGVCAKVIADYKERFPK---------------------------------------------------------------------------------------------------------------------------------------------------------------------------------------------
>LdBPK_366320.1.1..pep
---------------------------------------------------------------------------------------------------------------------------------------------------------------------------------------------------------------------------------------------------------------------------------------------------------------------------------------------------------------------------------------------------------------------------------------------------------------------------------------------------------------------------------------------------------------------------------------------------------------------------------------------------------------------------------------------------------------------------------------------------------------------------------------------------------------------------------------------------------------------------------------------------------------------------------------------------------------------------------------------------------------------------------------------------------------------------------------------------------------------------------------------------------------------------------------------------------------------------------------------------------------------------------------------------------------------------------------------------------------------------------------------------MLFNLRGIVPQKEEKVKNQMTLADILAFRDT--------------------------------------------------------------------------------------------------------------------------------WTAIPEPNF---------------------------------------------------------------------------SLERVLLTARLEK--------------------------------------------------------------------------------------QRKAEIPKLVMSENG----------F----------------------------------------------------R--VRDKKDM----------------------------------------DASELELR-----RVQGSLNKLT--DKNFDAVVEEA---LSPDLV---LN--------PLVLKGAVDIIF---------NKAV--AEPV-F----------SGIYAQLCQRIKVY-----E--------------------------------------------------QDLVAE--------------AAE------NPT------------------SE------------------LGQL-------------------MAAVQAGDD--------------------------------------------------------------------DQKNVNGR-----------------------------VRNALVKRCQEFHD----------------------------------------------------SFVNQPPPRNAEAEEQL-----------RKRNMANIKFVGEL-YMR---SLISHRV-------------------------------ILAVCSTALVLGFIP-------------------------------------------------------------------------------------------SPKLVTTD-------ADLEMM--------V-SLMNVIG-------------------KRFDENAGMALNHVPKDA----------------------AAAAHPHDTIWRALNS-------SMNDPR-------------------------------FS---RRIRFLIQ--NLLE---------W-----------------------------------------------------RN-DGW---------KPKESSAQ-------------GSSGGSADDSNNTTHNERPNHRSSNNACSHSNTGGF-------------------------------------------------------------SGPNEQMHRNAAPNNFGSGGSW---------------------------------------------------------------------------------------------QQQMQQLHSGGRGP--------------------IMGSSNAGGNRGGTRPSSMADRGDEKYGRGGG----------------------------------------------------------PGGLRQGPVSSFNDLSQFPASNDHMMPPPPPFAAPPPPFPGEGMMPPPMVPQAASVSGPQMSDEDRKLMALATPPKCVDADLSARILSCIRDAHTDGDWAAAGKAIVEAVPQDAAHMCRMCAVFVIAKKVTETSSEADRELFMSSLNSGMFDIKELTRGYSWCLTNAVAYNVKEDFPKVYSRFVACVTATKSMD---------------------------------------------------------------------FLSMVSNVMARTANYLDALYVPLEGAQMEWEEDFLEVWTSVLGKWQEAHPGDKSTGSDILNCIASIKQRPFMKDIVSDFMMELSQQGYLDDAEAQTWIRENRTNEKYKMFMDQMEQMYPDTA-------------------------------------------------------------------------------------------------------------------------------------------------------------------------------------------
>LdBPK_150060.1.1..pep
-----------------------------------MLMETQISRSLIERERRTESVFRPPKFVKCMPPHKKTLTATARPWYPTGADVEKKPLTPPRLILAPPTALG--------------------------------------------------------------------------------------------------------------------------------------------------------------------------------------------------------------------------------------------------------------------------------------------------------------------------------------------------------------------------------------------------------------------------------------------------------------------------------------------------------------------------------------------------------------------------------------------------------------------------------------------------------------------------------------------------------------------------------------------------------------------------------------------------------------------------------------------------------------------------------------------------------------------------------------------------------------------------------------------------------------------------------------------------------------------------------------------------------------------------------------------------------------------------------------------------------------------------------------------------QSPDVKPKSAPVLAPLTDLSMQSLQSSLFSPLSTPVHTFFHNITEVATAARVYPVEMFMSVRKDASHTPH----------------------------------------------------------------------------------------------------------------------------GVLRWCVQQYLEV---------------------------------------------------------------------------PTLKVPTHLQLSM-------------------------------------------------------------------------------------SEVLNSEDGISRGALG---------------------------------------------------------------SGLKGKTRA-----------------------------------------KPVRQVHH-----KVMSVLSRIT--PQKFTELLQEL---M--QLP---LRQTD-----ESELHEVVKVFF---------DKAV--QEPE-Y----------SELYARLFSELCEM-----------------------------------------------------------KDG--------------ERE--LEAELRD------------------RL--------------------------------------------------------------------------------------------------------------------------FCNR-----------------------------INRELLHTCDEEFH---------------------------------------------RPIELTADEKVDRTTGKPYSEEEV----DMKRTRLKNRLVGNIKFLGEL-FKI---NLVTERV-------------------------------VE-NMFKLLV-GDFD---------------------------------------------------------------------------------------------PSNPVE----REDYIFEVF--------S-TLIRTVG-------------------PIL-----------KERR---------------P----------LVLARYLGVAKA--V----ENSHPR------------------------------------PRIRFLMM--DLSD---------L-----------------------------------------------------NRKQGW-VS-----TERVMREAD-------------SCDDLQRSSSMKHVDSVASTSFLQSSIMSPSEDNTMQRCDFVLPRPVSVAFRDNSGFGTSITISPSTPSNSPT------------------------LSRAYVPPKPTALGPSHLRPSY---------------------------------------------------------------------------------------------NAPVQSSMPERRSP----------------------ASAYIRPSINLPASHSLSNAPPHSSLPRCRTSMAGATEVVNIQEVTQQLIQNFNDPREEATVLNGISAMSLKNKVLCLTWWLRQVTTDTSRFEERQRITELLSSILTSCPSFQPSDLISAIIEWIRFDIEKAEYHQCPRMFENMGHMIQRCYAADVSTLPNISEVQNLLHLGLFNVMLHDLTTSNGTDQMVTLVKSAFSIGVSLLNTIADRKSEAATLRVA----------LQCRFRLLPYFFSVSNLSETGIPCTTPQCRTPTTPNTRNIPQMESISSVGH---------------------------------------------------------------YDPLSQCMLFHKVTDDAEFVVLRRARVDASERTAAWKEALVSLALAETGNGSTVSQLVQMAKVIGALLACSTVSVNGTNLLSATEVDELVGEMLKRRSGPLFQAMAAMEVIMHHTLSVSGSNPRKSIRVRQLRLMYSRWCTLNIFDTTVVMNLLQSLHAPENGASVYAVYHNALVDAELPWATVLTYLS------------------------------------------------------------------------------------------------------------------------------
>LinJ.16.1700..pep
--------------------------------------------------------------------------------------------------------------------------------------------------------------------------------------------------------------------------------------------------------------------------------------------------------------------------------------------------------------------------------------------------------------------------------------------------------------------------------------------------------------------------------------------------------------------------------------------------------------------------------------------------------------------------------------------------------------------------------------------------------------------------------------------------------------------------------------------------------------------------------------------------------------------------------------------------------------------------------------------------------------------------------------------------------------------------------------------------------------------------------------------------------------------------------------------------------------------------------------------------------------------------------------------------------------------------------------------------------------------------------------------------------------MQFTVE------QIRSVRNN--------------------------------------------------------------------------------------------------------------------------------YLEPPYPGF---------------------------------------------------------------------------SLDEVVRRRRLTQ--------------------------------------------------------------------------------------------TKLVRGENA----------W----------------------------------------------------V--AKG-TAQ----------------------------------------TTEEWVQR-----LLHGTLNKLT--EENKDIMIDKL---L-TKEL---FAT-------EDIMNMVVNIIF---------KKAL--DEPE-N----------SKLYAGVCHSLALY----------------------------------------------------------------------------EANVLRDGHKGE------------------RP---------------------------------------------------------------------------------------------------------------------------QSQ-----------------------------LRDAIISTVQHEFR----------------------------------------------------TLSKELSKMEDKSEEEL----EYERSNVMRRKRSNMRFIGEL-YLC---TALTHST-------------------------------MF-TVMDLTMRCSDK--------------------------------------------------------------------------------------------TGFPSSE--------NIELL--------A-ALLNTIG-------------------DRL-----------DQNH---------------K----------KTLDRYFTSLEN-----FNKKPDCP-------------------------------YP---PRIRFKIM--DLLD---------L-----------------------------------------------------RK-RGW---------GSKPKPVK---------------------AALPPSHG-----KDKKCATAPP------------------------------------------------------------------PKKGGRDQGSAAAASKSWRDAA---------------------------------------------------------------------------------------------TMKTGTAAAPASST--------------------GKGLNGRGTSSASPAANTTALSTSAAVTVAAT-------------------------------------------------------------------APAGASFRDEASPQVPLVKFELRVASMFQEWVADRTNDVILHWVDQFNTCDRFFE-------------SESELCVAVAQEVIHSACTTTRKDAQR---------EAFSFLVVGLYMIDTEVFDG------------------------FASALASAIEDGLLEDVPKFGERFMSMLRLTSTEQET-------------------------------------------------------------------------RADVYFDAANVLRLTYNRLESPDDSAVDTLMSFWDRVPLPSTDEENMIRMDLDVVYSLCNPEGAQDGLEKLLSRIIHSMLQMQLMDAEVLDEFLCLDVQEGVCAKVIADYKERFPK---------------------------------------------------------------------------------------------------------------------------------------------------------------------------------------------
>LinJ.36.6320..pep
---------------------------------------------------------------------------------------------------------------------------------------------------------------------------------------------------------------------------------------------------------------------------------------------------------------------------------------------------------------------------------------------------------------------------------------------------------------------------------------------------------------------------------------------------------------------------------------------------------------------------------------------------------------------------------------------------------------------------------------------------------------------------------------------------------------------------------------------------------------------------------------------------------------------------------------------------------------------------------------------------------------------------------------------------------------------------------------------------------------------------------------------------------------------------------------------------------------------------------------------------------------------------------------------------------------------------------------------------------------------------------------------MLFNLRGIVPQKEEKVKNQMTLA------DILAFRDT--------------------------------------------------------------------------------------------------------------------------------WTAIPEPNF---------------------------------------------------------------------------SLERVLLTARLEK--------------------------------------------------------------------------------------QRKAEIPKLVMSENG----------F----------------------------------------------------R--VRD-KKDM---------------------------------------DASELELR-----RVQGSLNKLT--DKNFDAVVEEA---L--SPD---LVLN------PLVLKGAVDIIF---------NKAV--AEPV-F----------SGIYAQLCQRIKVY-----E--------------------------------------------------QDLVAE--------------AAE------NPT------------------SE------------------LGQL-------------------MAAVQAGDD--------------------------------------------------------------------DQKNVNGR-----------------------------VRNALVKRCQEFHD----------------------------------------------------SFVNQPPPRNAEAEEQL-----------RKRNMANIKFVGEL-YMR---SLISHRV-------------------------------ILAVCSTALVLGFIP------------------------------------------------------------------------------------------SPKLATTDA--------DLEMM--------V-SLMNVIG-------------------KRFDENAGMALNHVPKDA----------------------AAAAHPHDTIWRALNS-------SMNDPR-------------------------------FS---RRIRFLIQ--NLLE---------W-----------------------------------------------------RN-DGW---------KPKESSAQ-------------GSSGGSADDSNNTTHNERPNHRSSNNACSHSNTGGF-------------------------------------------------------------SGPNEQMHRNAAPNNFGSGGSW---------------------------------------------------------------------------------------------QQQMQQLHSGGRGP--------------------IMGSSNAGGNRGGTRPSSMADRGDEKYGRGGG-----------------------------------------------------------------PGGLRQGPVSSFNDLSQFPASNDHMMPPPPPFPGEGMMPPPMVPQAASVSGSQMSDEDRKLMALATPPKCVDADLSARILSCIRDAHTDGDWAAAGKAIVEAVPQDAAHMCRMCAVFVIAKKVTET----------SSEADRELFMSSLNSGMFDIKELTRGYSWCLTNAVAYNVKEDFPKVYSRFV-----------------------------------------------------------ACVTATKSMDFLSMVSNVMARTANYLDALYVPLEGAQMEWEEDFLEVWTSVLGKWQEAHPGDKSTGSDILNCIASIKQRPFMKDIVSDFMMELSQQGYLDDAEAQTWIRENRTNEKYKMFMDQMEQMYPDTA-------------------------------------------------------------------------------------------------------------------------------------------------------------------------------------------
>LinJ.15.0060..pep
-----------------------------------MLMETQISRSLIERERRTESVFRPPKFVKCMPPHKKTLTATARPWYPTGADVEKKPLTPPRLILAPPTALG--------------------------------------------------------------------------------------------------------------------------------------------------------------------------------------------------------------------------------------------------------------------------------------------------------------------------------------------------------------------------------------------------------------------------------------------------------------------------------------------------------------------------------------------------------------------------------------------------------------------------------------------------------------------------------------------------------------------------------------------------------------------------------------------------------------------------------------------------------------------------------------------------------------------------------------------------------------------------------------------------------------------------------------------------------------------------------------------------------------------------------------------------------------------------------------------------------------------------------------------------QSPDVKPKSAPVLAPLTDLSMQSLQSSLFSPLSTPVHTFFHNITEVATAARVYPVEMFMSVRKDASHTPH----------------------------------------------------------------------------------------------------------------------------GVLRWCVQQYLEV---------------------------------------------------------------------------PTLKVPTHLQLSM-------------------------------------------------------------------------------------SEVLNSEDGISRGALG---------------------------------------------------------------SGLKGKTRA-----------------------------------------KPVRQVHH-----KVMSVLSRIT--PQKFTELLQEL---M--QLP---LRQTD-----ESELHEVVKVFF---------DKAV--QEPE-Y----------SELYARLFSELCEM-----------------------------------------------------------KDG--------------ERE--LEAELRD------------------RL--------------------------------------------------------------------------------------------------------------------------FCNR-----------------------------INRELLHTCDEEFH---------------------------------------------RPIELTADEKVDRTTGKPYSEEEV----DMKRTRLKNRLVGNIKFLGEL-FKI---NLVTERV-------------------------------VE-NMFKLLV-GDFD---------------------------------------------------------------------------------------------PSNPVE----REDYIFEVF--------S-TLIRTVG-------------------PIL-----------KERR---------------P----------LVLARYLGVAKA--V----ENSHPR------------------------------------PRIRFLMM--DLSD---------L-----------------------------------------------------NRKQGW-VS-----TERVMREAD-------------SCDDLQHSSSMKHVDSVASTSFLQSSIMSPSEDNTMQRCDFVLPRPVSVAFRDNSGFGTSITISPSTPSNSPT------------------------LSRAYVPPKPTALGPSHLRPSY---------------------------------------------------------------------------------------------NAPVQSSMPERRSP----------------------ASAYIRPSINLPASHSLSNAPPHSSLPRCRTSMAGATEVVNIQEVTQQLIQNFNDPREEATVLNGISAMSLKNKVLCLTWWLRQVTTDTSRFEERQRITELLSSILTSCPSFQPSDLISAIIEWIRFDIEKAEYHQCPRMFENMGHMIQRCYAADVSTLPNISEVQNLLHLGLFNVMLHDLTTSNGTDQMVTLVKSAFSIGVSLLNTIADRKSEAATLRVA----------LQCRFRLLPYFFSVSNLSETGIPCTTPQCRTPTTPNTRNIPQMESISSVGH---------------------------------------------------------------YDPLSQCMLFHKVTDDAEFVVLRRARVDASERTAAWKEALVSLALAETGNGSTVSQLVQMAKVIGALLACSTVSVNGTNLLSATEVDELVGEMLKRRSGPLFQAMAAMEVIMHHTLSVSGSNPRKSIRVRQLRLMYSRWCTLNIFDTTVVMNLLQSLHAPENGASVYAVYHNALVDAELPWATVLTYLS------------------------------------------------------------------------------------------------------------------------------
>LmxM.36.6060.1..pep
---------------------------------------------------------------------------------------------------------------------------------------------------------------------------------------------------------------------------------------------------------------------------------------------------------------------------------------------------------------------------------------------------------------------------------------------------------------------------------------------------------------------------------------------------------------------------------------------------------------------------------------------------------------------------------------------------------------------------------------------------------------------------------------------------------------------------------------------------------------------------------------------------------------------------------------------------------------------------------------------------------------------------------------------------------------------------------------------------------------------------------------------------------------------------------------------------------------------------------------------------------------------------------------------------------------------------------------------------------------------------------------------------MLFNLRGIVPQKEEKVKNQMTLADILAFRDT--------------------------------------------------------------------------------------------------------------------------------WTAIPEPNF---------------------------------------------------------------------------SLERVLLTARLEK--------------------------------------------------------------------------------------QRKAEIPKLVMSENG----------F----------------------------------------------------R--VRDKKDM----------------------------------------DASELELR-----RVQGSLNKLT--DKNFDAVVEEA---LSPDLV---LN--------PLVLKGAVDIIF---------NKAM--AEPV-F----------SGIYAQLCQRIKVY-----E--------------------------------------------------QDLVAE--------------AAE------NPT------------------SE------------------LGQL-------------------MAAVQAGDE--------------------------------------------------------------------DPKNVNGR-----------------------------VRNALVKRCQEFHD----------------------------------------------------SFVNQPPPRNAEAEEQL-----------RKRNMANIKFVGEL-YMR---SLISHRV-------------------------------ILAVCSTALVLGFIP-------------------------------------------------------------------------------------------SPKLVTTD-------ADLEMM--------V-SLMNVIG-------------------KRFDENAGMALNHVPKDA----------------------AAAAHPHDTIWRALNS-------SMNDPR-------------------------------FS---RRIRFLIQ--NLLE---------W-----------------------------------------------------RN-DGW---------KPKESPAQ-------------GSSGGSADDSNSTTNNERSNHRSSNNASSHSNAGGF-------------------------------------------------------------SGPNEQMHRNAAPNNFGSGGSW---------------------------------------------------------------------------------------------QQQMQQQHSGGRGP--------------------IMGSSNAGGNRGGMRPPSMADRGDEKYGRSSG----------------------------------------------------------PGGLRQDPVSSYNDLSQFAGNNDYMMPPPPPLGAPPPPFPGEGMMPPPMAPQAASASGSQMSDEDRKLMALATPPKCVDADLSSRILSCIRDAHTDGDWTAAGKAIVEAVPQDAAHMCRMCAVYVIAKKVTETSSEADRELFMNSLNSGMFDIKELTRGYSWCLTNAVAYNVKEDFPKVYSRFVACVTATKSMD---------------------------------------------------------------------FLSMVSNVMARTANYLDALYVPLEGAQMEWEEDFLEVWTSVLGKWQEAHPGHKSTGSDILNCIASIKQRPFMKDIVSDFMMELSQQGYLGDAGAQTWIRENRTNEKYKMFVDQMEQMYPDTA-------------------------------------------------------------------------------------------------------------------------------------------------------------------------------------------
>LmxM.16.1600.1..pep
--------------------------------------------------------------------------------------------------------------------------------------------------------------------------------------------------------------------------------------------------------------------------------------------------------------------------------------------------------------------------------------------------------------------------------------------------------------------------------------------------------------------------------------------------------------------------------------------------------------------------------------------------------------------------------------------------------------------------------------------------------------------------------------------------------------------------------------------------------------------------------------------------------------------------------------------------------------------------------------------------------------------------------------------------------------------------------------------------------------------------------------------------------------------------------------------------------------------------------------------------------------------------------------------------------------------------------------------------------------------------------------------------------------MQFTVE------QIRSVRNN--------------------------------------------------------------------------------------------------------------------------------YLEPPYPGF---------------------------------------------------------------------------SLDEVIRRRRLTQ-------------------------------------------------------------------------------------------TKL-VRGENA----------W----------------------------------------------------V--AKG-TAQ----------------------------------------TTEEWVQR-----LLHGTLNKLT--EENKDIMIDKL---L-TKEL---FAT-------EDIMNMVVNIIF---------KKAL--DEPE-N----------SKLYAGVCHSLALY----------------------------------------------------------------------------EANVLRDGHKGE------------------RP---------------------------------------------------------------------------------------------------------------------------QSQ-----------------------------LRDAIISTVQHEFR----------------------------------------------------TLSKELSKMEDKSEEEL----EYERSNVMRRKRSNMRFIGEL-YLC---TALTHST-------------------------------MF-TVMDLTMRCSDK---------------------------------------------------------------------------------------------TGFPSS-------ENIELL--------A-ALLDTIG-------------------DRL-----------DKSH---------------K----------KTLDRYFTSLEN-----FNKKSDCP-------------------------------YP---PRIRFKIM--DLLD---------L-----------------------------------------------------RK-RGW---------GSKPKPVK---------------------TALPPSHS-----KDKKYATAPP------------------------------------------------------------------PKKGGRDQGSPAAASKSWRDAT---------------------------------------------------------------------------------------------TTKTGTAASPAPSV--------------------DKGLNGRGTSSAAPAAKTAALSSSAAATAAAT-------------------------------------------------------------------APVGASFRDEASPQAPLVKFELRVASMFQEWVADRTNDVILHWVDQFNTCDRFFESESELCVVVAQEVIHSACTTTRKDAQREAFSFLVVGLYMI----------------------------------------------DTEVFDGFASALASAIEDGLLEDVPKFGERFMSMLRLTSTEQET-------------------------------------------------------------------------RADVYFDAANVLRLTYNRLESPDDSAVDTLMSFWDRVPLPSTDEENMIRMDLDVVYSLCNPEGAQDGLEKLLSRIIHSMLQMQLMDEEVLDEFLCLDVEGGLCAKVIADYKERFPK---------------------------------------------------------------------------------------------------------------------------------------------------------------------------------------------
>TcIL3000_8_4520.1..pep
-------------------------------------------------------------------------------------------------------------------------------------------------------------------------------------------------------------------------------------------------------------------------------------------------------------------------------------------------------------------------------------------------------------------------------------------------------------------------------------------------------------------------------------------------------------------------------------------------------------------------------------------------------------------------------------------------------------------------------------------------------------------------------------------------------------------------------------------------------------------------------------------------------------------------------------------------------------------------------------------------------------------------------------------------------------------------------------------------------------------------------------------------------------------------------------------------------------------------------------------------------------------------------------------------------------------------------------------------------------------------------------------------------------MYVYSIA------QIREMQPL--------------------------------------------------------------------------------------------------------------------------------YREPPYPGF---------------------------------------------------------------------------SLEEACRRKRQTQ--------------------------------------------------------------------------------------------TKLVRGPNA----------W-------------------------------------------------------VARGSAK----------------------------------------STNEWVER-----LVRGSLNKLS--AANFDEIVAKL---Q-TDTI---FSS-------QEALRMTVSIIF---------NKAL--EEPE-N----------SKFYAGVCYKLAEY-----E-----------------------------------------------------VSL--------------NTS--KWQADGK------------------RR----------------------------------------------------------------------------------------------------------------------------SE-----------------------------LRNAVVGVAQTEFQ-----------------------------------------------------NRRKVPTADGLAGEEA----EKQRLSFMRRQLANMKFIGEL-FMH---RVLSHNT-------------------------------MM-DIINSILQEAEN---------------------------------------------------------------------------------------------GGYPTS-------EDIEFI--------I-ELFHTIG-------------------KNL--DN-------ITAL---------------K----------PKLDDYFKLLEH--L----KDQKEV-------------------------------YP---PRIRFKML--NLIE---------L-----------------------------------------------------RRDRNW---------EERSSIVP---------------------NTSASIHK-----EPQRVADKG-------------------------------------------------------------------ATRPPQTVNSGNAPGGVKKGKN---------------------------------------------------------------------------------------------VAPPDSAVNQQGGT--------------------ACASRDAWGVATPQNWRDVVKSKASCSNSGPG--------------------------------------------------------------------------------VSEPVDFEARVRSLFQGWVSDCGNECIPNWTDEFRGCDRHFSSKSDLSRAVATQVVREACKTTKKDAQLDASKFIIIGIYLE----------------------------------------------DDEVFDAFSTALATAIEEGILEDVPKFSERFVRMLEIVSGDDVL------------------------------------------------------------------------------TDVYYDTARVLCTTYGMLCDPDETVLNTLMGFWEKVPPPEAEQPPKFPLPVIESLVSMAKPQKTQLAGFIIASLHAMGLVDNDTIDEWFQMNGGEVEAGVKAAFESARSNTVASYS----------------------------------------------------------------------------------------------------------------------------------------------------------------------------------------
>TcCLB.511383.40..pep
-------------------------------------------------------------------------------------------------------------------------------------------------------------------------------------------------------------------------------------------------------------------------------------------------------------------------------------------------------------------------------------------------------------------------------------------------------------------------------------------------------------------------------------------------------------------------------------------------------------------------------------------------------------------------------------------------------------------------------------------------------------------------------------------------------------------------------------------------------------------------------------------------------------------------------------------------------------------------------------------------------------------------------------------------------------------------------------------------------------------------------------------------------------------------------------------------------------------------------------------------------------------------------------------------------------------------------------------------------------------------------------------------------------MHVYSIQ------QILEVRSM--------------------------------------------------------------------------------------------------------------------------------YKDAPYPGF---------------------------------------------------------------------------SLEEACRRKKMTQ--------------------------------------------------------------------------------------------TKLVRGANA----------W-------------------------------------------------------VARGSAK----------------------------------------TTEEWVER-----LVQGSLNKLS--TANFDDMVAKL---Q-TEVI---FST-------KETLNIAVRIIF---------KKAL--DEPE-C----------SKSYAGVCYKLAEF-----E-----------------------------------------------------VGI--------------TAA--KQKAEGK------------------KY----------------------------------------------------------------------------------------------------------------------------SK-----------------------------LRNAVVSIAQEEFL-----------------------------------------------------SRRKMPSMEGLTEEEM----ELRRTTFMRRKRANMKFIGEL-FMH---KVLSCNT-------------------------------MM-NIIQTIMQEAER---------------------------------------------------------------------------------------------GGYPTS-------EDIEFL--------T-ELFLTIG-------------------ESL--DA-------VPEL---------------R----------VRLNGYFELLEK--L----KDQKEV-------------------------------YP---PRIRFKML--DLIE---------L-----------------------------------------------------RSKFNW---------ERRATAAP---------------------KTSSQTQR-----EPTRV-----------------------------------------------------------------------TDKVVATRSSMNASSSGSKKGR---------------------------------------------------------------------------------------------QDSVSDPASQQAAA--------------------AAAAKTAMGEAGGRSWSNVVKSPQSPRDATVA-------------------------------------------------------------------------------RAVETVNFEARVRSLFQEWVAECSNDFIPEWMNEFRHCQRHFDSEDALCKAAAEVVVREACMTTKKEAQREASSFLIVGLFLE----------------------------------------------DDEVLDGFAMALVSAIEEGILEDVPKFSERFINMLRITSGENTV------------------------------------------------------------------------------ADVYYDTARVLCTAYGLMREPDEMVLDTMMEFWEKIPRPATDENAVLPLQVVQSLVEMSTRGQAPLTGRIIASLHSIGLVHDETVREWLATPHEETSAEVVEAFKKANK-----------------------------------------------------------------------------------------------------------------------------------------------------------------------------------------------
>TcCLB.508837.130..pep
-------------------------------------------------------------------------------------------------------------------------------------------------------------------------------------------------------------------------------------------------------------------------------------------------------------------------------------------------------------------------------------------------------------------------------------------------------------------------------------------------------------------------------------------------------------------------------------------------------------------------------------------------------------------------------------------------------------------------------------------------------------------------------------------------------------------------------------------------------------------------------------------------------------------------------------------------------------------------------------------------------------------------------------------------------------------------------------------------------------------------------------------------------------------------------------------------------------------------------------------------------------------------------------------------------------------------------------------------------------------------------------------------------------MHVYSIQ------QILEVRSM--------------------------------------------------------------------------------------------------------------------------------YKDAPYPGF---------------------------------------------------------------------------SLEEACRRKKMTQ--------------------------------------------------------------------------------------------TKLVRGANA----------W-------------------------------------------------------VARGSAK----------------------------------------TTEEWVER-----LVQGSLNKLS--TANFDDMVAKL---Q-TEVI---FST-------KETLNIAVRIIF---------KKAL--DEPE-C----------SKSYAGVCYKLAEF-----E-----------------------------------------------------VGL--------------TAA--KQKAEGK------------------KY----------------------------------------------------------------------------------------------------------------------------SK-----------------------------LRNAVVSIAQEEFL-----------------------------------------------------SRRKMPSMEGLTEEEM----ELRRTTFMRRKRANMKFIGEL-FMH---KVLSCNT-------------------------------MM-NIIQTIMQEAER---------------------------------------------------------------------------------------------GGYPTS-------EDIEFL--------T-ELFLTIG-------------------ESL--DA-------VPEL---------------R----------VRLNGYFELLEK--L----KDQKEV-------------------------------YP---PRIRFKML--DLIE---------L-----------------------------------------------------RSKFNW---------ERRATAAP---------------------KTSSQTQR-----EPTRV-----------------------------------------------------------------------TDKVVATRSSMNASSSGSKKGR---------------------------------------------------------------------------------------------QDSVSDPASQQAAA--------------------AAAAKTSMGEAGGRSWSNVVKSPQSPRDATVA-------------------------------------------------------------------------------RAVEPVNFEARVRSLFQEWVAECSNDFIPEWMNEFRHCQRHFD-------------SEDALCKAAAEVVVREACMTTKKEAQR---------EASSFLIVGLFLEDDEVLDG------------------------FAMALVSAIEEGILEDVPKFSERFINMLRITSGENTV------------------------------------------------------------------------------ADVYYDTARVLCTAYGLMREPDEMVLDTMMEFWEKIPRPATDENAVLPLQVVQSLVEMSTRGQAPLTGRIIASLHSIGLVHDETVREWLATPHEETSAEVVEAFKKANK-----------------------------------------------------------------------------------------------------------------------------------------------------------------------------------------------
>TvY486_0804260..pep
-------------------------------------------------------------------------------------------------------------------------------------------------------------------------------------------------------------------------------------------------------------------------------------------------------------------------------------------------------------------------------------------------------------------------------------------------------------------------------------------------------------------------------------------------------------------------------------------------------------------------------------------------------------------------------------------------------------------------------------------------------------------------------------------------------------------------------------------------------------------------------------------------------------------------------------------------------------------------------------------------------------------------------------------------------------------------------------------------------------------------------------------------------------------------------------------------------------------------------------------------------------------------------------------------------------------------------------------------------------------------------------------------------------MRIHRIQ------QILDLRSS--------------------------------------------------------------------------------------------------------------------------------FCEPPYPGF---------------------------------------------------------------------------SLEEACRRKRLTQ--------------------------------------------------------------------------------------------TKLVRGPNA----------W----------------------------------------------------V--ARG-SAK----------------------------------------STEEWVER-----LVRGSLNKVS--AANFDEIVLRL---Q-SNTI---FSS-------DETLNLTVSIIF---------KKAL--EEPE-N----------SKVYAGVCYKLAQY-----E-----------------------------------------------------VSL--------------KSS--ACVEKGK------------------KF----------------------------------------------------------------------------------------------------------------------------SK-----------------------------LRNAIVGVAQSEFQ-----------------------------------------------------GRQNVPSVEGLDAEEA----EQRRAAFMRRKLANMTFIGEL-FMH---KVLSHNT-------------------------------MM-DIIQVIMQVAEK---------------------------------------------------------------------------------------------GGYPTC-------DDIEFL--------T-ELFLTVG--------------------------------------------------------------------------------------------------------------------------------------QSLD---------A-------------------------------------------------------------------------------------------------------------------------------------------------------------------------------------------------------------------------------------------------------------------------------------------------------------------------------------------------------------------------------------------------------------------------------------------------------------------------------------------------------------------------------------------------------------------------------------------------------------------------------------------------------------------------------------------------------------------------------------------------------------------------------------------------------------------------------------------------------------------------------------------------------------------------------------------------------------------------------------------------------------------------------------
>TvY486_1111450..pep
-------------------------------------------------------------------------------------------------------------------------------------------------------------------------------------------------------------------------------------------------------------------------------------------------------------------------------------------------------------------------------------------------------------------------------------------------------------------------------------------------------------------------------------------------------------------------------------------------------------------------------------------------------------------------------------------------------------------------------------------------------------------------------------------------------------------------------------------------------------------------------------------------------------------------------------------------------------------------------------------------------------------------------------------------------------------------------------------------------------------------------------------------------------------------------------------------------------------------------------------------------------------------------------------------------------------------------------------------------------------------------------------MLFKPRGITSNDPKYAGGPRIMTVA------DLLAYRDT--------------------------------------------------------------------------------------------------------------------------------WCGVPVVDG---------------------------------------------------------------------------FSVGHILRAAREE--------------------------------------------------------------------------------------SKPAAPERLVMSENG----------F----------------------------------------------------K--VKS-RDTL---------------------------------------DAQERGVR-----AVQSALNKLT--ESNFDVVVQTV---L--TPD---IIIN------ADVAKEVVRLIY---------EKAM--VEPV-F----------AGLYARMCSSIVRF-----E-----------------------------------------------------IDY--------------RKS------TFK------------------GP------------------ESKT------------------------------------------------------------------------------------------------------SM-----------------------------IRVAIVEKCQQMFL-------------------------------------------------------NSPKIIDVSTSDET-------AKKHHRRNVNNIKFAGEL-FLK---SLITQKI-------------------------------ID-RILMHMI-------------------------------------------------------------------------------------------------YDMVPND-------LELEVI--------I-NLLEVVG-------------------KLY-----------EEKN---------------P----------QEQDRLWKMLSS-------MQEKRC-------------------------------YS---MRIRFLLQ--NLIE---------------------------------------------------------------RRNGGW---------KPREPEQV---------------------IVEDPVQQQQQQQQQQQQQQSQQQQ----------------------------------------------------------------QQQQSQHPPPPHHSQHKHLPHY--------------------------------------------------------------------------------------HHHHQRFQQHGSSHAYSHYGP--------------------ATTRNSEHNNSPIARSVNNFHESSSAFGLAGR--------------------------------------------------CSTSGEPARGGSHSSALGASQVPSHHSGGGQLSAEQIKRVSLARPPETLTEDLRQNIIQIARDAVEEEMPDTSATSRQLASVFGPKESSLSSAVSVYVILMRILTDHKESERKLFSTVFERGVFERSALSRGFSWALTQVI---------------------------------SEREVVDFPRIYTYFVGTLLSVPAFDFI------------------------------------------------------------------------TIVRDVMCCTADSLDALSVLYDTESEWVEDFIRLWENFLAAYKKQTKVFKVRVADIMEAIWSGGLRSFMRGLLPDFVAAMVQGGILTELQLSAWRQENASDPRLSVLTEELESLYP----------------------------------------------------------------------------------------------------------------------------------------------------------------------------------------------
>Aplanochytrium-stocchinoi-0200733652
-----------------------------------------EMEMKRKQTQAEQEAQAKSNAKATATAAANEKEEAVPVTKETKAPAEAEHAPDVQANMKDGKLVYSVVDLLSFKERSECKIVP--------------------------------------------------------------------------------------------------------------------------------------------------------------------------------------------------------------------------------------------------------------------------------------------------------------------------------------------------------------------------------------------------------------------------------------------------------------------------------------------------------------------------------------------------------------------------------------------------------------------------------------------------------------------------------------------------------------------------------------------------------------------------------------------------------------------------------------------------------------------------------------------------------------------------------------------------------------------------------------------------------------------------------------------------------------------------------------------------------------------------------------------------------------------------------------------------------------------------------PALSPDKIDMVNIINIPRPSMQRGNSGRGNFDRNNMNNKQFGGHGHGMRGNQMAGGPGPQWSRGSQPPPQ---------------------------------------------------------------------------------------------------------------------------------RMNPNPRQ---------------------------------------------------------------------------AGGGGHQGGRTGV------------------------------------------------------------------------------------MQVNTMKVEPIKRSENA----------W----------------------------------------------------K--PGMGQGV----------------------------------------DALSKYLR-----SVTQILNKLS--RENFDKLFLQM---F--NLE---VTS-------VKMLSGLINLIR---------NKAL--TEPK-F----------GDLYADLCKGLVDR------------------------------------------TQVKKDEPFENQYKWTFVNIVEEDGQYFWTTSMNPED--EDYLKGP------------------FP----------------------------------------------------------------------------------------------------------------TEAAAKKDSLKGTE-----------------------------LRRILLNQCQQEFE-------------------------------QEGKYAELEEKKKKFQEELKTKTKTEDQNKIKMEIAEV----VYKTTRLKQRILGNIQFIGEL-FKK---QILTARV-------------------------------MY-ACITHLIGAKDG-------------------------------------------------------------------------------------------KETPIPDE----E---NVECL--------C-KLLTTVG-------------------KDL-----------ESRP--------------------------EVVEGIFVVLKD-------YSESKH-------------------------------LD---ARHRFMCT--DVIE---------L-----------------------------------------------------RA-AKW---------VARRKELK--------------------AKTKEEIRIDALQEEAQKAAESQAANARNHQHGRGRHNNMGRRGDNRIGMGGPSGSVMGSVATGTRMGSGYKIGAGSSRNMGLASQD---ARFKQRQAPPQRQTPPGQRPIQ---------------------------------------------------------------------------------------------GMSMRPGGTTNRGP-------GFGRPSGGFRPGGVGNRSAGIKAPPAVRPEKKTEPEKKIQSGPKLEKSDMKRMVQETLKEYVQVQIEDELVSYLKDLESKVESSAEMKKLLVEECASFVIEKGAEERKWIPRAMIILFKAKFLTPALCTAALFEFNEFLPDIKVDAPLADKYLGSLLAELVIGNYLGLNSLPKMFERLFDDEYNMKVALSTVGVTLGEIAKENDTGKSLVEESGMSLADFYAGKASEDQLAEINEK----------YKLHSLFPVNTEREQNYLLKLIREDADIDEILRWFQSEEFSSRILQDKEFA------------------------------------------------------------RFLVVTVLEFIEVNNGVLVDGLSRTDPPDTEVLEKEKQQINKYARLLKRVTKHEASGKNQVQVQVYCLSGIAQLAHSYNFPLGMETRIFQLLYENEVFQEEAYIEWKEMGRNMKEGSQEYEIHEKTFIKCSDWLDWLEHASEESDASSDN------------------------------------------------------------------------------------------------------------------------------------------------------------------------
>Cafeteria roenbergensis0117730786
----------------------XPHGQHPPNPVHGAPGAPGWPVQGHMAPGYPAHVFQQPRGPGFPNQGQYAPAHHVRPAMMYAATAHPRHVAPPAAAAPAAAPADDAEKAQKLGKLPQKDGRPSDGVLARYMAKYKMTTIPEKVARLFMIAKDLDTAPEWLVDRCPELAGAAKPAAAXEAAAAA------------------------------------------------------------------------------------------------------------------------------------------------------------------------------------------------------------------------------------------------------------------------------------------------------------------------------------------------------------------------------------------------------------------------------------------------------------------------------------------------------------------------------------------------------------------------------------------------------------------------------------------------------------------------------------------------------------------------------------------------------------------------------------------------------------------------------------------------------------------------------------------------------------------------------------------------------------------------------------------------------------------------------------------------------------------PVAAAPAAAKAEPKPAEAAAPASTPSSPAPAATASKAEAETGVRSAEGLAPSRPSAGTAFEPRQPVEDK-------FATMRGP-------------APTAEEAEADAALDAKRYSVR-------QMLDIGAAVRDDFRAATTPSTMDEWLAIGAYEALINISSPTPA--------------------------------------------------------------------------------------------------------------------------LSGDSSDSRDPRDGK---------------------------------------------------------------------------RFGNKGRGSQRPA-----------------------------------GRGGGRHQRFVPS-------------------------------------YSVASARALLHKAENA----------Y----------------------------------------------------S--PDKGIER----------------------------------------TPMQKVRA-----KVIAICNKLS--RDNLAHLSDEL---L--KLE---MTS-------HAMMMTVVTAIF---------DKVL--EDAF-Y----------HDVFAELSKVLVER-----ADWSKNFRRVYEVSAEEAAENETQWAQMLAEEEVATAAASAEAEAVRAVAEASDSGE--------------ASA--AASGAGG------------------SA----ADDEDDGAANDISADDEEMMERIAADFKTKDASVCATECGLDSVQLEKLAFKAEQRAAAKARSFDKMKNSALLDNNFRPALELKAGWWFDVTGTAEDSEAVAPFGPFETKSQAEEKARAWTS-----------------------------FRRVLLNQCQQEFM--------------------------RSDLYAELDEEEKSDLSRQAALEARGTFRTGVQGELKRRQARR----NTLRIRIKSRMLANVGFIGHL-YVQ---GIAGQNV-------------------------------IF-GCAEQLASGRDD---------------------------------------------------------------------------------------TRMEQGVAVPDD-------DSAEAF--------C-KLLCLVA-------------------PRMQELEKT-----KGEG---------------D----------RLLPELVGAVDK-------WSKMKM-------------------------------IK---TSTRFLCM--DVLD---------A-----------------------------------------------------GKRGDW--------ILPSVHKHA-----------------VHHTMTKKEFQQDEARREAEQQAQSARNSYGR-------------------------------------------------------------GGFRGQDRGGGRHSQSGSRHSS---------------------------------------------------------------------------------------------RARVQVNSAAMSRS----------------------GMRPAWTSDSGKSSGGAGAHRGTGSRPGGS-----------------------------------------------WGARTGASPSRGGAAATGASSGAAAAAAAAPAAKDVLEGKALLLRINGIVIESTNGVTDVKVALAELASCPTLSEAVGDHFASAVLAATSEEQRTKLGVEFSKFLGSEHIDGARILNGFQSTFEELAKVVSDGPRAPSFLGDLLGVMLKEGKANASQIIRSSIIAGPSDAAWQVVAAALKGTESTLDDLEKFGLVGTLPCSSARK--------------------------------------------------------MKMLSGKVEAAFGGLPKSLTELIAVREAVDAERGPAAAVEAFKAATTPKLSPIASISFSRATLCTAADFALQTSGFEAAVAAATVTKLAPLFIAAVEGCGSPPACIAALGSWVVAQLASGMCDDDFPEPFFAALVSSKVFDVAAVAEWKAGASKRSKSLQALAAMLK-----------------------------------------------------------------------------------------------------------------------------------------------------------
>Cafeteria roenbergensis0117721442
----------------------XPHGQHPPNPVHGAPGAPGWPVQGHMAPGYPAHVFQQPRGPGFPNQGQYAPAHHVRPAMMYAATAHPRHVAPPAAAAPAAAPADDAEKAQKLGKLPQKDGRPSDGVLARYMAKYKMTTIPEKVARLFMIAKDLDTAPEWLVDRCPELAGAAKPAAAAASAAPA---------------------------------------------------------------------------------------------------------------------------------------------------------------------------------------------------------------------------------------------------------------------------------------------------------------------------------------------------------------------------------------------------------------------------------------------------------------------------------------------------------------------------------------------------------------------------------------------------------------------------------------------------------------------------------------------------------------------------------------------------------------------------------------------------------------------------------------------------------------------------------------------------------------------------------------------------------------------------------------------------------------------------------------------------------------------------EAAAAAPVAAAPAAAKAEPKPAEAAAPASTPSSPAPAATASKAEAETGVRSAEGLAPSRPSAGTAFEPRQPVEDKF------------ATMRGPAPTAEEAEADAALDAKRYSVRQMLDIGAAVRDDFRAATTPSTMDEWLAIGAYEALINISSPTPA--------------------------------------------------------------------------------------------------------------------------LSGDSSDSRDPRDGK---------------------------------------------------------------------------RFGNKGRGSQRPA-----------------------------------GRGGGRHQRFVPS-------------------------------------YSVASARALLHKAENA----------Y----------------------------------------------------S--PDKGIER----------------------------------------TPMQKVRA-----KVIAICNKLS--RDNLAHLSDEL---L--KLE---MTS-------HAMMMTVVTAIF---------DKVL--EDAF-Y----------HDVFAELSKVLVER-----ADWSKNFRRVYEVSAEEAAENETQWAQMLAEEEVATAAASAEAEAVRAVAEASDSGE--------------ASA--AASGAGG------------------SA----ADDEDDGAANDISADDEEMMERIAADFKTKDASVCATECGLDSVQLEKLAFKAEQRAAAKARSFDKMKNSALLDNNFRPALELKAGWWFDVTGTAEDSEAVAPFGPFETKSQAEEKARAWTS-----------------------------FRRVLLNQCQQEFM--------------------------RSDLYAELDEEEKSDLSRQAALEARGTFRTGVQGELKRRQARR----NTLRIRIKSRMLANVGFIGHL-YVQ---GIAGQNV-------------------------------IF-GCAEQLASGRDD---------------------------------------------------------------------------------------TRMEQGVAVPDD-------DSAEAF--------C-KLLCLVA-------------------PRMQELEKT-----KGEG---------------D----------RLLPELVGAVDK-------WSKMKM-------------------------------IK---TSTRFLCM--DVLD---------A-----------------------------------------------------GKRGDW--------ILPSVHKHA-----------------VHHTMTKKEFQQDEARREAEQQAQSARNSYGR-------------------------------------------------------------GGFRGQDRGGGRHSQSGSRHSS---------------------------------------------------------------------------------------------RARVQVNSAAMSRS----------------------GMRPAWTSDSGKSSGGAGAHRGTGSRPGGS-----------------------------------------------WGARTGASPSRGGAAATGASSGAAAAAAAAPAAKDVLEGKALLLRINGIVIESTNGVTDVKVALAELASCPTLSEAVGDHFASAVLAATSEEQRTKLGVEFSKFLGSEHIDGARILNGFQSTFEELAKVVSDGPRAPSFLGDLLGVMLKEGKANASQIIRSSIIAGPSDAAWQVVAAALKGTESTLDDLEKFGLVGTLPCSSARK--------------------------------------------------------MKMLSGKVEAAFGGLPKSLTELIAVREAVDAERGPAAAVEAFKAATTPKLSPIASISFSRATLCTAADFALQTSGFEAAVAAATVTKLAPLFIAAVEGCGSPPACIAALGSWVVAQLASGMCDDDFPEPFFAALVSSKVFDVAAVAEWKAGASKRSKSLQALAAMLK-----------------------------------------------------------------------------------------------------------------------------------------------------------
>Cafeteria roenbergensis4G0117708188
-----------------------XHGQHPPNPVHGAPGAPGWPVQGHMAPGYPAHVFQQPRGPGFPNQGQYAPAHHVRPAMMYAATAHPRHVAPPAAAAPAAAPADDAEKAQKLGKLPQKDGRPSDGVLARYMAKYKMTTIPEKVARLFMIAKDLDTAPEWLVDRCPELAGAAKPAAAX-----------------------------------------------------------------------------------------------------------------------------------------------------------------------------------------------------------------------------------------------------------------------------------------------------------------------------------------------------------------------------------------------------------------------------------------------------------------------------------------------------------------------------------------------------------------------------------------------------------------------------------------------------------------------------------------------------------------------------------------------------------------------------------------------------------------------------------------------------------------------------------------------------------------------------------------------------------------------------------------------------------------------------------------------------------------------------PAAAKAEPKPAEAAAPASTPSSPAPAATASKAEAETGVRSAEGLAPSRPSAGTAFEPRQPVEDK-------FATMRGP-------------APTAEEAEADAALDAKRYSVR-------QMLDIGAAVRDDFRAATTPSTMDEWLAIGAYEALINISSPTPA--------------------------------------------------------------------------------------------------------------------------LSGDSSDSRDPRDGK---------------------------------------------------------------------------RFGNKGRGSQRPA-----------------------------------GRGGGRHQRFVPS-------------------------------------YSVASARALLHKAENA----------Y----------------------------------------------------S--PDKGIER----------------------------------------TPMQKVRA-----KVIAICNKLS--RDNLAHLSDEL---L--KLE---MTS-------HAMMMTVVTAIF---------DKVL--EDAF-Y----------HDVFAELSKVLVER-----ADWSKNFRRVYEVSAEEAAENETQWAQMLAEEEVATAAASAEAEAVRAVAEASDSGE--------------ASA--AASGAGG------------------SA----ADDEDDGAANDISADDEEMMERIAADFKTKDASVCATECGLDSVQLEKLAFKAEQRAAAKARSFDKMKNSALLDNNFRPALELKAGWWFDVTGTAEDSEAVAPFGPFETKSQAEEKARAWTS-----------------------------FRRVLLNQCQQEFM--------------------------RSDLYAELDEEEKSDLSRQAALEARGTFRTGVQGELKRRQARR----NTLRIRIKSRMLANVGFIGHL-YVQ---GIAGQNV-------------------------------IF-GCAEQLASGRDD---------------------------------------------------------------------------------------TRMEQGVAVPDD-------DSAEAF--------C-KLLCLVA-------------------PRMQELEKT-----KGEG---------------D----------RLLPELVGAVDK-------WSKMKM-------------------------------IK---TSTRFLCM--DVLD---------A-----------------------------------------------------GKRGDW--------ILPSVHKHA-----------------VHHTMTKKEFQQDEARREAEQQAQSARNSYGR-------------------------------------------------------------GGFRGQDRGGGRHSQSGSRHSS---------------------------------------------------------------------------------------------RARVQVNSAAMSRS----------------------GMRPAWTSDSGKSSGGGGLT-AEPARPGGS-----------------------------------------------WGARTGASPSRGGAAATGASSGAAAAAAAAPAAKDVLEGKALLLRINGIVIESTNGVTDVKVALAELASCPTLSEAVGDHFASAVLAATSEEQRTKLGVEFSKFLGSEHIDGARILNGFQSTFEELAKVVSDGPRAPSFLGDLLGVMLKEGKANASQIIRSSIIAGPSDAAWQVVAAALKGTESTLDDLEKFGLVGTLPCSSARK--------------------------------------------------------MKMLSGKVEAAFGGLPKSLTELIAVREAVDAERGPAAAVEAFKAATTPKLSPIASISFSRATLCTAADFALQTSGFEAAVAAATVTKLAPLFIAAVEGCGSPPACIAALGSWVVAQLASGMCDDDFPEPFFAALVSSKVFDVAAVAEWKAGASKRSKSLQALAAMLK-----------------------------------------------------------------------------------------------------------------------------------------------------------
>Rhizochromulina marina4G 0118990656
--------------------------MSAKSKLNPSARAWTPNPTAPSFVPGGGSAAAPAATPTPAAAAAAPAAPAAAAAPVAATAASVPAAKPAIPAVSGVPASQVEDAEEPGFSFGTLEEDEAPAPSAAPVANAPSQADAGVAQAGAGAAAEAVPAAPSAGEQAPGKSTEPPAPQRHEDPAPK-----------------------------------------------------------------------------------------------------------------------------------------------------------------------------------------------------------------------------------------------------------------------------------------------------------------------------------------------------------------------------------------------------------------------------------------------------------------------------------------------------------------------------------------------------------------------------------------------------------------------------------------------------------------------------------------------------------------------------------------------------------------------------------------------------------------------------------------------------------------------------------------------------------------------------------------------------------------------------------------------------------------------------------------------------------------------TSAAPPPAAPASGMLRPSGSRGPQTAAPAGKPAGREVGVGEGGATGGDGGGADGGVGGGGDGNW-------RRASPRP--------------LAPGGAPATSPASFSRGSPS-------GSAGGGGGSEAFPGAGGPSPAAESGSWRR------GQTLPPSD------------------------------------------------------------------------------------------------------PAEVFATSEDGIHRYSLSTLLALRESFTDPPQSMD---------------------------------------------------------------------------QDPVIFQRYRPPA-----------------------------------PGGSGRDRRSPRG-----------------------------------EDGPRRRGGGPTVYEKPQ----------W----------------------------------------------------A--AYD-TN-----------------------------------------DAQEVVLR-----KARLALNKLT--VEKFDRLSDEF---M--NCG---FST-------ESMLDGAIDIVV---------DKAQ--TEHH-Y----------GPMYANLCLKMSLS----PL-----------------------------------------------------AEL--------------GDE------EKG------------------KL-----------------------------------------------------------------------------------------------------------------------------------------------------------FKKLLLKRCQAEFE---------------------------------------------------KDQQALKSELDGMRAEER----EENIMLMKKRYIGHMKFVGHL-FRV---ELLRESV-------------------------------VH-HCIQDLFGNPDE------------------------------------------------------------------------------------------------PDE-------DKIQCL--------C-TLLTTIG-------------------HQLESTRD------EKKL--------------------------KMFKKYMKTIAA-------LSTSTV-------------------------------LS---SRIRFMCR--DLLD---------L-----------------------------------------------------RA-SRW--------VARRQEEKA---------------------KTIAEIHRDAQREEAAKNRGGGG------------------------------------------------------------------RGPSGGAQGRGASSSSLSRGGS---------------------------------------------------------------------------------------------QDIRKVGKSGGGGG--------------------GGGGGDGWERKSNRPITDADGWVTMSSGRSTA--------------------------------------------------KPKAPTPTAQSKSTPKATGGGGSMFAALASSGKKKDKKDKDKKKDKDKKKDKKKDKDGDREEASPRAAAEGRSPAPSPKASTESMSEESFKKSVRTELEQFLGSEDVNEVQESLKEFSSPGHHSHVLSEGIDLVFNKGKDA--------------------------------------------------------------------------------------------------------------------AADAIAKLFVALGANGVLTGENITQGIHKIINSLEDIAIDVPKASQWVSTIIAALVISGATTLAIIKDGPQFFMEGYKMEEFGGFSTKFAVKVLATIQQAPGGGPEKVAECIAAASFDLAALAEDQALLGPVLEEAGVTLP--------------------------------------------------------------------------------------------------------------------------------------------------------------------------------------
>Fibrocapsa japonica4G0113941420
------------------------------------------------------------------------------------------------------------------------------------------------------------------------------------------------------------------------------------------------------------------------------------------------------------------------------------------------------------------------------------------------------------------------------------------------------------------------------------------------------------------------------------------------------------------------------------------------------------------------------------------------------------------------------------------------------------------------------------------------------------------------------------------------------------------------------------------------------------------------------------------------------------------------------------------------------------------------------------------------------------------------------------------------------------------------------------------------------------------------------------------------------------------------------------------------------------------------------------------------------------------------------------------------------------------------------------------------------------------------------------------------------------------------------------------------------------------------------------------------------------------------------------------------------------------------------------------------------------------------------------------------------XGHLLGRLGPPPP-----------------------------------------------------------------------------------PEPVFDGPIEPLKVTENR----------W----------------------------------------------------K--PKAAKEV----------------------------------------SPVEKIAK-----QVKSILNKMT--REKFEKLSHQL---V--TLP---MES-------SEMLTVVIGLIF---------DKAL--DEPN-F----------GDMYADMCVRL-NE-----K--------------------FKFWSFVKGILNEDTNQWYWTADIPAETEVMGPFST--------------PEE------CME------------------AA------------------CGRG----------------------TAEYNTCTLETTISSLRIRDKMFVKIMRSANQEEVEAAEAAGQPSYFTTWMSEDQAREEFHISPECFSSEEEAKHYAARRTA-----------------------------FKRFLLNKCQEEFE-------------------------------------KDNIYEELTEEEKKFDWSSLGEKEAQEKREAL----EEKRIKVKRRMLGNVRFIGEL-YKK---DMLKENI-------------------------------MH-ECICKLLVLSGE---------------------------------------------------------------------------------------DPHAKDIKIPDE----E---DLESL--------G-RLMTTIG-------------------KKL--DS-------GKMH--------------------------DNVNVYFHKLSR-------MASFKT-------------------------------LP---SRLKFMIK--DLID---------L-----------------------------------------------------RA-NKW---------EPRRKEEK--------------------MKTISQIRR-----DAELDLGPQR------------------------------------------------------------------NKPRPQGGGGGGHQNMGGRGGP---------------------------------------------------------------------------------------------PQGQRLGDMGRAQT--------------------------------------------------------------------------------------------------------------------------------------------------------------------------------------------------------------------MP------------------------------------------------------------------------------------------------------------------------------------------------------------------------------------------------------------------------------------------------------------------------------------------------------------------------------------------------------------------------------------------------------------------------------------------------------------------------------------
>Paraphysomonas vestita4G_0174824260
--------------------MSKLNVKAKEFIPSTPTIASNTNGTTTTNINTPSTIVTTNNTTPTTTLRSSAPEFVPPGYVAPTIPSATIQPVYSVYPEYYYPAPYYTLPMVPVYDIPQQHHQPHQHHNYNHQNHYESKPKSRSNSMGQHSEHHKYNSNYNNNNNNYNNNNNFSSTSTFNQNSTT------------------------------------------------------------------------------------------------------------------------------------------------------------------------------------------------------------------------------------------------------------------------------------------------------------------------------------------------------------------------------------------------------------------------------------------------------------------------------------------------------------------------------------------------------------------------------------------------------------------------------------------------------------------------------------------------------------------------------------------------------------------------------------------------------------------------------------------------------------------------------------------------------------------------------------------------------------------------------------------------------------------------------------------------------------------------------EDNTTTKNDDNNNNNINNNINNNDNNNIENNNETVIDENNDNNQVNIESQELSSKESVSTTITTEGGAVLSN-------------NDNNNNENNENNNNNITITTTNPTEESNNLNESGWERAKTITHTEEKSNDDVTSVDVAVSWKRGISMAEK-------------------------------------------------------------------------------------------------------TPAQMLLRNDGIKRYSRETIISLHFYGKEKAPDF---------------------------------------------------------------------------LLTLYGPKAVQER-----------------------------------------------------------------GECKSLSTGGAPRSPSKRSNKRREEVVEEPHPDEKS---------------------------------------------------------------IFHEKREDVFRYDPNRVVDK------------------------------SSPDAVLH-----KATEILNKLS--VDSFERLSDQF---L--NIG---MET-------ETIMSRVVDLIV---------SKAQ--LEEP-F----------CFMYADLCKKITDK-----------------------------------------------------------WNS--------------PDDGEETEQTQE------------------KN---------------------------------------------------------------------------------------------------------------PDNNSTPTTQELGKV-----------------------------FRARLLNRCQEEFQ-------------------------------------------------QDREAAIRAIQSLSIPEEDK----EEKLFVLRKRYTGHMRFVGEI-YMK---DLIKPNK-------------------------------MH-LCIDELL--------------------------------------------------------------------------------------------------RSRDEE--------KLSCL--------C-KLLQTIG-------------------KKL--EAYD-----QKKK---------------K----------SKFKEYFQLINE-------LSDDRS-------------------------------LS---TKVRFGFK--DLIE---------M-----------------------------------------------------RS-NDW---------TARRVEEK--------------------AKKLSEIRG-----ANTDGNR---------------------------------------------------------------------TPSSGPPTGNGVKPTLTSRPSG---------------------------------------------------------------------------------------------PQDARLVPVSPAGL--------------------PPTPVDEWSVVGSGKSKKVIPATKAGTNNNTS-----------------------------------------------------------------VSARNTPSNKSIVTSGSVISGNKFSALTPSGPSSTSSQKSKSKGTKSSRDDEDDSDSNSNSNKVKNGPQVTIPHTNSLSSSTFSPDVNPLNVSESSTKEDPVGSDGTLDETTILRVVAVMNEFFLN----------DLLDEAIEVMKELVDPNAMGVALKSLIRAVLEKKSSERTKFNVLIQGFYTK-----------------------------------------------------------------------------------GILSQEQCIIGLSAFLNDFDDIVMDVPLVADYFASILSAFYVVNAFDNLSFSLNLPDENNFSFSMNQYSLIVKTAVYIKELSNEEVAKTFFNATLGGKSVSELDSMAKEQIESAIGKTQASFLV---------------------------------------------------------------------------------------------------------------------------------------------------------------------------
>Paraphysomonas vestita4G0174823156
--------------------MSKLNVKAKEFIPSTPTIASNTNGTTTTNINTPSTIVTTNNTTPTTTLRSSAPEFVPPGYVAPTIPSATIQPVYSVYPEYYYPAPYYTLPMVPVYDIPQQHHQPHQHHNYNHQNHYESKPKSRSNSMGQHSEHHKYNSNYNNNNNNYNNNNNYNNNNYNNNNNFS-------------------------------------------------------------------------------------------------------------------------------------------------------------------------------------------------------------------------------------------------------------------------------------------------------------------------------------------------------------------------------------------------------------------------------------------------------------------------------------------------------------------------------------------------------------------------------------------------------------------------------------------------------------------------------------------------------------------------------------------------------------------------------------------------------------------------------------------------------------------------------------------------------------------------------------------------------------------------------------------------------------------------------------------------------------------STSTFNQNSTTEDNTTTKNDDNNNNNINNNINNNDNNNIENNNETVIDENNDNNQVNIESQELSSKESVSTTITTEGGAVLSN-------------NDNNNNENNENNNNNITITTTNPTEESNNLNESGWERAKTITHTEEKSNDDVTSVDVAVSWKRGISMAEK-------------------------------------------------------------------------------------------------------TPAQMLLRNDGIKRYSRETIISLHFYGKEKAPDF---------------------------------------------------------------------------LLTLYGPKAVQER-----------------------------------GECKSLSTGGAPR------------------------------SPSKRSNKRREEVVEEPHPDEKS---------------------------------------------------------------IFHEKREDVFRYDPNRVVDK------------------------------SSPDAVLH-----KATEILNKLS--VDSFERLSDQF---L--NIG---MET-------ETIMSRVVDLIV---------SKAQ--LEEP-F----------CFMYADLCKKITDK-----------------------------------------------------------WNS--------------PDDGEETEQTQE------------------KN---------------------------------------------------------------------------------------------------------------PDNNSTPTTQELGKV-----------------------------FRARLLNRCQEEFQ-------------------------------------------------QDREAAIRAIQSLSIPEEDK----EEKLFVLRKRYTGHMRFVGEI-YMK---DLIKPNK-------------------------------MH-LCIDELL--------------------------------------------------------------------------------------------------RSRDEE--------KLSCL--------C-KLLQTIG-------------------KKL--EAYD-----QKKK---------------K----------SKFKEYFQLINE--L--------SD-------------------------DRS---LS---TKVRFGFK--DLIE---------M-----------------------------------------------------RS-NDW--T------ARRVEEKA---------------------KKLSEIRG-----ANTDGNR---------------------------------------------------------------------TPSSGPPTGNGVKPTLTSRPSG---------------------------------------------------------------------------------------------PQDARLVPVSPAGL--------------------PPTPVDEWSVVGSGKSKKVIPATKAGTNNNTS-----------------------------------------------------------------VSARNTPSNKSIVTSGSVISGNKFSALTPSGPSSTSSQKSKSKGTKSSRDDEDDSDSNSNSNKVKNGPQVTIPHTNSLSSSTFSPDVNPLNVSESSTKEDPVGSDGTLDETTILRVVAVMNEFFLN----------DLLDEAIEVMKELVDPNAMGVALKSLIRAVLEKKSSERTKFNVLIQGFYTK-----------------------------------------------------------------------------------GILSQEQCIIGLSAFLNDFDDIVMDVPLVADYFASILSAFYVVNAFDNLSFSLNLPDENNFSFSMNQYSLIVKTAVYIKELSNEEVAKTFFNATLGGKSVSELDSMAKEQIESAIGKTQASFLV---------------------------------------------------------------------------------------------------------------------------------------------------------------------------
>Chrysochromulina polylepis_4G_0183032128
---------------------------------------------------------------------------------------------------------------------------------------------------------------------------------------------------------------------------------------------------------------------------------------------------------------------------------------------------------------------------------------------------------------------------------------------------------------------------------------------------------------------------------------------------------------------------------------------------------------------------------------------------------------------------------------------------------------------------------------------------------------------------------------------------------------------------------------------------------------------------------------------------------------------------------------------------------------------------------------------------------------------------------------------------------------------------------------------------------------------------------------------------------------------------------------------------------------------------------------------------------------------------------------------------------------------------------------------------------------------------------------XGERGGKGGPDASGRFGGDPRGSGNAFGK----------------------------------------------------------------------------------------------------------------------------------------------GGGERGGKG---------------------------------------------------------------------------GGDRGGKGGKGSR-------------------------------------------------------------------------------------PMPFIEVKPLTKSENA----------Y----------------------------------------------------K--VTDIAKV----------------------------------------DAYEKLQR-----QCKALLNKFT--PEKLEKLTAQF---L--ELD---ITC-------RSDMVAVIDLVF---------DKAL--FEPI-F----------GYMYSNLCARCAEK-----F-----------------------------------------------------PEF--------------KDE----ENPDA------------------KP----------------------------------------------------------------------------------------------------------------------------QT-----------------------------FKRLLLNKCQEEFE------------------------------------------------KENRLDEELDKLPEEATKEER----EMVRKRAKNRMLGNIRFIGEL-FKQ---KMLTEKI-------------------------------MH-ECVIKLLRSEVG-----------------------------------------------------------------------------------------------DPDE-------DEMECL--------C-KLLTTIG-------------------QQI--DH-------EKAR--------------------------PHMDQYFGRMKE-------MSDNLS-------------------------------LP---NRMRFMLQ--EVID---------L-----------------------------------------------------RR-GKW------------LVRKA--------------------------------------------------------------------------------------------------------------DPSAKKSDKGGRTQQGGGDMRK---------------------------------------------------------------------------------------------EMGGRGGAAKGGAS----------------------------------------------------------------------------------------------------------------------------------------------------------------------------------------------------------------------------------------------------------------------------------------------------------------------------------------------------------------------------------------------------------------------------------------------------------------------------------------------------------------------------------------------------------------------------------------------------------------------------------------------------------------------------------------------------------
>Coccolithus pelagicus0183340146
------------------------------------------------------------------------------------------------------------------------------------------------------------------------------------------------------------------------------------------------------------------------------------------------------------------------------------------------------------------------------------------------------------------------------------------------------------------------------------------------------------------------------------------------------------------------------------------------------------------------------------------------------------------------------------------------------------------------------------------------------------------------------------------------------------------------------------------------------------------------------------------------------------------------------------------------------------------------------------------------------------------------------------------------------------------------------------------------------------------------------------------------------------------------------------------------------------------------------------------------------------------------------------------------------------------------------------------------------------------------------------------------------------------------------------------------------------------------------------------------------------------------------------------------------------------XGGGRGRDV---------------------------------------------------------------------------GRDGRRDMPRGRG------------------------------------------------------------------------------------GNMPMAEVKPLQQSENR----------Y----------------------------------------------------V--AATISAKEM--------------------------------------DDHEKLLR-----TTFSLLNKLA--PQNFDRLRDKF---L--DLE---VNT-------RHDMVSIINLIF---------DKAL--FEPV-F----------GTMYASLCVKCAER-----F-----------------------------------------------------PEF--------------ADE----EKPNG------------------KP----------------------------------------------------------------------------------------------------------------------------HT-----------------------------FKRLLLNKCQEEFE------------------------------------------------KENAVQGEIDALPEDTTEEEK----DLIQKKAKRRMLGNIRFIGEL-YKQ---RMLTEKI-------------------------------MH-ECLIKLLGDIEQ------------------------------------------------------------------------------------------------PEE-------EAVECL--------C-KLMTTIG-------------------KDI--D--------HPKA---------------K----------SHMDEYFTRMKE-------MSSNPN-------------------------------LV---NRLRFMLQ--EVID---------L-----------------------------------------------------RR-GRW----------LVRKADP----------------------TAKPISGGQ-------------------------------------------------------------------------------EASRMQQGGGDMRKEGGGRGGR---------------------------------------------------------------------------------------------PSQDGGRGAGG-------------------------------------------------------------------------------------------------------------------------------------------------------------------------------------------------------------------------------------------------------------------------------------------------------------------------------------------------------------------------------------------------------------------------------------------------------------------------------------------------------------------------------------------------------------------------------------------------------------------------------------------------------------------------------------------------------------
>Pyramimonas obovata4G_0118933126
----------------------------------------------MSDAPAATAPGAEEVSLRPSGMTANLAGGVPPGLSLRPGGGMSMGSFGLVAAPTRPKKEVSVGRSKANGGEVQTYAKSFLLEFRERFVQLPPE--------------------------------------------------------------------------------------------------------------------------------------------------------------------------------------------------------------------------------------------------------------------------------------------------------------------------------------------------------------------------------------------------------------------------------------------------------------------------------------------------------------------------------------------------------------------------------------------------------------------------------------------------------------------------------------------------------------------------------------------------------------------------------------------------------------------------------------------------------------------------------------------------------------------------------------------------------------------------------------------------------------------------------------------------------------------------------------------------------------------------------------------------------------------------------------------LQNSNLE--------------IVLNDQPQAEPQWGGHSDGP-------GPSDRGGRGGHQQQQDTRDWRSRTELPAP------REQHGRDG--------------------------------------------------------------------------------------------------------------------------------HGHGGGGRR---------------------------------------------------------------------------GGGHQGGGHHGRQ-----------------------------------------------------------------------------------PAPMPPGPGPDIKKAENA----------W----------------------------------------------------V--VGQVR------------------------------------------TDDDKMLR-----TIKGILNKIT--PEKFEKLSDQI---V--AAG---ITT-------AELLRGVISLIF---------DKAV--AEPT-F----------CPLYARLCLKLSKT-----L-----------------------------------------------------AEF--------------PPA-----EGED------------------KP----------------------------------------------------------------------------------------------------------------------------MT-----------------------------FRRILLNTCQEEFE---------------------------------------------GAAAQRASIMKEIAAEPNITEEDK----EYRLKKVKLATLGNIRLIGEL-FKE---KMIMEKI-------------------------------LH-ACILDLLGKQKE----------------------------------------------------------------------------------------------IPPEE--------NMEAL--------C-QLLTTVG-------------------KNL--DN-------MPRS---------------K----------PLIEGYFVRLQG-------FTKNEK------------------------------AVS---SRIRFMCK--DVID---------L-----------------------------------------------------RR-NKW--------IPRREKLVA---------------------KTIDEVHA-----EA--------------------------------------------------------------------------AAEMGLVRPGGARGHPGMAQGM---------------------------------------------------------------------------------------------HQGMHQGMMPGMPG-----------------------------------------------------------------------------------------------------------------------------------------------------------------------------------------------------------------------------------------------------------------------------------------------------------------------------------------------------------------------------------------------------------------FPHDQEERAMFPEGPGGVPPADDGWEVAGRKKKVAEAQASGGTYSALTGPYVP------------------------------------------------------------------------------------------------------------------------------------------------------------------------------------------------------------------------------------
>Cyanoptyche  gloeocystis4G_0196665504
--------------------------VATAESAHVMVSKLRADAPAFYPLRADAPEFVPTTQFEELIYQAYGSATIEEYYEEDEVEGDGLCDDDFNAYDYCDDDSGETDVRKYARDFLLEF-----------------------------------------------------------------------------------------------------------------------------------------------------------------------------------------------------------------------------------------------------------------------------------------------------------------------------------------------------------------------------------------------------------------------------------------------------------------------------------------------------------------------------------------------------------------------------------------------------------------------------------------------------------------------------------------------------------------------------------------------------------------------------------------------------------------------------------------------------------------------------------------------------------------------------------------------------------------------------------------------------------------------------------------------------------------------------------------------------------------------------------------------------------------------------------------------------------------------------------RNLCTEKPKNLPHIEVVLRD-------KSEFPSPDRGTKLLYAKKSPKGRHSPVREVSLHCPRPQQAKSH-------------------------------------------------------------------------------------------------------------------------------SLLGAQTPQF---------------------------------------------------------------------------SKKRGFCCPKTPE--------------------------------------------------------------------------------------PAFAEVEPLVFGENR----------W----------------------------------------------------T--PGKVL------------------------------------------TGQDAVLK-----NIKGILNKLT--LEKFEKLLAKL---L--EVE---VKS-------PAILQGMIQLIH---------DKAM--GEPT-F----------GNMYARLCSKLAEK-----L-----------------------------------------------------PEF--------------VVE------GKT------------------EN-----------------------------------------------------------------------------------------------------------------------------------------------------------FRRLLLNKCQKEFE-----------------------------------------------------KIPDLRPLEDLPKPER----EAKIFLMKKNMLGNIKFIGEL-YKM---NMVNEKI-------------------------------IQ-QCNVRLLGDLEN------------------------------------------------------------------------------------------------PDE-------EDIEAL--------C-QLLTTTG-------------------KLLEEQGQR-----KDHV---------------K----------AHVEKVFTAVTH-------LVGSQR-------------------------------LC---SRINFMLQ--DLID---------L-----------------------------------------------------KN-NDW--------VPRRDVAVP---------------------KTIDAIHAEAEQEERDRLQQERTPMLKRTAHPSCYTT----------------------------------------------------PRRAPSPPRTTSKALTKSAPVS---------------------------------------------------------------------------------------------PKSKSSRRGASPPPSYKYATPSRPSSSNDGFITVTTGKHKKVLAKRSNGPGQPDRKAQSHYQTPSK-------------------------------------AAATPSRKQQWAARPSTQGTVQSRPINRFSAFLPDEDEDSGEDNVPTATPAKPSTSSNADPTPTGANTSRQLDFIIDVPDSTAFSSTTSTTSPLSTTTSTEEQDHATPSSCRTLFGSETCPSDESIPRSESADTSYRDQNQRDRRIKSLLEEFLCSNELEDACRTAEELDLGADLPLLIHYAVSIALERRDRERRLIGRLLTALHARHVLSNADF------------------------------------------------------------------------------EKGFESLMETLDDLTIDIPHAAEYVGEFLGLAIQKHCLSLVFLASVPVWIHDEHARTALVVSTMDVIRQEVDDDTIFVAICRSVEIPWSDLLHDEEQLALVVPK----------------------------------------------------------------------------------------------------------------------------------------------------------------------------------------------------
>Gloeochaete witrockiana0184661452
----------------------------------ETMPADPVMAPSLASLSLTANGRGSPDALAAMGQPGTSVASKSPDSEMDFVLSPQRPAFRVNQRADPEPESSPVGKRVYPKEFLLSFQEQYRDRPPDMQIPEDLMRSIQSRPRDLPVERRPLSLDLSGEIS------------------------------------------------------------------------------------------------------------------------------------------------------------------------------------------------------------------------------------------------------------------------------------------------------------------------------------------------------------------------------------------------------------------------------------------------------------------------------------------------------------------------------------------------------------------------------------------------------------------------------------------------------------------------------------------------------------------------------------------------------------------------------------------------------------------------------------------------------------------------------------------------------------------------------------------------------------------------------------------------------------------------------------------------------------------------------------------------------------------------------------------------------------------LRPASLR--------------PAPGGSILGLPPGPPRVPLS-------LPRPSSIPDRPQSASAGAIPPARQYPERP------RTVTPDSG----------------------------------------------------------------------------------------------------------------------------IGGDWRAMAKVST---------------------------------------------------------------------------AETGIGGDWRSGA-----------------------------------RPDQASRSATTTP-------------------------------------TPFLDDSPLLVRSETA----------W----------------------------------------------------R--PQKAT------------------------------------------EQDEKILK-----QVRSILNKIT--PEKFDTLVGQI---L--DSG---IST-------LSHLKKVLDLIF---------DKSV--SEPT-F----------SSMYAQLCERLSLR-----M-----------------------------------------------------PGF--------------PDP-----EDPT------------------KE----------------------------------------------------------------------------------------------------------------------------VT-----------------------------FKRILLNKCQEEFE-----------------------------------------------------GEHRVQNAEALSEEEK----DLLDTKIRRRLLGTVTLIGEL-VKK---KMITEKV-------------------------------IH-SCIIVLLGKRDA------------------------------------------------------------------------------------------------PDP-------VSIEAL--------C-KLLANVG-------------------KTL--DH-------VRAK--------------------------EYMDQYFSRLAQ-------LTVHPK-------------------------------LD---SRIRFMIK--DMID---------L-----------------------------------------------------RA-DNW--------VPRRKVETQ---------------------KTIEEVHKEAQREQFEKTMAL--------------------------------------------------------------------RTPIVVIPGIPTPPLLGAQRTG---------------------------------------------------------------------------------------------APSPGPPSQQQRGP----------------------------------------------------------------------------------------------------------------------------------------------------------------------------------------------------------------------------------------------------------------------------------------------------------------------------------------------------------------------------------------------------------------------------PPPGLASTGGMARSASVEFLRGGETSKSGGPSPFSLPPRPQSNVSPLRAX----------------------------------------------------------------------------------------------------------------------------------------------------------------------------------------------------------------------------
>Gloeochaete witrockiana4G0184647432
-------------------------------XSTLIPEEMADVAAVIAVPSEYVLAPQRPTSGSGIPNDSVRSESPPAPSNDEKGAKKIYSKDILLGFQEANRDRPTDMQVPEELMRSISQ--------------------------------------------------------------------------------------------------------------------------------------------------------------------------------------------------------------------------------------------------------------------------------------------------------------------------------------------------------------------------------------------------------------------------------------------------------------------------------------------------------------------------------------------------------------------------------------------------------------------------------------------------------------------------------------------------------------------------------------------------------------------------------------------------------------------------------------------------------------------------------------------------------------------------------------------------------------------------------------------------------------------------------------------------------------------------------------------------------------------------------------------------------------------------------------------------------------SRRDNSP--------------QRRPIGVDLSQEISLRPGVN-------KPYGGGLLGLGPSMSRLPLPRPASDRPPS------SGGNNNNM--------------------------------------------------------------------------------------------------------------------------------RSQPPRPSS---------------------------------------------------------------------------SDSGTLDWRASAR-----------------------------------TPSSEQQQRVSPS----------------------------------PTASLSFPLLEPLGKSENA----------W----------------------------------------------------R--PVK-VV-----------------------------------------AEDEKIVK-----NIRSILNKLT--PEKFDTLLSQI---L--DAG---ITN-------VNIEHRILDLIF---------DKAV--SEPM-F----------SSMYAQLCVCISDR-----V-----------------------------------------------------KPF--------------PDP-----TDPT------------------KE----------------------------------------------------------------------------------------------------------------------------LT-----------------------------FKRILLNKCQEEFE-----------------------------------------------------GEHNAKALENTAAEEL----VIAQNKIRKRLMGTVTLIAEL-LKK---KMLPEKI-------------------------------IH-QCLTSLLGKRES------------------------------------------------------------------------------------------------PDP-------VGIEAL--------C-KLMASVG-------------------KTL--D--------HPKA---------------K----------DYMEQYFGRLRD-------LSMNEK-------------------------------LD---SRMRFMIK--DVID---------L-----------------------------------------------------RL-DNW--------VPRRKLEQQ---------------------KTIEEVHKEAMMEEMEKSMALRAPLI---------------------------------------------------------------FTPGGAPPPLLSQRGNGPSPGP---------------------------------------------------------------------------------------------PATMLSSGGSQGMPRSASVEFNNKETQRSSGVSPLTVVPRPSSVTWASNPPRTITPPPPAQRTSAV------------------------MNLLRTPIAANASGPSPTSTNLSTGPGPRSTSPQVPVAAASAWGAGARAPTIIRSPQVPSSFRPVVAPASDLASSPPVVAPPAVRPVATTTTTTTANPEPSPPPALSKTPLTDDQLRENLERILTEYWASHDVKEATLNLKQWFAGADGGNSHAILVHTTVRASLEK------------------------------------------------------------------------------------------------------------------------------------------------KDKERELCVQVLDQLCRDKILLSSAVITGMQQVCGDLEDLVFDVPKAYETSGWWLSEFARMGALSSQDITTVLVSVTPPEKVSAVRSEIKDIAI---------------------------------------------------------------------------------------------------------------------------------------------------------------------------------------------------------
>Gloeochaete witrockiana4G_0184672480
KEQEAASHVQHAYIPDKASVPTSRIPISHNATTASPGGPLNGPPSGQPPSHGSGQPPSHAHHPPQHSRPPYSQQYPVPNGMPPHVSGASVTYYPPPPGSQSGHSPQQLVQLGHPAPPRGGANPPPPNQLQPGYPMMPNQQSQYTPSQGSHSMQPGPSMSHYGPGASQPPLPHSGAPLLSGASPAV---------------------------------------------------------------------------------------------------------------------------------------------------------------------------------------AVPKPKAKIVIVDPKTGAAPEWLDQKPPSQPPHSPSSSLPQQPILSQPPNAIPTSAPIVTRQRNPVTITQPPPNTRGYGQGPPPPPPISPSGATSYPMMHPQNIAPSSRQGNVVTMVPPPPASGPPGFSMPPQRGPPQMMHQPLPGPMQVSSLGVSFVPMAAGSAPGLIARQQPPPPPLLSSPSILPQPPPTTIVTSPRHKPHQHPYHHQQQQQQQQQQQHQHHQQQQQQHHQQHQYQQQQQHHQQQQQQQQQQQQQQQQQQQQQQQPRVPHLPPPAAQPSIMFGDFMDGTESPALRSPAKSGAPPSPRSAPPPSQSQQQQQQPTVSPPSSAPTLSAPTPQPPAPSEPTRPPSRQNRASPPPPSVPPTTIPPTTVTSRAPSPPSAPSAPAPSVTTRSPSPPAPSQTARSPSPPAAPQAAKKQQQQQQQQPSPPSASEPPAAKTQRPTSAKGKQASGGRGGTPPAPSSQTSTQPPAPMSYARALGNKAKPVTPPVVSTTAGPVTTDAAAPPLQKSLTPAAPSPSSTASAPSPSPSSTTSAPSSSPSPPIPATSPSSTPSSEAVPAPEAAVPSPTPAIPAPVISTPSAPVVPSTQSTTTPPVTIPIATPSEVSAPAVAVPVVQSAAPVVAAVPAPTASFTEVTGSNTRRKVKGDKKKGGAGAGAQAASRPIPPSAPTPQQQQPSPPAVAPVPVVEKSVSKPKEDTSVVVVQEKVTPVVEVSSSAADATPLVVEPTPSAVTLSEQQPVTPVVAKALEVIEASPAEATPVVVIEATVVKEEVTPMVVEAKSSAEAPVVEEVAAPVVEDVKVPKVEEEEVEAPVVVDVKAPEEEAVLDTKKVVPDVPSAEESVTTVTDVVVVAEETSVIASVTPVVDAIPPPPEALSSSEAPEAPTVGEDIKPPAAAMVEPEAPVAPEVKAPVIVEEPIVALEAEVSGTVEETKEEVVPAVVEVKSEPVVDVLKEKVEEETTGVASVTEEESKAPESVVVPPAVVGEVKEDLVVESRETKEGSSVVVEEKKITKEIEEEAEKTGDGAEEEGGEAKGGEERERRESEADXXXGGSXEADETAGGGVSKVVRHKKKQLKETLNKAEAGAFMAVNHDAYAISDSTAPAKKKDEAKPTMQRYVPAHRKQQKLELELPAAAPSAEPSPKPDDDWEKKDFDSGKALNGSKLQRVSSGVALNGSSSDGPKKIYDRDFMLKFKNSCTQKPSSMLSIADYHNPANGELQRKPSGGIGSPRDFKLAPNQGRPPFAPGGEPSLRPNGSISRTSSASRYEQEGLQRTNSSSSLSGRRDRDSRDNMSNRRRDDRPRQGGGRGPQPPTPTSLEPVEPLPMPSDKA----------W----------------------------------------------------MRKPAS--------------------------------------------SEEESIIK-----KIRSILNKLT--PEKFDTLSEQI---L--SVDGKGITA-------LPILQRLLDLIF---------DKAV--SEPG-F----------SGMYTDLCVRMSER-----L-----------------------------------------------------PTF--------------LEP------TTN------------------KQ----------------------------------------------------------------------------------------------------------------------------QN-----------------------------FKRILLNKCQEEFE-----------------------------------------------------TRQEKPNTEGLSEEDR----DATERKQRLRMLGNIRFIGEL-FKK---KLLTEKI-------------------------------MH-ECIKVLLGEKEN------------------------------------------------------------------------------------------------PLE-------ENIECL--------C-KLLATIG-------------------EQI--DH-------VKAK--------------------------PYMDKYFGRIND-------MSENVK-------------------------------LA---PRIRFMLK--DTME---------L-----------------------------------------------------RG-NGW---------KPRRKQET--------------------AKTIEQVHAEAEAERVAAAQR---------------------------------------------------------------------SMQPLQMPGMRNMGYSGQGSGP---------------------------------------------------------------------------------------------GRGPMDRGATPPPSQFGFRTNSAILSQQPSNLSRSSSPGAGEWSTVGRAPAMARDEQPTRGPQTRG------------------------GPPSLATSNRTTSSASQSSSASSTPLPSGNMFSALSSDRSNRQSVSPAPGSRRPTERTFMPLSSKESNSRSESPAPDAKAATASRPTPTTSPTTEVVAASSSPPPIPQPSITEDQVRAKIKGCLKELWSSHELDAVISDIQELQIPTDLHTIVVETIVRESLDLKKGKENEYRDYSSRLLSSLCNMPTSPYSTEVCVKGFENVAMVLEDDIEEDLPFALQYLSELVAYTISSSVLSLSHLLTISSSISHRAGDFAVRVIGHLLKIEDPDRVQEIVDSSSDFDLRSLVNLSDSPASAFAKFLEEKKISKAFPDVIIPYKVEQRLKGEISVEDLTSALKIYPASDIAPLMIRSILQHVTSLTTLSRDLDKSAPINAAVHDEERRLFEASMPLLKSYATTVPLQMSCLIETQRFCHDCSFPPGLIHRIFTLLYEFGGIEEPAFTTWRDDIKDDTPGKQGAVLGTGKFYDWLATVEAESGDDDEPMTPGSDR----------------------------------------------------------------------------------------------------------------------
>Gloeochaete witrockiana0184655708
------------------------------MLSRLRADAPAFVPQCTTKIDVIDVQPTAAAVLTPKTVLRADAPEFVPLPPSDYDSMSFPRTPDTPTISMTLNAFDLATEMSYATPAMAPSNLKY----------------------------------------------------------------------------------------------------------------------------------------------------------------------------------------------------------------------------------------------------------------------------------------------------------------------------------------------------------------------------------------------------------------------------------------------------------------------------------------------------------------------------------------------------------------------------------------------------------------------------------------------------------------------------------------------------------------------------------------------------------------------------------------------------------------------------------------------------------------------------------------------------------------------------------------------------------------------------------------------------------------------------------------------------------------------------------------------------------------------------------------------------------------------------------------------------------DRSFLLA--------------FRYVCPSLLDLPKLPCVVEL-------IGSEDEGATPSASYSPKSRKSNHSTPSTP------SSKKQQPL--------------------------------------------------------------------------------------------------------------------------------ARIRAFNNV---------------------------------------------------------------------------PPSPSGRRKKSPT-----------------------------------SHTYAPPPPPTLV----------------------------------------LEDVKPLSRSDNR----------W-------------------------------------------------------ERPRST-----------------------------------------KAEEAILR-----RGKGILNKLT--YEKMEPLRVQL---L--ELI---IANGECECS-LELLKGLVALIF---------DKAV--TEPS-F----------STMYAELCVFLCDK-----L-----------------------------------------------------PEF--------------QVN------GRN------------------EN-----------------------------------------------------------------------------------------------------------------------------------------------------------FRRLLLNKCQAEFE------------------------------------------------KGAPSKEELDEKLKGLDDAER----LIQEVKIKRAMLGNIRLIGEL-FKL---RLLSEPI-------------------------------IR-ECNLRLLGSIDQ------------------------------------------------------------------------------------------------PDE-------EHIEAL--------C-QLLTTVG-------------------KIL--DN-------LQSK--------------------------RFVDKLFGDIYT-------LRSSEL-------------------------------LS---SRIRFMLQ--DLSD---------L-----------------------------------------------------RL-NKW---------IPRRDVAA--------------------PKTLQELHEEAEREERSKQLERTKSLRLP-------------------------------------------------------------STPKHVPPSSTQQATTVSKGKP---------------------------------------------------------------------------------------------PPLKLAAPSTPRRA--------------------IVSSPTNEWKAVSKTSLTVKVTSDSLPALTAS--------------------------------------------------------------------YAALSKAVHSDDSFIPVNDHEFDDVSTPLSLVANTRTSSSSSMTEDETGHSPYSLSSSPSVLSPVSIDEDRLQGQMNALLEEFFSSWDMEEACRCVHETFGSSEQTLSAFVHQALVACMERKQ-----------------------------------------------------------------------------------------------------------------------------------------------QDRRLLVSLFESLLEEGTLLSTCHIASGLAGMVLLLADMLVDVPMAVEIYGEYVGLLAARQCVPVEALGNVLPVDIRLKAIPAVCMAMTEELGEKFLTQDTPDAW-----------------------------------------------------------------------------------------------------------------------------------------------------------------------------------------------
>Ditylum brightwellii0204711278
------------------MAGGNAKDNKLQPSAKAFVPGQASSPNAASGLKASAKAWKPPASGEGAPAAAKPSAAAPAVASAWGKKPSNAIRSAPPPSGQSAPSRPQQAQRGNSRGGSNADSNGWKRQPNKSDKGGKWARGAARPDGNQKGDGQNNRRQRSDASSSNKGGGSRGQNQ---------------------------------------------------------------------------------------------------------------------------------------------------------------------------------------------------------------------------------------------------------------------------------------------------------------------------------------------------------------------------------------------------------------------------------------------------------------------------------------------------------------------------------------------------------------------------------------------------------------------------------------------------------------------------------------------------------------------------------------------------------------------------------------------------------------------------------------------------------------------------------------------------------------------------------------------------------------------------------------------------------------------------------------------------------------------------------------------------------------------------------------------------------------------------SGNRNDGGDDGGWARGKSLPVELLKPGEGTTDENKKVQRITAQDLLSMRLSFVSHPLCWGQDENEPGPPE-------------------------------------------------------------------------------------------------------------------AARWDSETRITEITAATQAPRM---------------------------------------------------------------------------SGDVSQQNRKKGK-------------------------------------------------------------------------------RVVETAPPLEECKPLEVNDDTR----------W----------------------------------------------------KANVFDKEKKTEEDE-----------------------------------QSDALVLK-----KAFVILNKLS--LTKFDKLSDDF---I--NTG---IGRN------EECLQGAISLIV---------GKAQ--DEPH-F----------SAMYAALCLKLART-----P-----------------------------------------------------FDG--------------IEE--PSKSSSK------------------KG----------------------------------------------------------------------------------------------------------------------------KK-----------------------------FKKMLLSRCQEEFE-------------------------------------------------QDTATKVQKATEGIDDDEEK----EYEANKVKKHYLGHMRFIGEL-YKG---DLISIKI-------------------------------ML-LCLPALLEGETT---------------------------------------------------------------------------PQKPKEEGDDQKDDEENEDEVDEE--------KVECF--------A-KLMTVIG-------------------QSLEAQSDAMRSVGKVDA---------------S----------EKLNDCWNTVEV--M----AGKKKQ----------TKKGPK---------------VS---NRIKFMLL--DLIE---------M-----------------------------------------------------RE-KGW--V------TRRKEETA-------------K--------TLAQIHK-----EVAKEERAA-----------------------------------------KRSS----------------------SSGNIRRQGSSGSLRDMGKPQV---------------------------------------------------------------------------------------------DSDGFVSVKKGGMG--------------------RSMSMNDFKKSGLPDGSNFRRGSSSFGRDSSG-----------------------------------------------------------------GSKKNLQRSTSSGGAFAAFNEPAEYSSGNRRKSDKRDSSNSMTRNSSFSVPEDAPATAPVPAPAPTKTYLSPDECGEKAKNILKEYFVGGDTDDAVL---------SFDELIGAGKDDGSVARGAK----------VVENGCLLVLEM------------------------KAEDVEKFLTIAVRC--------------------------------------------------------------------------IKESKIEGKAITTGLNDPLEFLSDIAIDAPLAGTHLQNIVAEFIKAGAISFDFLLNTPDYFRTDGNAAQFGVNVLKKIGGDALESESNIDVIAKLMTDEDKEQFPTAKELIAA-----------------------------------------------------------------------------------------------------------------------------------------------------------------------------------------------
>Ditylum brightwellii4G0204693030
------------------------------------------------------MTIQRGGNTSTNRRSGRGGEGGGNQWARTSMP----------------------------------------------------------------------------------------------------------------------------------------------------------------------------------------------------------------------------------------------------------------------------------------------------------------------------------------------------------------------------------------------------------------------------------------------------------------------------------------------------------------------------------------------------------------------------------------------------------------------------------------------------------------------------------------------------------------------------------------------------------------------------------------------------------------------------------------------------------------------------------------------------------------------------------------------------------------------------------------------------------------------------------------------------------------------------------------------------------------------------------------------------------------------------------------------------------------------------------------------------------------------PNGTDNNRGGPNDRRSNRGN------------------------------------------RNNNGGDQ--------------------------------------------------------------------------------------------------------------------------------WKRGQEAPK---------------------------------------------------------------------------PRPNNRSGGRSNR-----------------------------------GNRNDHHQDEFDG------------------------------------------PVAPLVMSENR----------W----------------------------------------------------M--PSKDD------------------------------------------SSRAKTEK-----SVKSILNKMT--KEKFERLSNQM---C--DIP---IIS-------YEVLTLMIHLVY---------EKAI--TEPT-F----------GDMYADLCVKLSQRVKRNTF-----------------------------------------------VKIIPSDEE--------------PPT------EDV------------------EGFVPGRTSTSGNTVYRWSNDVSVTDAEIVGPHEDPESCLRAALDQGNAPTPIKRGDMELELHSLQIKEGMFVKIMKPVAKEGEDEEAKEEFYTVFFPLEEAEKCGQQLSKIFLSERECENDGSKQNS-----------------------------FKRSLLNKCEDEFN---------------------------------------KQDIYVDWKKEKKEYEDTKASLTESKRNEIEDELDFRRMKIKKQMLGNIRFIGEL-FKK---NMLKERI-------------------------------MR-YCIHSLLKVEEN---------------------------------------------------------------------------------EKATKKTGSPVIRSLPDD---EMDAEDHEAL--------C-NLFTTIG-------------------KTI--D--------TPDA---------------Y----------LYMKYYFNKIET-------LSNDKR-------------------------------IE---TRSRFMYK--DLIE---------L-----------------------------------------------------RG-NRW--------KMRREQETA---------------------KTLDEIRKDAEREERAQEQQSQ-------------------------------------------------------------------RSGGGYRGGGGRGGGRGDRDDR---------------------------------------------------------------------------------------------RDRGDRRGGGGGDY--------------------RSDRRGGGGGGGGSTYGGSRQRSTPQRPSVDE--------------------------------------------------------------HGFTQVGGRSASARVTSGPPRVSAPVPRSQRMPPAPAAPAPPVSKSSPAPTSGALPSPFTEEKLKNRAKSMRAEFMQDRSNVEDLLFSMDETRGTPDAGKTIVQVNVDHTIDCKDNERDAIIAMLVILF------------------------------------------------------------------------------------------------------------------------------------EKGKLSRSDFEGPMADIVEFIDSYVCDSPRVMEYLGDMLAAFFKIGALDVKWLVPQCAKVKEINPGADFHTQVITHAIDSQKKAYGVEEAKRCFGGNAEQRELAGLLGLDTWKAISSQKL-------------------------------------------------------------------------------------------------------------------------------------------------------------------------------------------
>Odontella Sinensis4G0183319796
--------------------------------------------------------------------------------------------------------------------------------------------------------------------------------------------------------------------------------------------------------------------------------------------------------------------------------------------------------------------------------------------------------------------------------------------------------------------------------------------------------------------------------------------------------------------------------------------------------------------------------------------------------------------------------------------------------------------------------------------------------------------------------------------------------------------------------------------------------------------------------------------------------------------------------------------------------------------------------------------------------------------------------------------------------------------------------------------------------------------------------------------------------------------------------------------------------------------------------------------------------------------------------------------------------------------------------------------------------------------------------------------------------------------------------------------------------------------------------------------------------------------------------------------------------------------------------------------------------------------------------------------------------GGQHYDDLPPG--------------------------------------------------------------------------------------------APLVRTENR----------W----------------------------------------------------V--PIKDT------------------------------------------SAMVVLEK-----QVKGILNKMT--KEKFGRLSDQM---C--DIP---ILS-------YEMLTMMIHNVY---------EKAI--FEPT-F----------GDMYADLCLKLSQTAKRSSF------------------------------------------------VQIIESDE--------------EPS--AEDGEGG------------------GG-------------SSNYTTYRWSNDVNTGDAEIVGPFDSAEECVDAALANEEDCPDPVKREDMELTLHSLKIRDGTFIKIMQPKEDPDKYYTVFFPVAKAKEVGQQMSSVFLSERECTTDATKQNS-----------------------------FKRSLLNKCEDEFN-----------------------------------KQDIYKDWQKEKKEYDQTKKTLTEGQRLEKEEEL----EFRRMKIKKQMLGNIRFIGEL-YKK---DMLREKI-------------------------------MR-YCIHSLLKLEED----------------------------------------------------------------------------------QKSGRLVDSRDEEMDEE--------DHEAL--------C-NLFITIG-------------------KTI--D--------HQKA---------------R----------HYMDVYFGKMAK--L--------SV-------------------------DKK---LS---SRYRFMYK--DLIE---------L-----------------------------------------------------RQ-NRW------------------------------KS------------------------------------------------------------------------------------------------------------------------------------------------------------------------------------------------------------------------------------------------------------------------------------------------------------------------------------------------------------------------------------------------------------------------------------------------------------------------------------------------------------------------------------------------------------------------------------------------------------------------------------------------------------------------------------------------------------------------------------------------------------------------------------------------------------------------------------------------------------------------------------------------------------------------------------------
>Odontella Sinensis4G0183293738
---------------------------------------------------------------GGGDRGGGGAPQDDDGWQRGKSLPV-----------------------------------------------------------------------------------------------------------------------------------------------------------------------------------------------------------------------------------------------------------------------------------------------------------------------------------------------------------------------------------------------------------------------------------------------------------------------------------------------------------------------------------------------------------------------------------------------------------------------------------------------------------------------------------------------------------------------------------------------------------------------------------------------------------------------------------------------------------------------------------------------------------------------------------------------------------------------------------------------------------------------------------------------------------------------------------------------------------------------------------------------------------------------------------------------------------------------------------------------DLLKTGE--------------GKTDDQKKVQRHTTEDLLSM-------RMSFLGAPLTWGSEDEPGPPEHCRWSAET------RVAEIDAY--------------------------------------------------------------------------------------------------------------------------------HKKARMGGD---------------------------------------------------------------------------AAPRGRKGKQPVE-----------------------------------------------------------------------------------TAPPLEDCKPLQVNEGTR----------W----------------------------------------------------K--AKVFDKTAAAAAAAGEDEKEQ--------------------------ESDDEILK-----KALLILNKLS--LTKFDKLSDAF---I--DTG---IGLR------ESTLHGAVGLIV---------KKAQ--DEPH-F----------SAMYAGLCLKLART----------------------------------------------------------------------------PLP--LEEGSTK------------------KG----------------------------------------------------------------------------------------------------------------------------KK-----------------------------FKKMLLERCQEEFE-------------------------------------------------QDTATKIQLAIEGVEDKEER----EQKAALVKKHYLSHMRFIGEL-YKG---DLISIKI-------------------------------IL-FCLPALLEGETF------------------------------------------------------------------------SATEEKKDAEAEEEDDGADSDDEVDEE--------KVECF--------A-KLMTTIG-------------------SSLEQQSEAMRSVGKADA---------------A----------EKLAGCWDTVEV--M--AGQRKLGR-------------------------DGHHHRVS---NRIKFMLQ--DLIE---------T-----------------------------------------------------RS-KGW---------VTRRKEET--------------------AKTIAQIHK-----EAAKEEA---------------------------------------------------------------------RAARRSQSSNSLRRMHSSGDVR---------------------------------------------------------------------------------------------NLDRGGGGDSRRGS-----------------------------------------------------------------------------------------------------------------------------------------------------------------------------------------------------------------------------------------------------------------------------------------------------------------------------------------------------------------------------------------------------------------------------------------AVSKPSVDADGFVEVKKVSGGGFHRSMSMGNFPSG------------------------------------------------------------------------------------------------------------------------------------------------------------------------------------------------------------------------------
>Skeletonema japonicum4G0201723680
----------------------------XASDAVKKAAPIKTQPKQAAPKQAAPKQQPQQQQQQRSNSGRSSANNKGGDWKRGEKAKPSNGGANAGSWARTAAKPGSSNNKDGGNRRQQSRGN---------------------------------------------------------------------------------------------------------------------------------------------------------------------------------------------------------------------------------------------------------------------------------------------------------------------------------------------------------------------------------------------------------------------------------------------------------------------------------------------------------------------------------------------------------------------------------------------------------------------------------------------------------------------------------------------------------------------------------------------------------------------------------------------------------------------------------------------------------------------------------------------------------------------------------------------------------------------------------------------------------------------------------------------------------------------------------------------------------------------------------------------------------------------------------------------------------------------------------KGGEDGGNEEKSWSRGKVVPTELLNPGEGSTDVEKAVKRISVFDILNIRLENLAAPSSWEPPEACHWNTP--------------------------------------------------------------------------------------------------------------------------------TRETEIQEI---------------------------------------------------------------------------AKADRIGGDVSKQ-----------------------------------ERRRKKENPNDTA-------------------------------------PALEDCKPLEVNDQTR----------W----------------------------------------------------K--AKVFDGKESETEKPA--------------------------------ESKEEILR-----RALLILNKLS--LTKFDKLSDDF---I--NCG---ISRD------IDCLTGAVGLIV---------TKAQ--EEQH-F----------SSMYAGLCLKMSKT-----P-----------------------------------------------------MEG--------------IDE------GTK------------------RG----------------------------------------------------------------------------------------------------------------------------KK-----------------------------FKKILLERCQSEFE-------------------------------------------------TDAATKVKEATKDITDADEI----EYHTNLIKKHYLGHMRFIGEL-YNG---DLISIKI-------------------------------ML-FCLPSLLKGESD------------------------------------------------------------------------------------------DSSGDVDEE--------KIECF--------A-KLMTVIG-------------------SSLEQQSEAMRSVGKKDA---------------A----------EHLAQCWKEVEI-MA----GKRAGE-------------------------GPK---VS---NRIKFMVQ--DLLE---------T-----------------------------------------------------KA-KGW--V------TRRKEETA---------------------KTLAQIHK-----EVAKE-----------------------------------------------------------------------ERAAKRSSSSASLRSKGSKHRS---------------------------------------------------------------------------------------------SGDVRNIDKKPQVD--------------------EDGFVSVAKSKTVSRSVSMTAMDSSRGSTASK-------------------------------------------------------------------------------------------------PSRQSSQSKFAVLHESGPSKKSSKSKPVEEAKPKIIYLSPEECSEKAKNILKEYFVGGDTADAVLSIHELVGAGDDGSIARGTKVVEAAVLLVL----------EMKKEDIEKFLRVYLECAKDNKIEGESFVLGLNDPLEFLNDVAIDAPLAIP---------------------------------------------------------------------------------------HLASIVAELVKSKIIPFSFLLNSPEYFRTDQNAATFGAKVMKNIGDEAVKSEDFIEVVSKLMTEDDMAKYSSVNELIEAALLHYRDI------------------------------------------------------------------------------------------------------------------------------------------------------------------------------------------------------------
>Skeletonema japonicum4G0201734144
----------------------------------------------------------------------------------------------------------------------------------------------------------------------------------------------------------------------------------------------------------------------------------------------------------------------------------------------------------------------------------------------------------------------------------------------------------------------------------------------------------------------------------------------------------------------------------------------------------------------------------------------------------------------------------------------------------------------------------------------------------------------------------------------------------------------------------------------------------------------------------------------------------------------------------------------------------------------------------------------------------------------------------------------------------------------------------------------------------------------------------------------------------------------------------------------------------------------------------------------------------------------------------------------------------------------------------------------------------------------------------------------------------SSGSRSCRVG------DGGGGGSD--------------------------------------------------------------------------------------------------------------------------------WQRGKAPPP---------------------------------------------------------------------------PRPVAGRGGRGGR-----------------------------------GGRGGRHNHQN--------------------------------------EPFPDDDFDPLVSNANR----------W----------------------------------------------------V--PSKDN------------------------------------------SVMAKVEK-----QVKGLLNKIT--KEKFDRLAGQL---C--DIQ---IKS-------YDMLTLMIRLVY---------EKAI--GEPN-F----------SDMYANLCYQLSQRVKKSPF-----------------------------------------------------IQI------------IQSDE--DPMAEPG------------------AE--------------CNYDEGGSASFRWSNDVSTSDAEILGPFESEDQCVDVAIGNDDTDPIKRGEMELSLHRLLIKRGNFIKIMQSQADGKFYMVCFPLSKAEECGQQLSTKIFTSEIECQNDATK--------------------------MNTFKRSLLNKCEDEFN-----------------------------------KQDIYKDWKEEMKEYKKLKLTLSESEQKEREEEL----EFRRMKIKKQMLGNIKFIGEL-YKL---GMLKEKI-------------------------------MR-FCIQSLLKLEEV--------------------------------------------------------------------------------RGADYLRFKNVEDDEMDEE--------DHEAL--------C-NLFITIG-------------------STI--D--------NPKA---------------A----------VYMQAYFQKIHV-------LGEDQS-------------------------------LS---SRSRFAYQ--DLID---------M-----------------------------------------------------RA-KGW---------KLRRKVET--------------------AKTLEEIRK-----EAEKEERM--------------------------------------------------------------------QQQQSMQNNYGGRGGGGRGRGG---------------------------------------------------------------------------------------------GRGDKGGYRGGRGG--------------------GDYRNDNRESGGRRDNRGYDHQYDNRGGGRGS-----------------------------------------------------------------------------------RNDRNDGGRGNYGYSPNNRGPPPMPSARMAPPPVAPKILSPPPGGRSGGQQFAKDKIETRAKNMRDEFMNEGRDEKELLLTMDENLSGNPDAGSIIVQLYADQSMDCK-----------------------------------------APMRKAMIDILTILYKAGKL------------------------------------------------------------------------TKSDVEVPMADMVEFIDSFVVDSPGAIGFLGELLAPFLDMKALDIKWLCEKTSMLMNKDDQKKVIHNAIVEMKKACGDGATRAVFGGPNEVKAMEKLLGAGEFQAIAAQCL---------------------------------------------------------------------------------------------------------------------------------------------------------------------------------------------------
>01137917464G_Guillardia theta
-----------------------MPLNPNAAAFTFNPAAAEFVPSFLAAPASEPKVNGTPNKSDTGRVLSKEAPEFVPGNYSSLPSINNNSTGSGVLSKSDPSKNDSASDGTAPHLESKRPTAVHVAAPSSAPVVSVR------------------------------------------------------------------------------------------------------------------------------------------------------------------------------------------------------------------------------------------------------------------------------------------------------------------------------------------------------------------------------------------------------------------------------------------------------------------------------------------------------------------------------------------------------------------------------------------------------------------------------------------------------------------------------------------------------------------------------------------------------------------------------------------------------------------------------------------------------------------------------------------------------------------------------------------------------------------------------------------------------------------------------------------------------------------------------------------------------------------------------------------------------------------------------------------------------------------MIDPPEHPLKGAKYTIQQLKTMRHDYKYVDMFGTELKEHIEAFRKILEDTPELDPEKDMPDRKQSDSNTP--------------------------------------------------------------------------------------------------------------------------------RLKRQDSGG---------------------------------------------------------------------------TTPKSGRGRKNDQ--------------------------------------------------------------------------------PLRDRSGKIIEVKALEISENR----------W----------------------------------------------------K--PTKPT------------------------------------------DDEEKVYK-----AVKGLLNKLT--LEKFDKLYNDI---L--NVG---IST-------ASLLRGFVVILY---------DKAV--LEPT-F----------IGMYARMCEKLAED-----L-----------------------------------------------------PEL--------------SDE------AGV------------------LP-----------------------------------------------------------------------------------------------------------------------------------------------------------FAEVLVGKCRAEFE--------------------------------------------------LMGKEAEREELDQLSDDDR----QQKLRKLRQRTLGNVEFIGEL-FKR---SMVGSEE-------------------------------VH-LFIGKLLEASKE------------------------------------------------------------------------------------------------DHD--------SIQPL--------C-KLLEGVG-------------------KPL-----------EKTE---------------K----------NIVDRYFVRIEE-------LAEMEG-------------------------------LS---SRFKFMLL--DLKD---------L-----------------------------------------------------RS-NDW---------VPRRQASG--------------------PKLLQEVQK-----EVDKENRYTEK-----------------------------------------------------------------KKEKEDKKGDKKGDKKGEKKGG---------------------------------------------------------------------------------------------HSKDKNKQSKNEDE-------------------GWSQVTTAVKGKGKKPADKRKRNEPAPAPAPTP----------------------------------------------------------------APLPRSNSGQALNKNAPPKGISAGRGGFAALMDEEEDEDEEEEEEETSESEESEESDVEDRIPRKSLAEEELGEEGEGKVGSILEEYLCIHDINEAKE---------CIEELWSIGYKRSAVNEEVI-------------------------------------------------------------------------------------------------------------------------------------------------RRGLLLAFDAGDQESELMGKLFANMVEQEVFSKDDVAQGICGVLEDLPDTAIDFPKAPQLMAKLMKEYLERELMNRELVQEGLKALREASPSTAKAFEDFPGM-----------------------------------------------------------------------------------------------------------------------------------------------------------------------------------------------
>Hemiselmis tepida0174927194
------------------------------------------------------------------------------------------------------------------------------------------------------------------------------------------------------------------------------------------------------------------------------------------------------------------------------------------------------------------------------------------------------------------------------------------------------------------------------------------------------------------------------------------------------------------------------------------------------------------------------------------------------------------------------------------------------------------------------------------------------------------------------------------------------------------------------------------------------------------------------------------------------------------------------------------------------------------------------------------------------------------------------------------------------------------------------------------------------------------------------------------------------------------------------------------------------------------------------------------------------------------------------------------------------------------------------------------------------------------------------------------------------------------------------------------------------------------------------------------------------------------------------------------------------------------------------------------------------------------------------------------------------NDVPLRDRTGKII------------------------------------------------------------------------------------------EVKALEQSENR----------W----------------------------------------------------K--PSKPT------------------------------------------DEEEKVYK-----AAKGLLNKLT--LEKFEKLYAEL---L--QVG---ISN-------ASLLRGFVVLVY---------DKAV--LEPT-F----------INMYARMCQKLSED-----L-----------------------------------------------------PEF--------------EDD------EGV------------------LP-----------------------------------------------------------------------------------------------------------------------------------------------------------FGDVLVGKCRSEFE--------------------------------------------------AVGNEPERQGIEELPEDEK----EGKLRKIRQRTLGNVEFIGEL-FKL---NMVGLED-------------------------------VK-MSVAKLLGEVEG------------------------------------------------------------------------------------------------DQD--------KIHPL--------C-KLLEGVG-------------------KSM-----------EEQD---------------K----------EALDGYFAQLKE-------ISNGGK-------------------------------LN---SRFKFMIL--DLGE---------M-----------------------------------------------------RN-KGW---------KARREVAG--------------------PKMLDEIQK-----EVEKENRYTE------------------------------------------------------------------KKKEDKAETPKKKNERKPKKES---------------------------------------------------------------------------------------------KPAVEDDGWSQVAP--------------------VAKMSQKPKGKDAARVKGNGAKETPPSSPTSA--------------------------------------------------------------------VAKSKAKSVGSSKGAFAALMMDDEDDDDDDDEDEDEEDDAEDEEEDEDSGSSDEMVVPATPVKHGPELNKEAADKVGFILEEFLCCHDVNEAVE---------CMIELHGLGTYDKAVLDEEV------------------------------------------------------------------------------------------------------------------------------------------------VRRGLEMALDASPKECTLMAKMFGSLVDQAILVPEDAAKGFCDVFLDLQDISIDIPRAPELLASIAKDMLGTGHLDAGVIRAGLAEFQKEDPK----------------------------------------------------------------------------------------------------------------------------------------------------------------------------------------------------------
>Hemiselmis tepida4G0174921970
------------------------------------------------------------------------------------------------------------------------------------------------------------------------------------------------------------------------------------------------------------------------------------------------------------------------------------------------------------------------------------------------------------------------------------------------------------------------------------------------------------------------------------------------------------------------------------------------------------------------------------------------------------------------------------------------------------------------------------------------------------------------------------------------------------------------------------------------------------------------------------------------------------------------------------------------------------------------------------------------------------------------------------------------------------------------------------------------------------------------------------------------------------------------------------------------------------------------------------------------------------------------------------------------------------------------------------------------------------------------------------------------------------------------------------------------------------------------------------------------------------------------------------------------------------------------------------------------------------------------------------------------------XAPLSMGPVKPLE------------------------------------------------------------------------------------------------RTENA----------Y----------------------------------------------------D--VSKTKPA----------------------------------------SHYDMVMK-----ELRGILNKLT--LTNFEKLTGDI---I--KIE---MTD-------PEELKGIVSTIF---------DKSL--EESH-F----------CNMYARLCNQIKDKLPKFPE-----------------------------------------------------PDQ--------------PET--DPVPGQE------------------KP------------------------------------------------------------------------------------------------------------------------PKKELT-----------------------------FKRCLLNKCQEEFE---------------------------------------------------RADRYDELADADATPAER----AAKSRKVRVRMLGNIKFIGEL-FAQ---KILNEKI-------------------------------MH-ECVKRLL--------------------------------------------------------------------------------------------------SSTDED--------TIECL--------C-KLMATIG-------------------KIL--D--------HPKA---------------K----------HYMDYYFDQMAL--T----AEQVGK-------------------------------LPNG-NRLKFMLR--DTVD---------L-----------------------------------------------------RK-ANW----------------------------------------------------------------------------------------------------------------------------------------------------X---------------------------------------------------------------------------------------------------------------------------------------------------------------------------------------------------------------------------------------------------------------------------------------------------------------------------------------------------------------------------------------------------------------------------------------------------------------------------------------------------------------------------------------------------------------------------------------------------------------------------------------------------------------------------------------------------------------------------------------------------------------------------------------------------------------------
>0184299904 Proteomonas sulcata
------------------------------------------------------------------------------------------------------------------------------------------------------------------------------------------------------------------------------------------------------------------------------------------------------------------------------------------------------------------------------------------------------------------------------------------------------------------------------------------------------------------------------------------------------------------------------------------------------------------------------------------------------------------------------------------------------------------------------------------------------------------------------------------------------------------------------------------------------------------------------------------------------------------------------------------------------------------------------------------------------------------------------------------------------------------------------------------------------------------------------------------------------------------------------------------------------------------------------------------------------------------------------------------------------------------------------------------------------------------------------------------XEFKKCLEDTPELDPEKEMPARQQGDSGGTPRRVQRSDSG--------------------------------------------------------------------------------------------------------------------------------LPRTPKSGR---------------------------------------------------------------------------GKNDAPLRDRNGR----------------------------------------------------------------------------------------IIEIKALEMGENR----------W----------------------------------------------------K--PAKPT------------------------------------------DDEEKVFK-----SVKGLLNKLT--LEKFDTIYSQL---K--DIG---IVT-------ASLLKGFVVILY---------DKAV--LEPT-F----------IGMYSQMCEKLAQD-----M-----------------------------------------------------PEF--------------KDE-----TGVD------------------LA-----------------------------------------------------------------------------------------------------------------------------------------------------------FAEVLIGKCRHEFA--------------------------------------------------SFGKEPEREGLEELPGDEK----EQKLRRIRQRCLGNVEFIGAL-FKR---QMVGSDE-------------------------------VN-ASVEKLLENSAE------------------------------------------------------------------------------------------------DHE--------SIQPL--------C-KLLEGVG-------------------GLV-----------EQQD---------------K----------SVMDGYFEKIDA-------MINGGA-------------------------------LS---SRFKFMLL--DLKD---------L-----------------------------------------------------RS-NNW---------TPRRQAAG--------------------PKLLQEVQK-----EVDKENRYTEKK----------------------------------------------------------------KDDKEKEKKQKEKKKEKKKNVA---------------------------------------------------------------------------------------------IKNVEEDGWSQVGS-------------------VKAKPKGKGKQEVAPSPTKNAPKSAPKSIPSSR------------------------------------------------------------------------SGFAPTTTEDKEDDHDEDDKQHHQNHDHDEEEEEEEEEEEKENEHVAHKKKGPHVISPSLNTQVELRIHKHIHRKSSEAKKSIPVRNGIGHFYDLRNNTNMSEAER------------------------------------------------------------------------------------------------------------------------------------------------------------------ELLCKIKGKEHRVVSQHKHRKEHEGSFWDPYPGVARVVETKSQKRYVDYRPKIAPLDAREVMDELMKHAGHDETDLRKDGAAPASRAKSSESKRTKSIS-----------------------------------------------------------------------------------------------------------------------------------------------------------------------------------------------
>0181343404 Rhodomonas abbreviata
---------------------------------------------------------------------------------------------------------------------------------------------------------------------------------------------------------------------------------------------------------------------------------------------------------------------------------------------------------------------------------------------------------------------------------------------------------------------------------------------------------------------------------------------------------------------------------------------------------------------------------------------------------------------------------------------------------------------------------------------------------------------------------------------------------------------------------------------------------------------------------------------------------------------------------------------------------------------------------------------------------------------------------------------------------------------------------------------------------------------------------------------------------------------------------------------------------------------------------------------------------------------------------------------------------------------------------------DPRMMGG----------------------------------------------------------------------------GGQXGAQQ----------------------------------------------------------------------------------------------------------------------------------QPAGPAG---------------------------------------------------------------------------EPEPAGGGRNQQQ------------------------------------------------------------------------------------APLSMGPVRPLERTENA----------Y----------------------------------------------------D--VTKAKPK----------------------------------------THSENLFK-----EARGILNKLT--LTNFAKLSDDI---A--KLD---IRE-------PDELKGLVGIIF---------DKSL--EESH-F----------CNMYAQLCNVIKDR-----L-----------------------------------------------------PEF---------KDEADPDP--PPGQAGQ------------------AT----------------------------------------------------------------------------------------------------------------------------RK--------------------------TVTFKRCLLNKCQEEFE------------------------------------------------RADRYDELTDVDNEGLSAEDK----VKKTRRVRIRMLGNIKFIGEL-FAQ---KILNEKI-------------------------------MH-ECVKRLL--------------------------------------------------------------------------------------------------ASNDED--------TIECL--------C-KLMATIG-------------------KLL--D--------RPEA---------------K----------QYMDYYFDQMRQ--TGEAVSRQPNG------------------------------------NRLKFMLQ--DTID---------L-----------------------------------------------------RK-NRW---------VPRRETTG--------------------PKTIEEIRK-----EAAKEG----------------------------------------------------------------------IVAGPIPPPRGGPIMDNRGAQR---------------------------------------------------------------------------------------------PQGMGAPDPRDRQQ----------------------------------------------------------------------------------------------------------------------------------------------------------------------------------------------------------------------------------------------------------------------------------------------------------------------------------------------------------------------------------------------------------------------------------------------RMMGG-------------------------------------------------------------------------------------------------------------------------------------------------------------------------------------------------------------------------------------------------------
>0181310444 Rhodomonas abbreviata
------------------------------------------------------------------------------------------------------------------------------------------------------------------------------------------------------------------------------------------------------------------------------------------------------------------------------------------------------------------------------------------------------------------------------------------------------------------------------------------------------------------------------------------------------------------------------------------------------------------------------------------------------------------------------------------------------------------------------------------------------------------------------------------------------------------------------------------------------------------------------------------------------------------------------------------------------------------------------------------------------------------------------------------------------------------------------------------------------------------------------------------------------------------------------------------------------------------------------------------------------------------------------------------------------------------------------------------------------------------------------------------------DPRMMGGGGQXGAQQQPAGP----------------------------------------------------------------------------------------------------------------------------------------------AGEPEPAGG---------------------------------------------------------------------------GGQNQRGGXRNQQ-----------------------------------------------------------------------------------QAPLSMGPVRPLERTENA----------Y----------------------------------------------------DVTKAKPK------------------------------------------THSENLFK-----EARGILNKLT--LTNFAKLSDDI---A--KLD---IRE-------PDELKGLVGIIF---------DKSL--EESH-F----------CNMYAQLCNVIKDR-----L-----------------------------------------------------PEF---------KDEADPDP--PPGQAGQ------------------AT----------------------------------------------------------------------------------------------------------------------------RK--------------------------TVTFKRCLLNKCQEEFE------------------------------------------------RADRYDELTDVDNEGLSAEDK----VKKTRRVRIRMLGNIKFIGEL-FAQ---KILNEKI-------------------------------MH-ECVKRLL--------------------------------------------------------------------------------------------------ASNDED--------TIECL--------C-KLMATIG-------------------KLL--D--------RPEA---------------K----------QYMDYYFDQMRQ--T----GEAVSR--------------------------QP---NG---NRLKFMLQ--DTID---------L-----------------------------------------------------RK-NRW---------VPRRETTG--------------------PKTIEEIRK-----EAAKEG----------------------------------------------------------------------IVAGPIPPPRGGPIMDNRGAQR---------------------------------------------------------------------------------------------PQGMGAPDPRDRQQ---------------------------------------------------------------------------------------------------------------------------------------------------------------------------------------------------------RMMGG--------------------------------------------------------------------------------------------------------------------------------------------------------------------------------------------------------------------------------------------------------------------------------------------------------------------------------------------------------------------------------------------------------------------------------------------------------------------------------------------
>0181303490 Rhodomonas abbreviatae-17
-----------------------MPLNPNAPAFSFNAGAAEFVPGGSSFSAPSTEAPVPVSNTNGALKLKSDAPAFVPGASFTPSDSSSKSAPATEAKANAQAEAQKATAGANASGPGKSWASLASKKPEEEASSSAPKDEQGAGQQEGGA---------------------------------------------------------------------------------------------------------------------------------------------------------------------------------------------------------------------------------------------------------------------------------------------------------------------------------------------------------------------------------------------------------------------------------------------------------------------------------------------------------------------------------------------------------------------------------------------------------------------------------------------------------------------------------------------------------------------------------------------------------------------------------------------------------------------------------------------------------------------------------------------------------------------------------------------------------------------------------------------------------------------------------------------------------------------------------------------------------KQGQNGTAVAGKAGVESSSSSAPAAAPAAAPAESQGGGGAEKSSLEAKRPAELLVAEKTSEPLAAAQVSVLARALKDA--------------PVHPLAGATYDMKALLGMKK----DATPVEVLHATMEGFQKCLEDAPELDPVKEMP------SRQQGDPG--------------------------------------------------------------------------------------------------------------------------------SAGGPRGVR---------------------------------------------------------------------------RQDSGTPRTPKSG-----------------------------------KGKNDAPLRDRTG---------------------------------------KIIEVKALEVSENR----------W----------------------------------------------------K--PAKAT------------------------------------------DEEEKVFK-----AIKGILNKLT--LEKFDKLYAEL---L--ATG---ITS-------ASLMKGFVVILY---------DKAV--LEPT-F----------IGMYARMCERLATD-----L-----------------------------------------------------PEM--------------TDS------EGV------------------IP-----------------------------------------------------------------------------------------------------------------------------------------------------------FADVLIGKCRAEFE--------------------------------------------------SIGQEAESAQLEGLVGDDR----DQKLRKMKQRTLGNVEFIGEL-FKK---NMVGAEE-------------------------------VD-MSINKMLESAKS------------------------------------------------------------------------------------------------DHD--------AIQPL--------C-KLMEGVG-------------------KVL-----------EAKD---------------K----------AQMDGYFAKMDE--L--------AG-------------------------DEK---LS---ARFRFMLL--DLKD---------M-----------------------------------------------------RS-NGW----------VPRRAAA-------------GP------QMLGDVQK-----EVDKEN----------------------------------------------------------------------RYTEKKKEPENKNKKQGGRDDK---------------------------------------------------------------------------------------------KKGGGGNRKAEAKV--------------------EDDGWSQVTTAVKGKQQNSKGKKQEVAAPTTP---------------------------------------------------------QKGGQKGGGNAKPGGKVAMPSRGGFAALMGNDSDEDDSDEEESDEDEDEEKEGASEEAEESEEESEEEDKPRPSKQELLSPEGENAVGSILEEYLCIYDADEVVQ---------CLHELYGKGYGSKDLVNEEV----------VRKGLMIALEAGEKESQLMGKMFSHLLEKQVLLPVDSAKGFCDVLADLPDI-------------------------------------------------------------------------------------------TIDIPKAPQLMASIIQTLLEKGLLDTKTTNAGVSALCEQSASMEGTFQAVAPCLRNSLSTAKSALCLSPPPTQLSRSPPLPPRSLAYSPRAAPANPSSRFPVW----------------------------------------------------------------------------------------------------------------------------------------------------------------------------------------
>0114997860 4G-Protocruzia adherens
------------------------XQAQRGGGVQVTGSAPPDLVHKKRYNAGAAAFVPRGGKSNQGGPSNDSVKQVSTGSSATSSAAAKNKYAKAAANANAGAGAGGVGGRFNARAAEFVPTFVPRNDFSNLKPQKEKDLKTVSEENTGYEEQKKTELKGKPQGGSSTVKAFQNQDGGASKESQP--------------------------------------------------------------------------------------------------------------------------------------------------------------------------------------------------------------------------------------------------------------------------------------------------------------------------------------------------------------------------------------------------------------------------------------------------------------------------------------------------------------------------------------------------------------------------------------------------------------------------------------------------------------------------------------------------------------------------------------------------------------------------------------------------------------------------------------------------------------------------------------------------------------------------------------------------------------------------------------------------------------------------------------------------------------LVGASGKPVQEFRPASMRNTAAVSSTATTASTTSTVVKETVQEETKPVQTVVAEKKTVQTIVPVKETKPIETKPEVKTETKVEAKPEAKVEVEEEKKVEPEVKTETEPEIKEASPKNAESTTVATTTPTDAVTETSSSADNENELKEAAAKKIYSRDIILKFKETESCTLA-----------------------------------------------------------------------------------------------------------------------PADLTIYEFYKKVPPAKM---------------------------------------------------------------------------NRGGSHYGNKNPG------------------------------------------------------------MLPNPKRTGGGRGGDRVNNPGRRDNRPNTLTRRTYDPQQAQ----------I----------------------------------------------------QEAARKQREVRQNQKDQA--------------------------------SEAQRLRM-----EAQKLTNQIT--KTNFEAIGKDI---I--VLA---RKS-------YNQLVAVVEQIM---------KKAW--SEPR-F----------CEIYAELCKMLDDA--KLSY-----------------------------------------------------TEV--------------PKD------ARK------------------NP-----------------------------------------------------------------------------------------------------------------------------------------------------------FKVALLSKTQEVFE-------------------------------------------------------KSAGSRSDGADDEI----------DEKKVLANVKLIGEL-FKL---GLIKGSI-------------------------------IT-ACASSLLYKKII-----------------------------------------------------------------------------------KDGVVTLTQEIEYDDK--------RIYGC--------C-DLLNICG-------------------KEL----------LRKKK---------------K----------SDLEKFVEVLRR-------IKDDGN-------------------------------VS---SKTKFRIM--DIVD---------M-----------------------------------------------------QA-NNW--------VSTSIKDTK--------------------VKTVDEIHQ-----EFKQEQRDAA------------------------------------------------------------------QRAREMKQDQMANRSGGLLHSS---------------------------------------------------------------------------------------------NYNRPVMQRRSEVK--------------------KSNIFDQVSALTEDNNEEEDEEEKVEEIPKLPPFASEDEMNTKVLEVFTAYAIRHSTAKLVRDFKYEILSRVSSESDFLYKALNALFDKKEDLMKIYGSCLAVLVERGGYSKESFIAGMATFCEFAPMVEPDIPKLSEYLAIVVSRFLAESTVKLSELRIAISEVEFDQPFYQKFFAQLFKNLLLVTNDQDDVQKRFNDPEVQKVVLKVFLGNQDDMKTAFEN----------KDLGFILVPESHLEDKRVCETELEKKLEEVLEADEIDFEDLSSWISENSKK---------------------------------------------------------------------------------LSNLTIAETILEEIFELIQEENLSVLNQPEEFFSKFDTILKRYITGNINTQVAFVVQMERFCHDYKRNDFAIPVFNYLYESEIVWEYAFLKYKLEERDHTGYKETLLKETAEFWTALQS----------------------------------------------------------------------------------------------------------------------------------------------------------------------------------
>0114993442 4G_Protocruzia adherens
-----------------------------MNPNNPNKGAAIFKPQAQRGGGVQVTGSAPPDLVHKKRYNAGAAAFVPRGGKSNQGGPSNDSVKQVSTGSSATSSAAAKNKYAKAAANAGAAAGGVGGRFNARAAEFVPTFVPRNDFSNLKPQKEKDLKTVSEENTGYEEQKKTEMKGKPQGGSST---------------------------------------------------------------------------------------------------------------------------------------------------------------------------------------------------------------------------------------------------------------------------------------------------------------------------------------------------------------------------------------------------------------------------------------------------------------------------------------------------------------------------------------------------------------------------------------------------------------------------------------------------------------------------------------------------------------------------------------------------------------------------------------------------------------------------------------------------------------------------------------------------------------------------------------------------------------------------------------------------------------------------------------------VKAFQNQDGGASKESQPLVGASGKPVQEFRPASMRNTAVASSTATTTSTTSTFVKETVQEETKLVQTVVAEKKTVQTIVPVKETKPIETKPEVKTETKVEAKPEAKVEVEEEKKVEPEVKTETEPEIKEASPKNAESTTVATTTPTDAVTETSSSADNENELKEAAAKKIYSRDIILKFKETESCTLA-----------------------------------------------------------------------------------------------------------------------PADLTIYEFYKKVPPAKM---------------------------------------------------------------------------NRGGSHYGNKNPG------------------------------------------------------------MLPNPKRTGGGRGGDRVNNPGRRDNRPNTLTRRTYDPQQAQ----------I----------------------------------------------------QEAARKQREVRQNQKDQA--------------------------------SEAQRLRM-----EAQKLTNQIT--KTNFEAIGKDI---I--VLA---RKS-------YNQLVAVVEQIM---------KKAW--SEPR-F----------CEIYAELCKMLDDA--KLSY-----------------------------------------------------TEV--------------PKD------ARK------------------NP-----------------------------------------------------------------------------------------------------------------------------------------------------------FKVALLSKTQEVFE-------------------------------------------------------KSAGSRSDGADDEI----------DEKKVLANVKLIGEL-FKL---GLIKGSI-------------------------------IT-ACASSLLYKKII-----------------------------------------------------------------------------------KDGVVTLTQEIEYDDK--------RIYGC--------C-DLLNICG-------------------KEL----------LRKKK---------------K----------SDLEKFVEVLRR-------IKDDGN-------------------------------VS---SKTKFRIM--DIVD---------M-----------------------------------------------------QA-NNW--------VSTSIKDTK--------------------VKTVDEIHQ-----EFKQEQRDAA------------------------------------------------------------------QRAREMKQDQMANRSGGLLHSS---------------------------------------------------------------------------------------------NYNRPVMQRRSEVK--------------------KSNIFDQVSALTEDNNEEEDEEEKVEEIPKLPPFASEDEMNTKVLEVFTAYAIRHSTAKLVKDFKYEILSRVSSESDFLYKALNALFDKKEDLMKIYGSCLAVLVERGGYSKESFIAGMATFCEFAPMVEPDIPKLSEYLAIVVSRFLAESTVKLSELRIAISEVEFDQPFYQKFFAQLFKNLLLVTNDQDDVQKRFNDPEVQKVVLKVFLGNQDDMKTAFEN----------KDLGFILVPESHLEDKRVCETELEKKLEEVLEADEIDFEDLSSWISENSKK---------------------------------------------------------------------------------LSNLTIAETILEEIFELIQEENLSVLNQPEEFFSKFDTILKRYITGNINTQVAFVVQMERFCHDYKRNDFAIPVFNYLYESEIVWEYAFLKYKLEERDHTGYKETLLKETAEFWTALQS----------------------------------------------------------------------------------------------------------------------------------------------------------------------------------
>0176464288 4GPlatyophrya macrostoma
--------------------------MSVASPLAFIREPSRKKAVFQPPSQLIRSVPPPVVKKTVTSASGSGLTAAATPWVPGGARTASSSLPSATTSAAAVPLAPKPAPDALGISPS--------------------------------------------------------------------------------------------------------------------------------------------------------------------------------------------------------------------------------------------------------------------------------------------------------------------------------------------------------------------------------------------------------------------------------------------------------------------------------------------------------------------------------------------------------------------------------------------------------------------------------------------------------------------------------------------------------------------------------------------------------------------------------------------------------------------------------------------------------------------------------------------------------------------------------------------------------------------------------------------------------------------------------------------------------------------------------------------------------------------------------------------------------------------------------------------------------------------------------------LNPISEKLNTTNHAASPLVLGDTYTLESPLLAEPPVHPSKKIITPEATESGVYTIDMFMSLRKDCAHTPH----------------------------------------------------------------------------------------------------------------------------RVLNWAVELYRAN---------------------------------------------------------------------------PILKTPTHLLLAL-------------------------------------------------------------------------------------DEPLLEDDGSARDGGY----------F-------------------------------------------------------SRAGPRR----------------------------------------RRVRQIQH-----KVMSILSRVT--PQKYPELQREL---LELPLK---QTT-------DEELKDVVRVFF---------EKAV--AEQK-F----------SPLYADLVADMCKT-----T-----------------------------------------------------DER--------------MQD-----REQR------------------EK----------------------------------------------------------------------------------------------------------------------------VL--------------------------AYRLRKELLMTCQEEFR------------------------------------------------------RPLQLSDRPLDAEEV----ELKRDRLKRRLCGNIKFVGEL-YKK---RLVTERV-------------------------------VD-GIMDLLVGDFDP----------------------------------------------------------------------------------------------SDPTR----KEDYVFEVF--------Q-TLLRCVG-------------------GMC-----------KDTN--------------------------PDMLRRFMVIAK-------KVETSH-------------------------------KT---ARIRFLMM--DLAD---------L-----------------------------------------------------EK-RGWATRDRLMTVEEREREQL-----------------ETQRRGFEELDRRARQNQQEVDDFVLSQALGGANRHGGLPSYPTSPTAHGAALAS--------------------------------------SPLTPATPSSASRSMMNGIPGH-------------------------------------------------------HHHHVHHHHVQHVHHHHVQHHVPLMHHLVHHHHTVQAAPQLPRTPTAPPPPP--------------------LTSPTAVSSAAGSPTVSGAPSLPPPAATPPPAATPPPAAAAATVQQHAEKHPHGTPTTSPAKGASKVTFQVTHLSAGLMTPPAKHRLPATASASVERSPIVHPSAGLHGGQPFPPTLSGERLSESLHGMRRISSTSSVSSGGGLLGTPVMSPNTAPMALHELASTLMTEYNETKQLEPILGKMRGLNMKHRVHLLTHWFRRAVTITKNFNEREQLSHVLAGIV-----ACAQTPAEAILSPHDLAVCFLEWLRYDIENGQFENCPRLFANIGGMVQHVYTLLHAAANRPSSPSKASSKASNSNAASIAVPPNVKEHSGTLQGILNGMVFTVLLRELHAHNMLRLIPTLVQDAQPVVLNIMSLLPAESQSPRSDLLLAVQNRFRILPFVLYGDGALTRAKTPPTPSLRGGSPLNDSLGVYDTFSQCLVLPKVAEDIEFSLYRRMRESENAAGWRDHAISIATASGTAYSVCAAGRLLQVMKVLGTLLTVTYPKDASQPVVSSVKGSDLDEVILTILSKRKRAIEYQAALVVELIMHFTYTVANMMTPASYTDTPNKLRTPMKDSRALMGGSLSEASASWSTAALDSRIQKMTTIFKAWTSSGTIDGPEVLKLLRTIVEPSTAGHHDRAEDIVRAAR---------------------------
>0176428148 4G_Platyophrya macrostoma
--------------------------MSVASPLAFIREPSRKKAVFQPPSQLIRSVPPPVVKKTVTSASGSGLTAAATPWVPGGARTASSSLPSATTSAAAVPLAPKPAPDALGISPS--------------------------------------------------------------------------------------------------------------------------------------------------------------------------------------------------------------------------------------------------------------------------------------------------------------------------------------------------------------------------------------------------------------------------------------------------------------------------------------------------------------------------------------------------------------------------------------------------------------------------------------------------------------------------------------------------------------------------------------------------------------------------------------------------------------------------------------------------------------------------------------------------------------------------------------------------------------------------------------------------------------------------------------------------------------------------------------------------------------------------------------------------------------------------------------------------------------------------------------LNPISEKLNTTNHAASPLVLGDTYTLESPLLAEPPVHPSKKIITPEATESGVYTIDMFMSLRKDCAHTPH----------------------------------------------------------------------------------------------------------------------------RVLNWAVELYRAN---------------------------------------------------------------------------PILKTPTHLLLAL-------------------------------------------------------------------------------------DEPLLEDDGSARDGGY----------F-------------------------------------------------------SRAGPRR----------------------------------------RRVRQIQH-----KVMSILSRVT--PQKYPELQREL---LELPLK---QTT-------DEELKDVVRVFF---------EKAV--AEQK-F----------SPLYADLVADMCKT-----T-----------------------------------------------------DER--------------MQD-----REQR------------------EK----------------------------------------------------------------------------------------------------------------------------VL--------------------------AYRLRKELLMTCQEEFR------------------------------------------------------RPLQLSXRPLDAEEV----ELKRDRLKRRLCGNIKFVGEL-YKK---RLVTERV-------------------------------VD-GIMDLLVGDFDP----------------------------------------------------------------------------------------------SDPTR----KEDYVFEVF--------Q-TLLRCVG-------------------GMC-----------KDTN---------------P----------DMLRRFMVIAKK--V----ETSHKT------------------------------------ARIRFLMM--DLAD---------L-----------------------------------------------------EK-RGWATRDRLMTVEEREREQL-----------------ETQRRGFEELDRRARQNQQEVDDFVLSQALGGANRHGGLPSYPTSPTAHGAALAS--------------------------------------SPLTPATPSSASRSMMNGIPGH--------------------------------------------------------------HHHHVHHHHVQHVHHHHVQHHVPLMHHLVHHHHTVQAAPQLPRTP-------------------TAPPPPPLTSPTAVSSAAGSPTVSGAPSLPPPAATPPPAAAAATVQQHAEKHPHGTPTTSPAKGASKVTFQVTHLSAGLMTPPAKHRLPATASASVERSPIVHPSAGLHGGQPFPPTLSGERLSESLHGMRRISSTSSVSSGGGLLGTPVMSPNTAPMALHELASTLMTEYNETKQLEPILGKMRGLNMKHRVHLLTHWFRRAVTITKNFNEREQLSHVLAGIV-----ACAQTPAEAILSPHDLAVCFLEWLRYDIENGQFENCPRLFANIGGMVQHVYTLLHAAANRPSSPSKASSKASNSNAASIAVPPNVKEHSGTLQGILNGMVFTVLLRELHAHNMLRLIPTLVQDAQPVVLNIMSLLPAESQSPRSDLLLAVQNRFRILPFVLYGDGALTRAKTPPTPSLRGGSPLNDSLGVYDTFSQCLVLPKVAEDIEFSLYRRMRESENAAGWRDHAISIATASGTAYSVCAAGRLLQVMKVLGTLLTVTYPKDASQPVVSSVKGSDLDEVILTILSKRKRAIEYQAALVVELIMHFTYTVANMMTPASYTDTPNKLRTPMKDSRALMGGSLSEASASWSTAALDSRIQKMTTIFKAWTSSGTIDGPEVLKLLRTIVEPSTAGHHDRAEDIVRAARQNEDLYTLQFNFISETNWSSALQMLSA
>0176405282 4G_Platyophrya macrostoma
---------------------------------------------------------------------------------------------------------------------------------------------------------------------------------------------------------------------------------------------------------------------------------------------------------------------------------------------------------------------------------------------------------------------------------------------------------------------------------------------------------------------------------------------------------------------------------------------------------------------------------------------------------------------------------------------------------------------------------------------------------------------------------------------------------------------------------------------------------------------------------------------------------------------------------------------------------------------------------------------------------------------------------------------------------------------------------------------------------------------------------------------------------------------------------------------------------------------------------------------------------------------------------------------------------------------------------------MSKSTLL-----------------------------------------------FRSRGNLANDPRYSSAARVISID------EMLSYRNT--------------------------------------------------------------------------------------------------------------------------------FREKPTPEF---------------------------------------------------------------------------DFATILYDARHEK---------------------------------------------------------------------------------------PVAPPAPLVTSESG----------Y----------------------------------------------------R--VKDAASI----------------------------------------SEGEKTLR-----NVQSVLNKLT--EKNYEELKQQV---L--QLH---MQD-------SEVIDGVVKRIY---------DKAL--DEPA-F----------SAFYAQLCYDIALY-----------------------------------------------------------AHN--------------CEK--ENKSKTI------------------EG----------------------------------------------------------------------------------------------------------------------------EQ-----------------------------LRKSILTRAQATFE-----------------------------------------------------------EISHLCSTDA----DEVDKIRRKKLANNIKFVGEL-FLR---NLLKAKV-------------------------------II-NIIAEIFSTTES--------------------------------------------------------------------------------------------TPTPPSA-------IDAEVG--------L-ELLNVVG-------------------KEL--DK-------TANT---------------Q----------RVWDVIHEHMTT-----------DA-------------------------------FG---TRLKFLFQ--NLLD---------L-----------------------------------------------------RA-ANW-VKK-----EEIPEPTP-------------APSLTPAPTQTQQVRG-----AVKRSPT---------------------------------------------------------------------DVPPPPPPPPSAEMSREEKERM---------------------------------------------------------------------------------------------KQAALACVPETFTT--------------------EHLRKACSIVRDTILDRNWEKTKQEFSSMLPG---------------------------------------------------------------------------------------------EPPQAEKNSRMACFFGLMKSACLTSRDVDSKEYVTGLTNSVWDSSEVCRGVAWALTDAITERVSEDCPKFYERFAAITAGSLAASHIPVLTAIKDVFA----------RSANYLD------------------------------------------------------------------------------------------------------------------------------------ALIPVRDGTVEWELDFVTVWESYLKGCVETKRQLPTIVEVLDALGSVRFTQTLRNILPDFVQALILENLCSKEELEQWCSANEANPKMQELVNELTNMIL----------------------------------------------------------------------------------------------------------------------------------------------------------------------------------------------
>0176440246_4G-Platyophrya macrostom
--------------------------------------------------------------------------------------------------------------------------------------------------------------------------------------------------------------------------------------------------------------------------------------------------------------------------------------------------------------------------------------------------------------------------------------------------------------------------------------------------------------------------------------------------------------------------------------------------------------------------------------------------------------------------------------------------------------------------------------------------------------------------------------------------------------------------------------------------------------------------------------------------------------------------------------------------------------------------------------------------------------------------------------------------------------------------------------------------------------------------------------------------------------------------------------------------------------------------------------------------------------------------------------------------------------------------------------------------------------------------------------------MSKSTLLFRSRGNLANDPRYSSAARVISIDEMLSYRNT--------------------------------------------------------------------------------------------------------------------------------FREKPTPEF---------------------------------------------------------------------------DFATILYDARHEK---------------------------------------------------------------------------------------PVAPPAPLVTSESG----------Y----------------------------------------------------R--VKDAASI----------------------------------------SEGEKTLR-----NVQSVLNKLT--EKNYEELKQQV---L--QLH---MQD-------SEVIDGVVKRIY---------DKAL--DEPA-F----------SAFYAQLCYDIALY-----------------------------------------------------------AHN--------------CEK--ENKSKTI------------------EG----------------------------------------------------------------------------------------------------------------------------EQ-----------------------------LRKSILTRAQATFE--------------------------------------------------------EISHLCSTDADEV--------DKIRRKKLANIKFVGEL-FLR---NLLKAKV-------------------------------II-NIIAEIFSTTES--------------------------------------------------------------------------------------------TPTPPSA-------IDAEVG--------L-ELLNVVG-------------------KEL--DKT------------------------------------ANTQRVWDVIHE-------HMTTDA-------------------------------FG---TRLKFLFQ--NLLD---------L-----------------------------------------------------RA-ANWVKK------EEIPEPTP-------------APSLTPAPTQTQQVRG-----AVKRSPT---------------------------------------------------------------------DVPPPPPPPPSAEMSREEKERM---------------------------------------------------------------------------------------------KQAALACVPETFTT--------------------EHLRKACSIVRDTILDRNWEKTKQEFSSMLPG---------------------------------------------------------------------------------------------EPPQAEKNSRMACFFGLMKSACLTSRDVDSKEYVTGLTNSVWDSSEVCRGVAWALTDAITERVSEDCPKFYERFAAITAGSLAASHIPVLTAIKDVFA----------------------------------------------------------------------------------------------------------------------------------------------RSANYLDALIPVRDGTVEWELDFVTVWESYLKGCVETKRQLPTIVEVLDALGSVRFTQTLRNILPDFVQALILENLCSKEELEQWCSANEANPKMQELVNELTNMIL----------------------------------------------------------------------------------------------------------------------------------------------------------------------------------------------
>0176447860 4G_Platyophrya macrostoma
----------------------------------------------------------------------------------------------------------------------------------------------------------------------------------------------------------------------------------------------------------------------------------------------------------------------------------------------------------------------------------------------------------------------------------------------------------------------------------------------------------------------------------------------------------------------------------------------------------------------------------------------------------------------------------------------------------------------------------------------------------------------------------------------------------------------------------------------------------------------------------------------------------------------------------------------------------------------------------------------------------------------------------------------------------------------------------------------------------------------------------------------------------------------------------------------------------------------------------------------------------------------------------------------------------------------------------------------------------------------------------------------------------------------------MAVRDL--------------------------------------------------------------------------------------------------------------------------------HKEPPYPGF---------------------------------------------------------------------------SLDEVLRKRALRG--------------------------------------------------------------------------------------------ATLSRGDNA----------W----------------------------------------------------RAASAK--------------------------------------------TQDEGIAR-----IVQGALNKLA--PEKYSDVVNQL---LIPAV----VAS-------ERSMEVAIDLIF---------KKAL--LEPG-Y----------SEMYARLCYDMATY--ELRL-----------------------------------------------------QAQ--------------SPSATTPLSDGS------------------TP-------------------------------------------------------------------------------------------------------------------------KKSSK-----------------------------FRENIIRCAHREFQ------------------------------------------------------LTDPHQFDDLEGEEL----EEAKTSLIKRKKANITFVGQL-FLR---KVLSQTI-------------------------------MH-QIIQNILKTGDA--------------------------------------------------------------------------------------------KAELPEE-------IDIEVL--------N-ALLETVG-------------------KTL--DQ-------NEHR--------------------------ERIDLHFDRLKQ-------LKDHPK-------------------------------YS---MRIRFKIM--NLLD---------L-----------------------------------------------------RS-NMW---------EPRVMRAD-----------------NQAPTTLQEQQSKQSVAPTPSSSSATLK-----------------------------------------------------------------LGPRSPTASCTPNGRRGGMQRF---------------------------------------------------------------------------------------------PSTSQFPDSPQPTG--------------------AANSSNAAASDKAGGWRNVSAPQRESPVAYTP----------------------------------------------------------------------ADFISRANNNASKDIPFDTRVKNFITEWVNEGTNEPVATWRNRFKQGEFE---------------TDDELCQAVIAEAVREACIVTKKEAQR---------EACSFIRVALNLDPDDEHIA----------------------LGLGSALVRAVEEGIKEDVPKFYERFVQVLHLVTEKDTI------------------------------------------------------------------------------LELYCDAAKLLYVTEEQIRAIEGLDAVEEMLEVWRLLPRPENAAEKLPDLVVSIVVNLRESGQDELAAALIESLVQSELIEKSIVEGWFSTPSAAQSQKVVTILKERLDAIPSSSNPQ--------------------------------------------------------------------------------------------------------------------------------------------------------------------------------------
>01764161164G_Platyophrya macrostoma
--------------------------------------------------------------------------------------------------------------------------------------------------------------------------------------------------------------------------------------------------------------------------------------------------------------------------------------------------------------------------------------------------------------------------------------------------------------------------------------------------------------------------------------------------------------------------------------------------------------------------------------------------------------------------------------------------------------------------------------------------------------------------------------------------------------------------------------------------------------------------------------------------------------------------------------------------------------------------------------------------------------------------------------------------------------------------------------------------------------------------------------------------------------------------------------------------------------------------------------------------------------------------------------------------------------------------------------------------------------------------------------------------------------------------------------------------------------------------------------------------------------------------------------------------------------------------------------------------------------------------------------------------------------------------------------------------------------------------------------------------------------------------------------------------------------------------------------------------------------------------------------------------------------------------------X--------VAS-------ERSMEVAIDLIF---------KKAL--LEPG-Y----------SEMYARLCYDMATY--ELRL-----------------------------------------------------QAQ--------------SPSATTPLSDGS------------------TP-------------------------------------------------------------------------------------------------------------------------KKSSK-----------------------------FRENIIRCAHREFQ------------------------------------------------------LTDPHQFDDLEGEEL----EEAKTSLIKRKKANITFVGQL-FLR---KVLSQTI-------------------------------MH-QIIQNILKTGDA--------------------------------------------------------------------------------------------KAELPEE-------IDIEVL--------N-ALLETVG-------------------KTL--DQ-------NEHR--------------------------ERIDLHFDRLKQ-------LKDHPK-------------------------------YS---MRIRFKIM--NLLD---------L-----------------------------------------------------RS-NMW---------EPRVMRAD-----------------NQAPTTLQEQQSKQSVAPTPSSSSATLK-----------------------------------------------------------------LGPRSPTASCTPNGRRGGMQRF---------------------------------------------------------------------------------------------PSTSQFPDSPQPTG--------------------AANSSNAAASDKAGGWRNVSAPQREXYTPADF-------------------------------------------------------------------------ISRANNNASKDIPFDTRVKNFITEWVNEGTNEPVATWRNRFKQGEFE---------------TDDELCQAVIAEAVREACIVTKKEAQR---------EACSFIRVALNLDPDDEHIA----------------------LGLGSALVRAVEEGIKEDVPKFYERFVQVLHLVTEKDTI------------------------------------------------------------------------------LELYCDAAKLLYVTEEQIRAIEGLDAVEEMLEVWRLLPRPENAAEKLPDLVVSIVVNLRESGQDELAAALIESLVQSELIEKSIVEGWFSTPSAAQSQKVVTILKERLDAIPSSSNPQ--------------------------------------------------------------------------------------------------------------------------------------------------------------------------------------
>017643925_4 4G_Platyophrya macrostoma
---------------------------------XPKESNPFANVATTANIEKPKLKLKPKLKQTGQEFVPGSGTALVENLAGTTAEPDTKAKPTTGGAGLKVGTTADQLQKPKEDLKKTDSPKKPA------------------------------------------------------------------------------------------------------------------------------------------------------------------------------------------------------------------------------------------------------------------------------------------------------------------------------------------------------------------------------------------------------------------------------------------------------------------------------------------------------------------------------------------------------------------------------------------------------------------------------------------------------------------------------------------------------------------------------------------------------------------------------------------------------------------------------------------------------------------------------------------------------------------------------------------------------------------------------------------------------------------------------------------------------------------------------------------------------------------------------------------------------------------------------------------------------------------------------PKDEVKEVLKKEEPSGIYNKEYIYKIIQKPESKEPLPEFDFYIKRRSEEQQSSKGQRPSFKPPTMKDKKP--------------------------------------------------------------------------------------------------------------------------------YNQPANRGN---------------------------------------------------------------------------DDDSRISRGSKDR--------------------------------------------------------------KPVEEAKGPTSNNPLGITRIEMSAEELEAKNRIMNSMNK----------F-------------------------------------------------------SQGIKNK----------------------------------------TPEEQLEN-----RIRFQLNILT--PDNYDTVKGEI---K--TIA---EES-------KMATEKVGDILI---------EKAW--TEIN-Y----------CKTYARLCDFLGKN-----------------------------------------------------------DKL--------------FFE------EGK------------------NK----------------------------------------------------------------------------------------------------------------------------NY-----------------------------YKTYIIKKIQTVFD------------------------------------------------DESQMKMRTQKKWEEMSKEER----DFFYMKKKKRILGNVTFIGEL-LLV---KFIPIKV-------------------------------IT-YCTTTLLSKYFT--------------------------------------------------------------------------------------ELAEMRSNNSEEGGDMKNHEDHLDGL--------I-KLYEIVG-------------------KVYEEKSTKEEAKSKSNS--IGSQIEVACDKSVKGEADFVIDASFDMDELFNGLHV-------LLNKAP-------------------------------LT---TRLYSLIQ--NLEY---------------------------------------------------------------RRRNNW--------QAPEYANQG--------------------PKTLKAIHE-----EYEREVEESD------------------------------------------------------------------KRAQDYYEGEAYSQSRSKQEKR---------------------------------------------------------------------------------------------PTVVYQEKRETHSA--------------------FSSTXSTSNKFNELSKLQPEIDDSKIDASKKX--------------------------------------------------------------------------------------NVGGGSFKPQRGGRTTTENLKKTISYDACIDGFKEIYKKLENTDEPTGEEGEEQKADAETLXKNLAGKSQGQDFVKAYMATFADGRQTTVVERIKXMQLCFEKGL--------------------------------------------------------------------------------------------------------------------------------------------------VSLDDFNKGXGEALAGLWMEASDFPGIENNYAHILLLALRKGFKPGQLYIPEEVEKSDEKEYIFATYKEVVDHAVERINKGEFDDLKSAKKDLEYLLARIKA-----------------------------------------------------------------------------------------------------------------------------------------------------------------------------------------------
>0176424300 _4G_Platyophrya macrostoma
-----------------MAIPTDKAFFEQIEQLKKDGANHKAEQKVLFDGESFLRTQTAPPGQNQEAPQKKPLKLKLASNAFQSAKVTGVDGTAPTGTVTGTTGTGMTGTTSTTTGPTTTTGTTFGTSTHTTVHATTKPETTTNTFGGVPTQDSKPKTTTATNTKPLQTSGPKATPFMPSQNITT------------------------------------------------------------------------------------------------------------------------------------------------------------------------------------------------------------------------------------------------------------------------------------------------------------------------------------------------------------------------------------------------------------------------------------------------------------------------------------------------------------------------------------------------------------------------------------------------------------------------------------------------------------------------------------------------------------------------------------------------------------------------------------------------------------------------------------------------------------------------------------------------------------------------------------------------------------------------------------------------------------------------------------------------------------------SIIEEPKESNPFANVATTATIEKPKLKLKPKLKPSGQEFVPGSGTALVENLAGTTAEPDTKAKPTTGGAGLKVGTTADQLQKPKEDLKKTDSPKKPAPKDEVKEVXKKEEPSGIYNKEYIYKIIQKPESKEPLPEFDFYIKRRSEEQQSSKGQRPSFKPPTMKDKKP--------------------------------------------------------------------------------------------------------------------------------YNQPANRGN---------------------------------------------------------------------------DDDSRISRGSKDR--------------------------------------------------------------KPVEEAKGPTSNNPLGITRIEMSAEELEAKNRIMNSMNK----------F-------------------------------------------------------SQGIKNK----------------------------------------TPEEQLEN-----RIRFQLNILT--PDNYDTVKGEI---K--TIA---EES-------KMATEKVGDILI---------EKAW--TEIN-Y----------CKTYARLCDFLGKN-----------------------------------------------------------DKL--------------FFE------EGK------------------NK----------------------------------------------------------------------------------------------------------------------------NY-----------------------------YKTYIIKKIQTVFD------------------------------------------------DESQMKMRTQKKWEEMSKEER----DFFYMKKKKRILGNVTFIGEL-LLV---KFIPIKV-------------------------------IT-YCTTTLLSKYFT--------------------------------------------------------------------------------------ELAEMRSNNSEEGGDMKNHEDHLDGL--------I-KLYEIVG-------------------KVYEEKSTKEEAKSKSNS--IGSQIEVACDKSVKGEADFVIDASFDMDELFNGLHV-------LLNKAP-------------------------------LT---TRLYSLIQ--NLEY---------------------------------------------------------------RRRNNW--------QAPEYANQG--------------------PKTLKAIHE-----EYEREVEESD------------------------------------------------------------------KRAQDYYEGEAYSQSRSKQEKR---------------------------------------------------------------------------------------------PTVVYQEKRETHSA--------------------FSSTTSTSNKFNELSKLQPEIDDSKIDASKKY--------------------------------------------------------------------------------------NVGGGSFKPQRGGRTTTENLKKTISYDACIDGFKEIYKXLENTDEXTXEEXEEQKADAETLFKNLAGKSQGQDFVKAYMXTFADGRQTTVVERIKXMQLCFEKGL--------------------------------------------------------------------------------------------------------------------------------------------------VSLDDFNKGFGEALAGLWMEASDFPGIENNYAHILLLAXRKGFKPGQLYIPXEVEKSDEKEYIFATYKEVVDHAVERINKGEFEDLKSAKKDLEDLQARIKV-----------------------------------------------------------------------------------------------------------------------------------------------------------------------------------------------
>0176473416-4G_Platyophrya macrostoma
-----------------MAIPTDKAFLEQIEQLKKEGANHKAEQKVLFDGESFLRTQTAPPGQNQEAPQKKPLKLKLASNAFQSAKVTGXDGTAPTGTVTGTTGTGMTGTTSTTTGPTTTTGTTFGTSTHTTVHATTKPETTTNTFGGVPTQDSKPKTTTATNTKPLQTSGPKATPFIPNQNITT------------------------------------------------------------------------------------------------------------------------------------------------------------------------------------------------------------------------------------------------------------------------------------------------------------------------------------------------------------------------------------------------------------------------------------------------------------------------------------------------------------------------------------------------------------------------------------------------------------------------------------------------------------------------------------------------------------------------------------------------------------------------------------------------------------------------------------------------------------------------------------------------------------------------------------------------------------------------------------------------------------------------------------------------------------------SIIEEPKESNPFANVATTATIEKPKLKLKPKLKQTGQEFVPGSGTALVDSLTGTTTEPDTKAKPTTGGAGLKVGTTADQLQKPKEDLKKTDSPKKPAPKDEVKEVPKKEEPSGIYNKEYIYKIIQKPESKEPLPEFDFYIKRRSEEQQSSKGQRPSFKPPTMKDKKP--------------------------------------------------------------------------------------------------------------------------------YNQPANRGN---------------------------------------------------------------------------DDDSRISRGSKDR--------------------------------------------------------------KPVEEAKGPTSNNPLGITRIEMSAEELEAKNRIMNSMNK----------F-------------------------------------------------------SQGIKNK----------------------------------------TPEEQLEN-----RIRFQLNILT--PDNYDTVKGEI---K--TIA---EES-------KMATEKVGDILI---------EKAW--TEIN-Y----------CKTYARLCDFLGKN-----------------------------------------------------------DKL--------------FFE------EGK------------------NK----------------------------------------------------------------------------------------------------------------------------NY-----------------------------YKTYIIKKIQTVFD------------------------------------------------DESQMKMRTQKKWEEMSKEER----DFFYMKKKKRILGNVTFIGEL-LLV---KFIPIKV-------------------------------IT-YCTTTLLSKYFT--------------------------------------------------------------------------------------ELAEMRSNNSEEGGDMKNHEDHLDGL--------I-KLYEIVG-------------------KVYEEKSTKEEAKSKSNS--IGSQIEVACDKSVKGEADFVIDASFDMDELFNGLHV-------LLNKAP-------------------------------LT---TRLFSLIQ--NLEY---------------------------------------------------------------RRRNNW--------QAPEYANQG--------------------PKTLKAIHE-----EYEREVEESD------------------------------------------------------------------KRAQDYYEGEAYSQSRSKQEKR---------------------------------------------------------------------------------------------PTVVYQEKRETHSA-----------------------------------------------------------------------------------------------------------------------------------------------------------------------------------------------------------------------------------------------------------------------------------------------------------------------------------------------------------------------------------------------------------------------------------------------FSSTTSTSXKFNELSKLQPEIDDSKIDASKKX---------------------------------------------------------------------------------------------------------------------------------------------------------------------------------------------------------------------------
>0176436862-4GPlatyophrya macrostoma
-----------------MAIPTDKAFLEQIEQLKKEGANHKAEQKVLFDGESFLRTQTAPPGQNQEAPQKKPLKLKLGSQTFQSAKVTGADGTAPTGTVTGTTGTGMTGTTSTTTGPTTTTGTTFGTSTHTTVHATTKPETTTNTFGGVPTQDSKPKTTTTTNTKPLQTSGPKATPFIPNQNITT------------------------------------------------------------------------------------------------------------------------------------------------------------------------------------------------------------------------------------------------------------------------------------------------------------------------------------------------------------------------------------------------------------------------------------------------------------------------------------------------------------------------------------------------------------------------------------------------------------------------------------------------------------------------------------------------------------------------------------------------------------------------------------------------------------------------------------------------------------------------------------------------------------------------------------------------------------------------------------------------------------------------------------------------------------------SIIEEPKESNPFANVATTATIEKPKLKLKPKLKPSGQEFVPGSGTALVDSLTGTTTEPDTKAKPTTGGAGLKVGTTADQLQKPKEDLKKTDSPKKPAPKDEVKEVPKKEEPSGIYNKEYIYKIIQKPESKEPLPEFDFYIKRRSEEQQSSKGQRPSFKPPTMKDKKP--------------------------------------------------------------------------------------------------------------------------------YNQPANRGN---------------------------------------------------------------------------DDDSRISRGSKDR--------------------------------------------------------------KPVEEAKGPTSNNPLGITRIEMSAEELEAKNRIMNSMNK----------F-------------------------------------------------------SQGIKNK----------------------------------------TPEEQLEN-----RIRFQLNILT--PDNYDTVKGEI---K--TIA---EES-------KMATEKVGDILI---------EKAW--TEIN-Y----------CKTYARLCDFLGKN-----------------------------------------------------------DKL--------------FFE------EGK------------------NK----------------------------------------------------------------------------------------------------------------------------NY-----------------------------YKTYIIKKIQTVFD------------------------------------------------DESQMKMRTQKKWEEMSKEER----DFFYMKKKKRILGNVTFIGEL-LLV---KFIPIKV-------------------------------IT-YCTTTLLSKYFT--------------------------------------------------------------------------------------ELAEMRSNNSEEGGDMKNHEDHLDGL--------I-KLYEIVG-------------------KVYEEKSTKEEAKSKSNS--IGSQIEVACDKSVKGEADFVIDASFDMDELFNGLHV-------LLNKAP-------------------------------LT---TRLFSLIQ--NLEY---------------------------------------------------------------RRRNNW--------QAPEYANQG--------------------PKTLKAIHE-----EYEREVEESD------------------------------------------------------------------KRAQDYYEGEAYSQSRSKQEKR---------------------------------------------------------------------------------------------PTVVYQEKRETHSA-----------------------------------------------------------------------------------------------------------------------------------------------------------------------------------------------------------------------------------------------------------------------------------------------------------------------------------------------------------------------------------------------------------------------------------------------FSSTTSTSNKFNELSKLQPEIDDSKIDASKKX---------------------------------------------------------------------------------------------------------------------------------------------------------------------------------------------------------------------------
>0176441164_4GPlatyophrya macrostoma
[truncated: 437,686 more chars]
