# Supplementary material for: Multispecies reconstructions uncover widespread conservation, and lineage-specific elaborations in eukaryotic mRNA metabolism
Source: PLoS One. 2018 Mar 21;13(3):e0192633. doi: 10.1371/journal.pone.0192633 (PMC5862402; doi:10.1371/journal.pone.0192633)
Supplement: S1 File — (ZIP) [file pone.0192633.s007.zip › alignment/notcomplex.fasta]

>Hsa1_NOT10_NP_001243670.1
-------------------------------------------------------DKPAGAEKHGTQTDEKELSTNAFQAFYQHLACLNKDYKIILNTAVAEFFKSTTTDNLTLKNQVHSAVEEMGLDDVENSMLYYNQAVLYHRYTEAISVGEKYQFIEPFEEFAQAV-------CLLDLYILEAHLLAVLEKMISQGNNNKNGKGNYRKAVLLNSSNAEH--PGFMTGMFWNLGCIHEDNVQLSAGSTDGKKFRPMCTLLTNKLLYNCGIQLLHIGRPLAAFECLIEAVVYHANPRLWLRLAECCIANKTSEQETKGLPVLASDGQSSAANLPILKFLGHL---------------YAAEALISLDRISDAITHLNVDQGSGEAMESSGKAPQC-------------------------------------------------------------------------------------------------YPSSVMLIQPIQMPAFTTVQRK------------------------------------------------------
>E1gracilis_g9049_NOT10
---------------------------------------------------------------------------------------------------------------------------------------------SEVEALAADPHGGPLQAVYVDMAVALALNNPSIALHEAQLLNMPCKENKIVT-------------------------------------------------------------------------------------------------------------------------------------------------------------------LSYIAEALCWLNKPSEALQILHLDLNRAEFVNLSIVHMQNKYQ----------------------------------------------------------------------------------------------ACF------ISRERVIELLSK-------------------------------------------------------
>Eutreptiella
--------------------------------------------------------------------------FITQNYDQHKIVKVRKDPRVQHNLAIAEFFKGVETEKLQDLTKLDTKT-KTKDGKSNEFDGHELVVFEAVLCHSRHAEAIRLTPLFDNRELDQLLQVRVAVLCQSLARSPQHKVQQILSFLDSEFMTKHDEDSSSDNPSAFL------------PTLYFNLGVVHQQASATSPSASLGTGLLSRVGSAMCHVLYNNAMCLLMREKYELAFRSLVVATLLHTLPTLWLRLAQCCVKLHQNVRKGCEEKLVTVRQTPTGTVYQLPFADLLRQGRAAEGVNKIVTLSYIAEALCSLNKPSEALQILHLELNRAEFVNLSIVHMQNKYQ----------------------------------------------------------------------------------------------ACF------ISRERVIELLSK-------------------------------------------------------
>N1eobodoNOT10_CAMPEP_0174856782
-------------------------------------------------------------------ADLHQRLTEARKHFYKVLAPCPSDPKVAYNRAIINAVLRNYRDTL----ALPSISRVKSLKQVPQHDGQEYAILAAVLLHNGIAEARNLTALANVATFAPAVRVRVALLH---LATRRSDVSDVTSNLLSDVGDALSEDPALQRMMIAWSDTGLHSWFAGTKTLYLNLGVEAFDGKVAGVFFARAQACDAKSENPVQTIAYNSAVCALSRGEGSGAVQSLLVAQTMSGSVMLWVRLGQALLDHDVAANDASALDRVTALHNGSAPAFPALSLLVECARRVYEG-TQAVMACYHVEALCAANRLSQALRML--QSMYLEMTNVCVAYVAGQWP----------------------------------------------------------------------------------------------ALL------IGVPAAAEAIASL------------------------------------------------------
>b1orreliNOT10_g15050
--------------------------------------------------------------------DLGNTLGEAYKQLIKTLDSCPKDPKVAHNIAIVQYLQANCCDTLKDIPNLPKDLV---INDSACYEGHEMAHYRAVMLHNSVDDAVELRDLIERPMDKSLRIRSAMLQIALPTKKKHTKDDSTIGEVIKDNMDSIKSDPVLHKMLLSFADNSLHEWFKDSKTAYFNLGALAMDGKLASVYFSNAALCPGTSKLCNQSVMYNIGICALFRQEYTAALKAFSSVQTMKGSPLLWLRITQAAIGLAEMRTQGRLIPQLPSALSFYGISTDKLCLLLPKGATVFQHLVLLTVVLYVVEGYLQLNRPTSALKILQ-NMMKIEFINLVVIHANGSWK----------------------------------------------------------------------------------------------ALL------LSRDKAVETLTK-------------------------------------------------------
>carr1assii1_g4859
-------------------------------------------------------------------DDQRQQLENARKAFYTILQAMPKDLKAHHNLAIVRLLMKDVEQTIAL-----PGIPEVSEGEKDTVEGHETAYFRAYLARSGVHEAGALRALLGISAISPGVLGRVLVFQAIRPGSRYQSDDELVQKVLAENMPRFGQDPALLAMIVAFADATIQEAPRG-TDVYFNLGVLTMDGKVASLCFAKESP-QCDEILMRQPIVYNAGLCALLRGEYDSALACLLSVQLMKNSPLFWVRVAEATLGHIEQMRGGRVMPLLPGAVLTQGPALDPLLLLIPKGHSAAEKLLHVALLSHMVEALVHLGEPDRAMKVLRLSHQQVEFINLAITHATGSWN----------------------------------------------------------------------------------------------AIF------LAQEKALDYLSRVSW----------------------------------------------------
>cruzi1CLB.508727.9..pep
-------------------------------------------------------------------DDIKEQLENARKAFYVILQKMPQDLKAQHNLAIVRLLQNDMEQTIALSTE-GLPMLNERGENVSLYEGHETAHFRALLARSGLNEAAGLRGLLGMHNITPAVLGRALLLQTIRIKAHHQSDDELIQKVITENMSKFSKDPALLSMVGAFADSTIHEMPHNSADVYFNLGVLTMDSKVASLCFAKEKAAQCNTPLMRHPIVYNAGLCALLRG---------------------------------------------------------------------------------------------------------------------------------------------------------------------------------------------------------------------------------------------------------------------------------------------------
>th1eileriNOT10_g2430
-------------------------------------------------------------------DDLRQQLENAQKAFYSILQSMPKDLQAQHNLAIVRLLLGDVEQTI----DGAADEKDVKSAAVTLYEGHETAHFRALLARSGVHEAAVLRALLGMHSIAPAVLVRAVLFQTIRTGGRNQTDDEMIQKVLTENMSKFAETPALLSMVGAFADMNIHEVPHN-SDVYFNLGVLTMDSKVASLCFAKEKAAQCNAFLMRQPIVYNAGLCALIRGEYESAIACFLSVQLMKKSPLFWVRFAEAAVGHFEQLRSGKMLPLLPGAVITQGPLADPLFLLLPQGYTAAEKLLHAALFSYMVEALIHLNEPDRALKVLRLSHQQVEFINLAITHANGSWN----------------------------------------------------------------------------------------------------AVLLTREKAQEALSRVTWT---------------------------------------------------
>vivax1NOT10_Y486_1008510..pep
-------------------------------------------------------------------DDLRQQLEKVRKAFYSILQKMPKDLQAQHNLAIVRLLLNDVEQTIA-LANTSGDAVSFTSEKDSSVEGHETAHLRALLARSGVHDAAVLRALLGMYTISTAVLARALLFQAITRTGRHQNDDELIQKVMTDKMPLFKGDPAVWSMVAAFSDVNIHELPHS-TDVHFNLGVLTMDSKVASLFFAKEKASDCNSLLMRQPIVYNAGLCALLRREYDSAITCFLSVQLMKNSPLFWVRFAEASVGCFEQLQKGKLLPALPWAVSTQGPL-PDLHLLLPEHHTAAEKLLHAALLSYMVEALVYLNEPDRALKVARLSYQKVEFINVAITHANGSWN----------------------------------------------------------------------------------------------------AVLLAQEKAQETLQHVSWY---------------------------------------------------
>br1uceiNOT10_XP_823097.1
-------------------------------------------------------------------DDLRQQLEKVRKAFYTLLQKMPKDLQVQHNLAIVRLLLNDVEQTIAALGDTSSDAFSSNDDK-PLYEGHETAHFRALLARSGVHEAAVLRALLAMHTISVAVLARVLLLQAIRMGSRHQSDDELIQQVLSEKLNAFNEDPALSLMVAAFSDMNIHELPH--TDAHFNLGVLAMDSKVASLCFAKEKAAQCNSLLVRQPIVYNAGLCALFRGEYDSAITCFLSVQLMKSSPLFWVRFAEASIGCFEQLHNGKLLPTLPWAVITQSPLVDLLALLLPQNHTAAEKLLHTALLSYMVEALVHLNEPDRALKVLRLAYQQVEFINLAITHVNGSWS----------------------------------------------------------------------------------------------AVL------LSQEKAQEALQRLSWC---------------------------------------------------
>congo1_not10_IL3000_10_7500.1..p
-------------------------------------------------------------------DDLKQQLEKVRKAFYSVLQKMPKDLQAQHNLAIVRLLLNDVEQTIAALENTSGDVTATGDKL--LYEGHETAHFRALLARSGAHEGAVLRALLGMYNISVVVLARVLLFQAI-TRMRHLSDDDLIQKVLSEKMSAFAEDPALLKMVGAFSDMNIHELPHN-TDIHFNLGVLTMDSKVASLCFAKEKAAQCNPLLVRQPIVYNAGLCALLRGEHDSAITCFLSVQLMRNSPLFWVRFAEASVGCFEQLQSGKLLPILPWAVATQGPLID-LALLLPQGHTAAEKLLHAALLSYMVEALVHLNEPDRVLKVLRLIHQQVEFINLAITHANGSWN----------------------------------------------------------------------------------------------AIL------LAQERAQEALQRVA-----------------------------------------------------
>mexicana1NOT10_XP_003874969.1
-------------------------------------------------------------------TELKKQLADAKAAFYKVLRGMPQDMKVQHNLVIARYLQHTSEQALALAEGTGEDP----NIKPGQYEGHETAVYQAVYARSGAHEAMLLRRILENAQIALSTLVYSLLFHTLKPTSRMSHDEELVQSVLTSSMEKLRVVPELMKLVTAFADSGLHDVFADANDVYLNLGVLSLEDKVASLCFAKEKTAKPAGQHILRPIQYNVGLCALLREDYEGALHEFFAVQSMKASSVFWVRCAEAAVSTFAMLQSGKVYSLLPCATSVPGPAALELFLLVPKGHTAAERLLHATLLIYVVEALVHLNDQDRAMKILRLAAQRVEFVNLTISHLTGSWN----------------------------------------------------------------------------------------------AIL------LRQEKAAEWMLKITWS---------------------------------------------------
>L1mjNOT10_XP_001687198.1
-------------------------------------------------------------------TELKKQLADAKAAFYKVLRAMPQDMKVQHNLVIARYLQHTSEQALTLAEGTGEDP----NIKAPQYEGHETAVYQAVYARSGAHEAMLLRRILENAQIALSTLVHSLLFHTLKSTSRMSHDEELVQSVLTPSMEKLRVVPELMKLVTAFADSGLHDVFANANDVYLNLGVFSLEDKVASLCFAKEKTAKPAGQHILRPIQYNVGLCALLREDYEGALHEFLAVQSMKASAVFWVRCAEAAVSTFAMLQSGKVYSLLPTATSVPGPAAIELFLLVPKGHTAAERLLHATLLIYVVEALVHLNDQDRAMKILRLAAQRVEFVNLTISHLTGSWN----------------------------------------------------------------------------------------------AIL------LRQEKAAEWMLKITWA---------------------------------------------------
>do1vani1NOT10_XP_003865748.1
-------------------------------------------------------------------TELKKQLADAKAAFYKVLRAMPQDMKVQHNLVIARYLQHTSEQALALAEGTGEDP----NIKAPQYEGHETAVYQAVYARSGAHEAMLLRRILENAQIALSTLVYSLLFHTLKPTSRMSHDEELVQSVLTSSMEKLRVVPELMKLVTAFADSGLHDVFANANDVYLNLGVFSLEDKVASLCFAKEKTAKPAGQHILRPIQYNVGLCALLREDYEGALHEFLAVQSMKASAVFWVRCAEAAVSTFAMLQSGKVYSLLPSATSVPGPAAVELFLLVPKGHTAAERLLHATLLIYVVEALVHLNDQDRAMKILRLAAQRVEFVNLTISHLTGSWN----------------------------------------------------------------------------------------------AIL------LRQEKAAEWMLKITWG---------------------------------------------------
>inf1antum1_NOT10_XP_001469991.1
-------------------------------------------------------------------TELKKQLADAKAAFYKVLRAMPQDMKVQHNLVIARYLQHTSEQALALAEGTGEDP----NIKAPQYEGHETAVYQAVYARSGAHEAMLLRRILENAQIALSTLVYSLLFHTLKPTSRMSHDEELVQSVLTSSMEKLRVVPELMKLVTAFADSGLHDVFANANDVYLNLGVFSLEDKVASLCFAKEKTAKPAGQHILRPIQYNVGLCALLREDYEGALHEFLAVQSMKASAVFWVRCAEAAVSTFAMLQSGKVYSLLPSATSVPGPAAVELFLLVPKGHTAAERLLHATLLIYVVEALVHLNDQDRAMKILRLAAQRVEFVNLTISHLTGSWN----------------------------------------------------------------------------------------------AIL------LRQERAAEWMLKITWG---------------------------------------------------
>muscarum1NOT10_g7790
-------------------------------------------------------------------TAYNARLGEAKKAFYNALKGLPQDLKVKHNLVATQYMQRDGMEAIAL----GAHAENEKRGGVALYEGHEAALYRAAYARSGTQEAISLRHLLELGSISVQALTHALLFQTLRPGGRPSPDEELVQRVLNERMDAIKEDPALLAQVAAFVDSTLHEVFKGAPNIYLNLGVLSLDGKVAALCFSKLKAAQPNSFHTQQSIEYNAGLCATLRGSYDEAVNHFTSVQTMRASTLFWVRFAEAAVGGFALLQTGKVYALLPGAVIAPGPV-QELFLLMPKGGTAAEKLLHATLLSHVTEALIHLNDADRAMAVLRL----------------------------------------------------------------------------------------------------------------------------------------------------------------------------------------------
>serpens1NOT10_g4697
-----------------------------------------------------------------------------------------------------------------------------------------------------------LRSILAMSKISLKILTYSLLLHTVRPGGSSSEDEDLIQSILNEHMEDITKDSELLALVAAFADSSVHEAFKNSNNIYLNLGVFLMDGKTAALCFSKMRVAQPSAQVILQPVAYNAALCALLHEDYEEAIKHLLSVQVMRISPLFWVRFAEAAIGAFALLQTGKVYALLPGAATITGPM-QELFLLIPKGHSAAEKLVHATLLSYMVEALIHLNNPSCALKVLRLVAQRLEFINLAVTHLTGSWN----------------------------------------------------------------------------------------------AIV------LAQEKAAAWLNKLNW----------------------------------------------------
>va2TvaXP_001326059.1|NOT5
---------------------------------------------------------------------------------------------------------------------------------------------------------------MKTNSLDEDFPALSSLPKSTPQSPQNPS----------------------------------------------------PQQKPEVKQYTLEQLF------------HDVSPEQIALTDMTTQDFGF---------------------------ALSSSLDFIPDTPSNSDTSYPKFFIFQYFAGK-----LHRRGWVFHKNYGSWFLMVGEPTESNAF----------YLDHTSESWN-------------------------------------------------------------------------------------------------------IRSKSNFKIDNSIIEQ---------------------------------------------------
>mex2NOT5_XP_003876242.1
--------------------------------------------------------MSNKVQTEDRLVNGLDAYDELHEKLNERLEGDKRLKKLQRHREAMKSFMQDYKEKAEETFRAIEREMKTAFELASAALERADSATQWLDAIEGRKKIELLEVQKANNGVRRGKQQQQQSEYQILENLQTFKWESLLRMVNNEELDADEVDDDMDTANDTFGDNVTQDWEKSQPIKHADAASPLAAEAAEAVTTSLAPAPPPS-----TPVGSANDLIQPFPPIPGAAGSKF--------TPKKIHELLDMSLGNLHTLDVQRQRPYEPPNAIDAIPYFPQFFIFQYFAAK-----LKARSYRYHTKQQRWYQRLERPQTTT--ETEERGSYTFFFEDK---------------------------------------------------------------------------------------------------WDHDRIDDFL---FEYKYLENELH----------------------------------------------------
>ma2jor_NOT5_XP_001683943.1
--------------------------------------------------------MSNKVQTEDRLVNGLDAYDELHEKLNERLEGDKRLKKLQRHREAMKSFMQDYKEKMEETFRAIEREMKTAFELASAALERADSATQWLDAIEGRKKIELLEVQKANNGVRRGKQQKS---EQILENLQTFKWESLLRMVNNEELDTDEVDDDMDTANDTFGDNVTQDWEKSQPVSPVPLGPVAAAEAPEAVTTSLN---PVAATSPSTPAGSANDPIQPFPPIPGAAGSKF--------TPKKIHELLDMSLGNLHTLDVQRQRPYEPPNAIDAIPYFPQFFIFQYFAAK-----LKARSYRYHTKQQRWYQRLERPQTTT--ETEERGSYTFFFEDK---------------------------------------------------------------------------------------------------WDHDRIDDFL---FEYKYLENELH----------------------------------------------------
>Lmj2NOT5XP_001683943.1[Leishmania
--------------------------------------------------------MSNKVQTEDRLVNGLDAYDELHEKLNERLEGDKRLKKLQRHREAMKSFMQDYKEKMEETFRAIEREMKTAFELASAALERADSATQWLDAIEGRKKIELLEVQKANNGVRRGKQQKS---EQILENLQTFKWESLLRMVNNEELDTDEVDDDMDTANDTFGDNVTQDWEKSQPVSPVPLGPVAAAEAPEAVTTSLN---PVAATSPSTPAGSANDPIQPFPPIPGAAGSKF--------TPKKIHELLDMSLGNLHTLDVQRQRPYEPPNAIDAIPYFPQFFIFQYFAAK-----LKARSYRYHTKQQRWYQRLERPQTTT--ETEERGSYTFFFEDK---------------------------------------------------------------------------------------------------WDHDRIDDFL---FEYKYLENELH----------------------------------------------------
>inf2antum2NOT5_XP_001466223.1
--------------------------------------------------------MSNKVQTEDRLVNGLDAYDELHEKLNERLEGDKRLKKLQRHREAMKSFMQDYKEKTEETFRAIEREMKTAFELASAALERADSATQWLDAIEGRKKIELLEVQKANNGVRRG--KQQQKSYQILENLQTFKWESLLRMVNNEELDTDEVDDDMDTANDTFGDSVTQDWEKSQPISPVPFGPVAAAEAPEAVTTSLAPAA---ATSPSTPVGSVDDPSQPFPPIPGAAGSKF--------TPKKIHELLDMSLGNLHTLDVQRQRPYEPPNAIDAIPYFPQFFIFQYFAAK-----LKARSYRYHTKQQRWYQRLERPQTTT--ETEERGSYTFFFEDK---------------------------------------------------------------------------------------------------WDHDRIDDFL---FEYKYLENELH----------------------------------------------------
>bo2rreli2NOT5_g12970
--------------------------------------------------------------------------------------------------------------------TFGDDCMR-----------------------------APSLYDLAAMT-------------------------------------------------------QIPDWMKGRPGLPVDKASQPVKPTAPAIASPVSAIPLPEQQQNQQPATTPLVVSTALLKQMLKKAESLAEVQ----------KLLDISFECRHAADTDKPEKGTGVLISDLVVPNAQFFIFQYQSAR-----LKKQGYRYHKKYHTWFQRHSRPKVTE--DEYEQGAYVYFFEAG---------------------------------------------------------------------------------------------------WCQRIKQDF---QFKYQYLEDEM-----------------------------------------------------
>Ne2obodo2designis_NOT5CAMPEP_017
----------------------------------------------------------------------------------------------------------------------------------------------------------------------------------------------------------------------------------------------------DVIQRMLVSLR------------------------------------------------------NLHTSDCERPKPYSPPNPFATPDYYPQFFIFQYLAAK-----LKNKSWRFHKKYQTWFQRHDRPKVTT--DEHEQGTYIYFYEGG---------------------------------------------------------------------------------------------------WCQRIKADFI---FKYAQLEDSL-----------------------------------------------------
>gr2acilis_NOT5g8797
---------------------------------------------------------------------------------------------------------------------------------------EDDDEVDETMPAGTLEELSLTQARMG-----------------PDPIATAVKQAPILPMLGPDSTSTIS-----------------------------GLGGLG---SASVAVLPRSPPVPQSQVIDRDKRSHANAL-----------------------------RMLQASLKTLRPHDCERPKPYVPPNPHRTPSYYPQYFIFQYLAAK-----LKKQSWRYHKKYLTWFQRHDQPKVTT--DEYEQGTYIYFYETG---------------------------------------------------------------------------------------------------WCQRIKQEFV---FKYAYLEDELQ----------------------------------------------------
>Eu2treptiella2gymnasticaNOT5CAMP
-----------------------------------------------------------------------------------VVGVAKPAATAST------------APTVAKKPEPAKPPAKSAPELSHDQMLKNIVLKSEFRGSDAPGGMPPMDGALGMLDEENT------------------QDFGALEEDDEVNDETFGDPTGVGTLELSMNTHRLSAGPVGKQAPQVQQPMMGPASSISTGLGGLSADAPPRPQ------------PSLVPNPVVRDKRSHANAL----------RMLQASLKRLQPHDCERPKPYVPPNPHRTPSYYPQYFIFQYLAAK-----LKKQSWRYHKKYLTWFQRHDQPKVTT--DEYEQGTYIYFYETG---------------------------------------------------------------------------------------------------WCQRIKQEFV---FKYAYLEDELQ----------------------------------------------------
>m2uscarumNOT5_g2044
--------------------------------------------------------MANKVQAEDKLTGGLDDYEDLFEKFNERLEADKRIKKLQRQRDQIKAFVADVKDTKEEAFKVCEREMKTAFELAEQELGTPLAQSAWLSAIDGRKLIEIEYEAQRSKTGRRGKKDQKD--AQMLDKTQQFHWEALLRMLNNEEVEPETVDELYDSVM--------------------------LLNESAS-----------------------------------------------------------------------------------------------------------------------------------------------------------------------------------------------------------------------------------------------------------------------------------------------------------------------------------
>vi2vax2_NOT5_CCC46934.1CCC46934.1
--------------------------------------------------------MSNKNQPEEHSARCIKNYEEVYSKFSERIGVDRKYWKLRRLRENIKPLLPDAKDRLE--SYLRVVDEKVVALKEDPAYEAQRARTEWILAIEARKQVDLGDLDPDRGNGHHGRGKSGTMPTTARQRLKFINLEQLLKSLSCGELNPDDVDDEMDRLNDTFGDIRLGDWEKGRPSLVSSLTSNKLVGKASSAGSLTSAPASAPQPQRAHEQKQPSGSSSSAQSPTISAAPTI-------LDKQLLLHLVDMSLANLHTQDVDKQRPFEPSNPTTCPSYYPQFFIFQYCAAG-----IKERSFRYHTQLNTWFKRNGQPKESS--EEGESGSFQYFFEET---------------------------------------------------------------------------------------------------WRLEEKEDFH---FNYDYLENELR----------------------------------------------------
>carr2assiiNOT5_g10496
--------------------------------------------------------------------------------------------------------------------------------------------------------------------------------------RDMAQWDEASAALLDDDMDTANDDPGSLADMKATVNLPLGDWEKGRAALTLANAKPACGAGQPAAATPPVVPREPQQQKQQRPQASSSGSGGANSNATSAAATVF-----NFREDRKMLSLVDMSLACLHTQDVDRQRPFEPSNPTTCPAYYPQFFIFQFYAAR-----IKAHSFRYHMQLNQWFQRKGAVEET---QEWERGSFIYFYEDT---------------------------------------------------------------------------------------------------WRMEEKENFT---FYYKYLESELR----------------------------------------------------
>cr2uziNOT5_EKG02593.1
--------------------------------------------------------MANKVQQDDRLTQGIEGYEELYNKFTERLEGDKKIKKLQRFRDGIKALIAEVKDTKEEVFKTCERETKTAFELATSPHETPQAHTAWMSAMEARKQIEIIEYDVERNTGHHGR-GKNTAADATLQKLKFLKLEQLLKAVTNGDADLDEVGDEMDKANDTFGDFRLGDLEKGRAALTTAAAPDATAAASSIAPSTAKAQAQPAAPAPTTNTTTTAAAAAQLPSSQPQRTAEHKQSSSAAASSHMMLQLVDMSLANLHTQDIDRQRPFEPSNPTTCPLYYPQFFIFQYYAAK-----IKAQSFRYHTQLNTWFKRNGHMKESQ--EGSERGSFIFFYEDT---------------------------------------------------------------------------------------------------WSIEEKEDFT---FDYQYLEDQLR----------------------------------------------------
>br2uceiXNOT5_P_843786.1
--------------------------------------------------------MTNKSQQEERLTQEINSYDSVYTKFSEKLEAERRARKLQRSYDLIKATCPDSKDSKHETFKMCEQAMKTGSDLGSEAQQEGVKDVAWLNTTDLRKQVQLSESDAERSGGNHGRNKNSVATTSTTQKLKFVRLELLLKGIANGDVNPESVYDDMDKMNDTFGDGRLGDWEKGRASSKKNLEQPASMASPSSANTAAGETR----QLSAAPASHVSPPVSTAHDDFLDRNTML--------------QLIDMSLANLHTQDVDRQRPFEPSNPTVHVPFFPQFFIFQYCAAG-----IKERSFRYHTQLNTWFKRNGPPKESL--EGSERGSFQFFFEEG---------------------------------------------------------------------------------------------------WNLEEKEDFV---FDYKYLENELR----------------------------------------------------
>CO2NGO2NOT5_CCC89677.1
--------------------------------------------------------MASKGHQDDRLLEDISSYDSAYNKYSDRLESERKFKKLCRCRDSIKSLSAEGKDPKLESFKACELEMRAGPDLSSALSEPQQAQVMWLSAVELRKQVESNEYDTEKNGSNHGRNRNQTAAAASLQKRRFLNLELLLKSMSSGDVDPEGIRDDMDRMNDTFGDVRLGDWEKGRASTAVKVGSEQRSSPTGAAGSAATAAASSEQRQTSGGAAVQGLSPPAAAAPVMDRNTML--------------QLVDMSLANLHTQDVDRQRPFEPSNPTKCPPYYPQFFIFQYCAAG-----IKERSFRYHTQLNTWFKRNGQPKESL--EGGERGSFQYFYEET---------------------------------------------------------------------------------------------------WRLEEKDDFT---FDYKYLENELR----------------------------------------------------
>v2ivaxNOT9CCC47347.1
-----------------------------------------------------------------------------MHQGNLQYGICPPQSMTKS------------------SPVVSQDMRDMFVLMEKLLKPDQREGATDLKNRESFPHLAPLWYSVGTMSLLQEIISMYPLLSAPQLLTKNIRATNVLTLLQAVAFHGSTRRQFLDSQMLFLYPFRGT---NEGEALRLSLGVIGAVKTKDVMRYLLTEIFPLCLKIMEQGTEFSKTLATFIVQKLLMSDLGL---------------------------------QYVCHTPERFTAVATVLGNLVSTKD------CSARLLRHIIRCYLRLSENDRAREALSLEVLRNDTYKEALGNNPSMKK-----------------------------------------------------------------------------------------------PLLQLLVNIGDVGAQRICGVNGAT---------------------------------------------------
>bru3ceiCAF40NOT9
-----------------------------------------------------------------------------MHQTQLPYGFYQPQAAAKQQ------------------PPVSEDMRRMFQYLEGLYKPETRENSLELKDRESYHHLGPLWYGVGIMSLLQEIISVYPLLSTPHLLAKGARVSSVLTLLQAVAFHESTRRMFLDSQMLFLYPFRGM---NEGEGLRLSLGVIGAVKTHDVVQYLLTEIFPLCLNIMESGTEFSKTLATFIVQRLLNSEGGL---------------------------------KYVCLTPERFTAVATVLGKLVESKD------CSTRLLRYIIRCYLRLSENQRGREALSLQALRNATYKQALESNTGLVR-----------------------------------------------------------------------------------------------NLLQLLVNIGDAGATKLHESLLAGKPQGGDASA------------------------------------------
>carra3ssii_g1950_NOT9
-------------------------------------------------------------------------------QGSVQYGVYPPQPAMKTY-----------------PPHISPDTREMLSLLESLFKPELREKASDLKHRESFTFLGPLWYGVGTMSLLQEIISVYPLLDMPHLLVKSVRVIGVLTLLQTVAFHDSTRRAFLNAQILFLYPFRVM---HEREPLRLSLGVIGAVKTKDVMQYLLTEIFPLCLKIMENGTEFSKTLATFIVLKLLLSDLGL---------------------------------RYVCQTPERFTAVATVLRNMVNSKD------CSARLLRHIIRCYLRLSENGHACEALRLEELRNDTHKQALEANPNMKK----------------------------------------------------------------------------------------------WLL-QLLVNVGDIGAKRIFEGNANP---------------------------------------------------
>cru3ziNOT9XP_806116.1
-----------------------------------------------------------------------------MHQGAMQYAIYPSQPTMKPY-----------------MATVSPETRNMLNLLESLFKLELREKALELKHRDSFQKLGPLWYSVGTMALLQEIISVYPLLHSPELLSKSTRVGSVLTLLQSVAYDDSTRKLFLEAHILFLYPFRGTSGTGNVEGLRLSLGVIGAVKTNDVMQYLLTEIFPLCLKIMEYGLELSRTLATFIVQKLLLSDLGL---------------------------------QYVCQTPERFKAVAAVLQNMVGSKE------CTARLLRYIIRCYLRLSENPRACEALSLEVLRNDTYKQALEGNPNIKK----------------------------------------------------------------------------------------------WLL-QLLVNIGDEGAKKILEGNLNA---------------------------------------------------
>con3goNOT9_CCC89932.1NOT9
-----------------------------------------------------------------------------MHQGPMPYAVYQPQPAIKP------------------AATLSQDMRHMLVLLENLFKQDTRESATDLKHRESFPDLGPLWYGVGTMSLLQEIISVYPLLGTPQLLAKGARVSSALTLLQTVAFHESTRRMFLESHILFLYPFRGV---NEGEGLRLSLGVIGAVKTKDVIRYLLTEIFPLCLSIMEFGTEFSKTLATFIVQKLLNSGLGL---------------------------------EYVCQTPERFTAVATVLGKLVGWKD------CSPRLLRYIIRCYLRLSEHARGCEALSLQELLNDTYKEALEDIPTMKK----------------------------------------------------------------------------------------------QLL-QLLVNIGDKGAKKIHENNSAG---------------------------------------------------
>the3ileri_not9_g9981
----------------------------------------------------------------------------------------------------------------------------------------------------SFPLLGPLWYGVGTMALLQEIISVYPLLHLPQLFPKGTRVSSVLTLLQTVAFHDSTRKVFLEAQIHLLYPFRGM---NEGESLRLSLGVIGAVKTSDVMNYLLTEIFPLCLRIMECGTEFARTLATFIVQKLLLSNPGL---------------------------------EYVCHKPDRFTAVVTVLGNMVGSKE------CSPRLLRHIIRCYLRLSDHPRGCEALGLVDLRNDKHKEALDSNPNMKK----------------------------------------------------------------------------------------------WLL-QLLVNIGDEGAKKLLEN-------------------------------------------------------
>mus3carumNOT9_g579
----------------------------------------------------------------------------------------PQVPGMPQD-----------------PATFTPEMKQMLASVEALYRPETREKASDLKNRDKYPLLGPLWYSVGVMAFLQEIVSIYPLLDVIQVSIKSVRVSSVLTLLQTVAHNEASRKPFMESQILFLYPFRLP--PNDREVLRLSLGVIGAVKSTAIVNYLLTEIFPLCLKIMENAVEISKIISTFIVQKLLMSQEGL---------------------------------QYACQTPNRFTAVAEVLQHMVSEKNEAGTHVCSARLLRHIIRCYLRLSEHPRARAALPLKELRNNTFSVALEADPNMKK----------------------------------------------------------------------------------------------WLL-QLLINIGDPGAQHL----------------------------------------------------------
>maj3orNOT9XP_001686562.1
------------------------------------------------------------MDAPAYPEENDLAKFGYRQQRFAGYSRFPVQPQPRPPQQPQPQPQPAALPQQVAPSQYPDVVREMLMHIQNLYHQDTRERALTLKKREKFTLLGPLWYSVGVMAFLQEIVSMYPLLNTPSAPVKPIRVSSVLTLLQVIAQHDASRRPFMESNILFLYPFRAT--PAEREVLRLSLGVIGAVKAPAIISYLLTEIFPICLKIMEQAIEISKIISTFIIQKLLMSDQGL---------------------------------VYACQNPSRFTAVADVLHRMVAEKGPQNEHVCGPRLLKHIIRCYLRLSENERAREALPLEELRNNTFQEYLDEDINMRK----------------------------------------------------------------------------------------------WLL-QLLVNIGDEGARRISETAKHA---------------------------------------------------
>mex3icanaNOT9
------------------------------------------------------------MEAPVYPEEDDVAKFGYRQQRFAGYSRFPVQPQQRPPQQPQPQPQPAALPQQVAPSQYPDVVREMLMHIQNLYHQDTRERALTLKKREKFTLLGPLWYSVGVMAFLQEIVSMYPLLNTPSAPVKPIRVSSVLTLLQVIAQHDASRRPFMESNILFLYPFRAT--PAEREVLRLSLGVIGAVKAPAIISYLLTEIFPICLKIMEQAIEISKIISTFIIQKLLMSDQGL---------------------------------VYACQNPSRFTAVADVLHRMVAEKGPQNEHVCGPRLLKHIIRCYLRLSENERAREALPLEELRNNTFQEYLDDDINMRK----------------------------------------------------------------------------------------------WLL-QLLVNIGDEGARRISETAKHA---------------------------------------------------
>infa3ntumNOT9XP_001468776.1
------------------------------------------------------------MDAPAYPEEDDVAKFGYRQQRFAGYSRFPVQPQQRPPQQPQPQLQQAALPQQVAPSQYPDVVREMLMHIQNLYHQDTRERALTLKKREKFTLLGPLWYSVGVMAFLQEIVSMYPLLNTPSAPVKPIRVSSVLTLLQVIAQHDASRRPFMESNILFLYPFRAT--PAEREVLRLSLGVIGAVKAPAIISYLLTEIFPICLKIMEQAIEISKIISTFIIQKLLMSDQGL---------------------------------VYACQNPSRFTAVADVLHRMVAEKGQQNEHVCGPRLLKHIIRCYLRLSENERAREALPLEELRNNTFQEYLDEDINMRK----------------------------------------------------------------------------------------------WLL-QLLVNVGDEGARRISETAKHA---------------------------------------------------
>dov3aniNOT9_XP_003864578.1
------------------------------------------------------------MDAPAYPEEDDVAKFGYRQQRFAGYSRFPVQPQQRPPQQPQPQLQQAALPQQVAPSQYPDVVREMLMHIQNLYHQDTRERALTLKKREKFTLLGPLWYSVGVMAFLQEIVSMYPLLNTPSAPVKPIRVSSVLTLLQVIAQHDASRRPFMESNILFLYPFRAT--PAEREVLRLSLGVIGAVKAPAIISYLLTEIFPICLKIMEQAIEISKIISTFIIQKLLMSDQGL---------------------------------VYACQNPSRFTAVADVLHRMVAEKGQQNEHVCGPRLLKHIIRCYLRLSENERAREALPLEELRNNTFQEYLDEDINMRK----------------------------------------------------------------------------------------------WLL-QLLVNVGDEGARRISETAKHA---------------------------------------------------
>bor3reliNOT9_g8517
----------------------------------------------------------------------------------------------------------------------ADEVATVHKYILQLLDIETREAAAELKMREKHKDLGVLWYSVGTIALLQEIISVYSLLSPP-TLQTASRVSNSLALLQCIASHEVTRKLFLQSQMMFLYPFGTTAKP---EYLRLSLGVIGAVKSTEVIGYLLTEIVPLCLKIMENGTELSKTVATFVVQKILNADEGL---------------------------------NYMCQSPERFTAVATVLRNVVREKQD-----CTARLLRLVVRCYLRLTEHDKAKNALKLDELRDSTYTDVIEKDPSLKK----------------------------------------------------------------------------------------------SVS-QLLAALGDPG--------------------------------------------------------------
>Neo3bododesignisNOT9_0174832708
------------------------------------------------------------------------------------------------------------------------------KLLRRLLQDDNREQVIELKNREAYPELAPLWYTPGCVALLQELVSIYPSLNPP-ALQVASRVCNALALVQTIASHPETRLPFLNAHVLYLYPFNTHQSSEKPEYLRLSLGVIGAVKTNDVVKFLLTEIVPLCLKIMEKGTELSKTVATFIVQKVLAHDLGL---------------------------------NYVCATPERFKAVADVLRQMVQDH-------CPQRLLRHVIRCYLRLTEHPRAKDALKLNELKNNTFAAYFKDDANMCK----------------------------------------------------------------------------------------------WLG-QLLTAVEVPGAHQLIE--------------------------------------------------------
>Eutr3eptiellagymnastica-NOT9_01
-----------------------------------------------------------------------------GMQQHAGPPHVPPQQSVQR------------------------GNFKLFALVMGLLQPDQREQAFELKKREHYPDLAPLWHSVGVMALLQEIMQVYPMLSPP-TLGAHSRVCNALALLQCVASHQDTRQMFLHAHILFLYPFNTV-SKTRPEYLRLSLGVIGAVKAQEVIKFLLTEIIPLCLRIMETGSELSKTVATFIVQKILLFDIGL---------------------------------SYICATPERFYAVASVLSAMVNDKP-------TARLLKHIIRCYLRLSDHLRARDALRLDSLRDSTFSEYLNEDSFMRK----------------------------------------------------------------------------------------------WLW-QLLLNIGDPNVT------------------------------------------------------------
>Gin4NOT1|EET01421.1
----------MQLNALYYSMEALKD-LADISGAFERIYEEGYSYFVVAGSMLLNSDSPALFFRVRFLMDLQQYVRTIHYFVTAQRILDTRDTQIPNIGVITEYLIMSIPDFRDLILNVGPVCVNDHFYLTQPITTVKLAHLIALSIAGPCKYINQLNYFIQTYLSVKMDQSYKELLKQQSQRNGKDQWRDILSILEQSTVDTYLAQLKYLNSTAFLNEPRLPERQKYCKIQFVNLPGLLSEQNDDSSSKTITSALRPSSPAELLALGHWLGFLVFGARVPLKQDINFLDLIISVQGGTFFRSFLRHSLDPLDTHRQAYCVPSEMQLGLLSEIQRSEVYTLLSVCSRSANKIIRTNSTPLCYDSLLKFSTTSVVNTTNKFLYGRSARGTFVSLISLGEWASSSMGISPQQSVLFSNLFLAELHDFIKLAIHALCLVPTNDQSGFIHSFVFYACTELLNCVLTSQRALSVPGDLVVFQLFERLLQHQSVREYHLKQVLHTLLIHLGEPNRISYMFALLLQLATTDLQLRRTLKDCIEMRPADPWALRILKQIINDGGL-------------
>va4_TvaNOT1
----------------------------------------------------------MIITKQTNLTQLFDQFSGILFGFPETVLLEAQSKASISEKQMKFIFMIDAISLFSKLQIENNKITQKNTRLILDFNSISLLDISEYHHQLKIETILDKVYEF-NPGLLIALSYNRDSSYIQLPDFIKQSVQDIYDDLDTPELSRLNDSESLKNSTFDFACLQIDNFAAKNELTNQNYIALQNFERCYAISYTVTIIMNQFDSILQSKLGKFLGILTLMQTCVTNNILNIKELIYCLSVGKFILSLFYESSKLLSLIEGNLVFPFYKIKSKIILSLFDLYFSFDIFKEENVEITDRFSELSLLLQNIPKIEENENLEKISTFNYFNCFTVILIIFYQSEEFSSIFFDLRPLSNPKFTFIWFDLLHDFMAFCLFQLNLASMIDLLRYPSRNSHFFAKLIVEIFSMN----AVTIEGYNLKELIASVVIRRSPYSPLPWGLQVVLLELLTNRDLGLWELPSVHSDKIRVFLRSIVSIL------------------------------------
>borr4eliNOT1_g9396
----------SAKGEIRTLIANVKATLSHTVQRLTQSSAHALRFSIAQCSMLLSHFEEKLLKQLLYLPNMSIIADIFFDVPLDKIGDFEK-VKLSTTEVILVALALSVQESCSLIEELGLGCLATNDDL-DVITPKLIAETALLCPTVTSKESNAYNSLRCSLHAKGRASAAGSVPTPDIGKEKEKDWTEVLSALDQPNID---IDNALNSTTMRMQEYRIPEWPDYGQLLHQDIRSLMIIRKVFAVKRILSEKIDASERSLLKALGGWYGRITLAKNPINASEINFRKMIAGLKEGKFITKVLDNCVHPD---RHASPKKTVSRLTADAAPYQPRTTLKTILTE----KLVFENNFNLLVRCMESSAACDAERDLREFEV--NPKVTKLLLDDERRWR----------------------------------------------------------------------------------------------HLMVR-----------------------------------------------------------------------
>H4saNOT1
----MNLDSLSLALQISYLVDNLKKNYRASQQEIQHVNRHEADRHLLRCFSHVDFKDFHQFLIQCALKPFISTLSYAIDNPLKPHLFAQSVLKLSKVQEVIFGLALSSSSDLSLMQEVGYGFCASEENIVREVTAAQVARVGMMRTHSGLTDGIPQSISAPGSGWSDGKDKSDGAQAHT-WKELNSNFKEVTYELDHPGFQIRDSKEALRKPFSKMYYKRLKDYPQYCHLNIDLLVATDKVLNYRNIKVLLSDKANFSDRSLLKNLGHWLGMITLAKNPILHTDLDVKSLLEAYVKGQFVAKVLESSIREQSAPKKDVKQPITTTTTSTTPATNTTFQAHQCVRQAKCQKLLAQDNCELAC-CFIQKTAVEKAGPEMDLRAYGSCNITRCLIECRDEYKNALIRLRPTKAPGFVYAWLELLHDFLHFCICQLNLFPLPNQLRYPNSHTHYFSCTMLYLF-------AEANTEAIQEQITRVLLERLIVNRPHPWGLLITFIELIKNPAFKFWNHEFVHAPEIEKLFQSVQCCMGKQAQQVEGTGAS-----------------------
>Ngr4NOT1
--------------------------------------------------------------------------------------------------------------------MSTTDIFNKLTLQFPHLTEQDVGELGMMMNHTGLQAEIPFMQSIGIAKNVSS--------------WKNDNWKQVVACLDYPNFKFRDQKTAL-SSTVKMFQKRVSEWPQFCHLLDITLTNHAKILKYEAISALLSERISLSERSLLKNLGSWLGLHTVAKNPVLQKDLDIKTLLNAYEKGRFVCKILNNCSKP-INAQTGAEQPTTVPTTTGTTSTNKAFKDQKLVVIATTEKLVSNDNINVGTAYVEQAARDKSMIDVAEFDMESSIVTNLW-KGMKNQQKEILIRLEPSAYPGFVFGWLDLLHDFLHLCICQMNLFPLPNQLRYPNIHTHFFSCVILNLFL------ETVDKEFIQEQITRVLIERLIASRPHPWGLLITFIELVKNSRYKFWEKPFIHSGDIDTMFQNVFSL-------------------------------------
>Ne4obodo designis_NOT1Neobodo d
-------------------------------------QAVALQLLIKDATTRFWAAENTVLLRELQVSPRIGLFADAFETVESLVADFGSKLHLSPSDQLAVIVGLAANEGTTLIEELGPIAVATEDELGWPVTAREVAGCALFRGAPGRHDTGS-WSSVRTALADGTAPKKGAAPSGTAWVAADTDWNTVLAKLDAPCTEQAAAAQSVVAPSPRMRDKRLPEWPAFRSLLHQDIRTLLSLRRIVACRRLISDKVNSSERSLLKSLGSWLGQLTLARNPVLARDLDLRELINALRDGKFLAKLIEHSAN-----------PANPDVRTDAAPYEPKIPQQAMLKHAAAEKALLNENAAGITSALEEATLEITAIKMDAFEKGQAVLMRLYSIHD-KRWVKLLIRLNPQRLPGFAFAWVELLHDFLHLCICQLNLFPLPNQLRFPNAHTHFFCLALQHVFAN-----ASPHQEHIQEHVTRVLVERLIISRPHPWGLLITFFDIVKDAKNEFWEKPFIRTPEIERMFESVQSV-------------------------------------
>v4ivaxNOT1_Y486_1001510..pep
MLYEHTTDIGGSRGAVRYLVAAVKSSLQTTLQTLEKQSAELHRFVVTVASDAWKQSEEKLASKITELGNLTLVGGAVEEFTTLLTTLTRDKLTPTQQLQFAMGLFL-GSTKGSLIGELGTACVATADELGHPFTEANVAEVGFFSQGSTPMDTNTYNALMASAG-EPTKTHGNATVTPILLERVQRDWDAVLRLLDKPGERPFHQK-----------------------LLHQDIGTLLKIRSVSSIKLLLSDKIDPGERTLLKNLGFWLGLLTLAKNPITAQDLCFRDLIFGLREGKCIARVLHHCMSQQLQQLQQLQQQVTRPLQPTAEPFRPKIFGGAFLAKATAMKLVRDNNIELCVRVLELQAAEEAVKRVRDFERGGVRLTHLYFQSE-QFWRTLLLRLSPMNYPAFAFGWLELLHDFLHLCICQLNLFPLPNHLRYPNCQTNFFVKVISNLFLNHRLTRNSTTQLCIQEQITRVAVEKTLIIQPHPWGVLSTFMELMRAPEYGFWEKGFISTSFLESMFTKLRSVESNAQQQQQQQQQQQQQQQAQAQAGSTAPTQK-----
>br4uceiNOT1
MLYEHITDIGSSRGAARYLIASAKSSLQTTLQALEKQSVELYRFVVSAASSIWTQTEEKLVSKLSTLSNLTLVSAAVDESPTSLVTLTRDKLTPPQQLQFAMGLLA-GSKKGSLIDELGTACVATADELSRPVTQVDVADVGFFSQGSAPTDTNTYNALMASAG-EPTKVQQNAAISPFLLERVQPDWDTVLRMLDKSNEEPFVRKPVIVKPTHLVEEKRLAEWPQYGALLHQDIGTLLKIRSVSSIKLLLSDKIDPGERSLLKNLGYWLGLLTLAKNPITAQELCFKDLILGLREGKCIARVLHHCMDVQPQQAAQPQLQANRPLQANAEPFKPKLFGEGYLAKTTAHKLIRENNMDLCVRALEWQAAEEGAKRLHEFERGGIRLTQLYLQAE-QRWSTLLLRLPPLKYPAFTFGWLELLHDFLHLCICQLNLFPLPNHLRYPNCQTNFFVKVISNLFLPHRSIRNAVVQQCIQEQITRVAVEKTLIIQPHPWGVLSTFMELMRAPEYGFWEKSFICTSFLESMFTKLRSVESNAQQQVQSTGSASTSATQGKK--------------
>con4golense_NOT1IL3000_10_1310.1
MLYDHTTDIGSSRGAVRYLVAAVKNSLQTTLQALEKQSVELHRFVICAASAMCKNSEERLASKLVALSNLTLVSVAVDESPTSLVSLTREKLTPPQQLQFAMGLLV-GSKKGSLIGELGTACVATADELSRPITECDVADVGFFSQGSAPTDTNTYSALMASAG-ESTKVQHNATISPILLERVPKDWDAILRMLDKPDEEPFKQKPVIVKPTHQMEEKRLAEWPQYGALLHQDIGTLLKIRSVSSIKLLLSDKIDPGERSLLKNLGCWLGLLTLAKSPITAQELCFKDLIFGLRDGKCVARVLHHCMSMQLPQGTQPQLPTTRPLQPTAEPFKPKLFGETFLAKATASKLVRENNMELCGRALESQAAEEAAKRVREFERGGVRLTQLYL-QTEQRWHTLLLRLSPLKYPAFAFGWLELLHDFLHLCICQLNLFPLPNHLRYPNCQTNFFVKVISNLFLPHRSIQNPMIQQCIQEQITRVAVEKTLIIQPHPWGVLSTFMELMRAPEYGFWEKSFISTSFLESMFTKLRRSVERNAQQQGSATSGGAAQAKK----------------
>c4arrassiiNOT1_g618
-------------------------------------------------------------------------------------QATRQQASAEPF-----------------KPKYFDTQSLTGTHASKLVRDNNMELCRVLYQAS------------EEAALLREKLFHTRGKVRLQLYLQDQRWCGLLFRLAPIKY------PAFAFGWELLHDFHLC----------IQLNLFPL---------------PNHLRYPNCQTGFFVKVISLLFLPH----------------------------------------PSISSPQTRQG--------------------IQEQITRVAVEKTLVVQPHP--------------------------------------------------------------------------------------------------------------------------WGVLSTFMELMRSSDYGFWEAGFINTPFLESMFLKLRSVDNN----------------------------------
>thei4leri_g82_NOT1
----------------------------------------------------------------------------------------------------------------SLIGELGTACVATADELSHPFTEADVAGVGFFSQGSAPSDVNTYNALMAAVG-EPTKGQHSATISPILLERSQKDWDTILHMLDKPGEEAFKQKPVIVKPTHIMEEKRLADWPQYGALLHQDIGTLLKIRAVSSIKRLLSDKIDPGERSLLKNLGYWLGLLTLAKNPITMQELSFKDLLMGLREGKCVARVLHHCMSLQLQQQQQQQQQVTRQLQASAEPFKPKYFSNMSLAQLFSSKLIRGNNFDLCVRVQEYQAAEEAVKKLREFKHGGVRLTQLYLQDD-ARWRSLLLRLSPMKYPAFAFGWLELLHDFLHLCICQLNLFPLP-----------------------------------------------------------------------------------------------------------------------------------
>cr4uziNOT1CLB.509247.30..pep
MLYEHTIDISSSRGTVRYLIAAAKSTLQTTLQTLEKQSVELHRFVIMAASAMRKQNEEKLASKLSALSNLTLVATALEESPTVLTNLVKDKLSPTQQLQFAMGLFL-GSTKGSLIGELGTACVATADELSHAFTESDVAEVGFFSQGSAPSDINTYNTLMSLTG-EPTKTQHSATISPILLERSSKDWDAILRMLDKPGEEAFRQKPVIVKPKPVMEEKRLAEWPQYGALLHQDIGTLLKIRNISSIKRLLSDKIDPGERSLLKNLGYWLGLLTLAKNPITVQDLCFKDLIMGLREGKCVSRVLHHCMSQQQQQQQQKQQQQTRQLQASAEPFKPKYFANGALARTMASKLVRENNMELCVRVLEYQAAEEAERRVHDYERGKVRLTRLFLQD-ERRWRALLLRLSPMKYPAFAFGWLELLHDFLHLCICQLNLFPLPNHLRYPNCQTNFFVKVILQLFLQHPSIRNPTTRLCIQEQITRVAVEKTLIIQPHPWGVLSTFMELMRASEYGFWEKSFISTPFLESMFHKLRRSVERNAQQQQQQQQQATTTTKKA---------------
>mu4scarumNOT1_g10173
MLHDRVEDLSTTQGAVRYLLSAVRNTLQSTLSTLEQRSVEYGRYTLMCAGALLAHTEERIASKLASLPNLTLVAACLDEANTSLATLSTDKLSATQQLLFATALTL-GSATANVLRELGTGCVTTADELSNKFTERDVAEVGFFSQGTAPND-GTYTSLMTASGAAPRAPSGNSVVNAMPLLENSSDWALVVKLLDQPHGDNFKQKPAILRPSYSTEEKRLADWPQYGTLLHTDITTLVRLRTIAAVKRLLSERISTSERLLLRNLGTWLGAITLEKNPVLAQDLSFKDLISGMREGKFMSRVLDSCAKPQDRQASPSPDASARPLQASAEPFQPKRIIGKLIAEMTTNKIAVESNIILCVRALEYVSGEEAAKRVLSFDRGGVRFTRLYLKNE-HRYSSLLIRLRPCEVPGFAFGWLELLHDFLHLCICQLNLFPLPSHLRYPNIQTNFFVRVVFGMFLPDPTV-DAKTQTCFQEQITRVVAEKTVVVQPHPWGVLNTFVEMMRNPEFDFWEKSFTH-PQLESMFAKLRTVVQN----------------------------------
>L4maNOT1
MLYDRVNDIGSSQGAIRYILGAVKSTVQTTLTTLEQRSVELHRYTIKATTALLARSDERLASRLSELPNLTLVACALDGCSTESLTALAN-LKLSPMKQMQMAMALGGNAMVSVLRELGTGCVTTADELSHSFTERDGAEVAFFSAGSAVNDSSTYASLMTASGSSPKSMSGTTLVNAMLLEGSPGNWDLVIRMLDQPDGGPFRVKPAVAKPGYAMEEKRLPDWPQYGALLHTDIGTLVRLRKIGAVHRLLSQKIDSSERILLRNLGSWLGSITLEKNPILQQDLHFKSLLQGIREGKFITRVLTSCAKAQAPATASPPMQSARPLQASAEPFQPKFGNNLEIVAQATRKLLVARNVELCMRAVEYSVGEEAATATSRFECGENRLTRLFLRH-SHCYSSLLIRVHPMEYPGFVFGWLELLHDFLHLCICQLNLFPLPNQLRFPNIQTNFFANVVLNLFLPSPTV-DAQTQTCVQEQITRVLAEKTVIVQPHPWGVLNTFVELMREPKYKFWETSFIHAP-LDSMFTKLHHTVHRLSKTGGGAAALDGGRGDSVNVAATTSSIGAAPSA
>mex4_NOT1
MLYDRVNDIGSSQGAIRYILGAVKNTVQTTLTTLEQRSVELHRYTIKATTALLARSDERLASRLSELPNLTLVACALDGCSTESLTALTN-LKLSPMKQMQMAMALGGNAMVSVLRELGTGCVTTADELSHSFTERDGAEVAFFSAGSAVNDSSTYASLMMASGSSPKNMSGTTLVNAMLLEGSPGNWDLVIRMLDQPDGEPFRVKPAVAKPGYAMEEKRLPDWPQYGALLHTDIGTLVRLRKIGAVHRLLSQKIDSSERILLRNLGSWLGSITLEKNPILQQDLHFKSLLQGIREGKFITRVLTSCAKAQAPATASPPMQSARPLQASAEPFQPKFGNNLEIVAQATRKLLVARNLELCMRAVEYSVGEEAATATSRFECGENRLTRLFLRH-SHCYSSLLIRVHPMEYPGFVFGWLELLHDFLHLCICQLNLFPLPNQLRFPNIQTNFFANVVLNLFLPSPTV-DAQTQTCVQEQITRVLAEKTVIVQPHPWGVLNTFVELMREPKYKFWETSFIHAP-LDSMFTKLHHTVHRLSKAGGGAAVLDGARADSANAAATTSGIGATPS-
>inf4NOT1_XP_001465393.1Leishman
MLYDRVNDIGSSQGAIRYILGAVKNTVQTTLTTLEQRSVELHRYTIKATTALLARSDERLASRLGELPNLTLVACALDGCSTESLTALAN-LKLSPMKQMQMAMALGGNAMVSVLRELGTGCVTTADELSHSFTERDGAEVAFFSAGSAVNDSSTYASLMTASGSSPKSMSGTTLVNAMLLEGSPGNWDLVIRMLDQPDGEPFRVKPAVAKPGYAMEEKRLPDWPQYGALLHTDIGTLVRLRKIGAVHRLLSQKIDSSERILLRNLGSWLGSITLEKNPILQQDLHFKSLLQGIREGKFITRVLTSCAKAQAPATASPPMQSARPLQASAEPFQPKFGNNLEIVAQATRKLLVARNLELCMRAVEYSVGEEAATATSRFECGENRFTRLFLRH-SHCYSSLLIRVHPMEYPGFVFGWLELLHDFLHLCICQLNLFPLPNQLRFPNIQTNFFANVVLNLFLPSPTV-DAHTQTCVQEQITRVLAEKTVIVQPHPWGVLNTFVELMREPKYKFWETSFIHAP-LDSMFTKLHHTVHRLSKTGGGAAALDGARADSANAAATTSGIGATPSA
>dov4NOT1
MLYDRVNDIGSSQGAIRYILGAVKNTVQTTLTTLEQRSVELHRYTIKATTALLARSDERLASRLGELPNLTLVACALDGCSTESLTALAN-LKLSPMKQMQMAMALGGNAMVSVLRELGTGCVTTADELSHSFTERDGAEVAFFSAGSAVNDSSTYASLMTASGSSPKSMSGTTLVNAMLLEGSPGNWDLVIRMLDQPDGEPFRVKPAVAKPGYAMEEKRLPDWPQYGALLHTDIGTLVRLRKIGAVHRLLSQKIDSSERILLRNLGSWLGSITLEKNPILQQDLHFKSLLQGIREGKFITRVLTSCAKAQAPATASPPMQSARPLQASAEPFQPKFGNNLEIVAQATRKLLVARNLELCMRAVEYSVGEEAATATSRFECGENRFTRLFLRH-SHCYSSLLIRVHPMEYPGFVFGWLELLHDFLHLCICQLNLFPLPNQLRFPNIQTNFFANVVLNLFLPSPTV-DAHTQTCVQEQITRVLAEKTVIVQPHPWGVLNTFVELMREPKYKFWETSFIHAP-LDSMFTKLHHTVHRLSKTGGGAAALDGARADSANAAATTSGIGATPSA
