# Supplementary material for: Multispecies reconstructions uncover widespread conservation, and lineage-specific elaborations in eukaryotic mRNA metabolism
Source: PLoS One. 2018 Mar 21;13(3):e0192633. doi: 10.1371/journal.pone.0192633 (PMC5862402; doi:10.1371/journal.pone.0192633)
Supplement: S1 File — (ZIP) [file pone.0192633.s007.zip › alignment/xrns.fasta]

>BS00310.1_B
MGTFGLWKYVAAHNVQYADHMFLDMNGLMHSATTMKNLKSLIQKLLNLYNPTKSLIVVFDGPAPTAKLRTQRERRMELNEAQIVTGSPFVLDCEKEIIEMLRIGAQKKLCGVELRVNGSTVPGEGEIKIGEELRRLPYVAGYDPDDRVVVVGNDSDLILTCICTPYHNFFVVNMTHWTNVDPLELPSFRLDFVFLALLAGGDHYPGIEDDWLLWRRYRKLDGGFFRQSLFRAVALLKDVRWSFDMVSGQPCSDYYHHHRGEAPRLSSLRSASTVPPLLPLQVYVAVIGVS------RLLP
>T1_borrelli_g775_B
MGISALWKYINNHNIERHAHLLIDMNSIMHIAATITNVLEKVRTIVTNYPPSNTLTLVFDGVAPVAKLATQRERRPELCQAQIVTGSFFVAACEAAVIELMETLLKNSVNPSKIHISSYQSPEEGETKISRRLQYIYEEQVYNGEDIFLIVGGDSDLILTCMSIPFHNFFLMSLNHWLRSSDIDIPSLRVDFILLMNMAGGDFYDGIGDKVILWRRYRLLEGGLYRSSLFRAVFLLSRALWSLATIEGECPCPEIQFSSNSPKPCSVKAALAPYTPFPPISVYLGAIGRFL-PPFETIF-
>LxM1XP_003876668.1_B
MGVKGLWSYVEHHNIQYARHLLVDMNAVLHTAATLRAVAAKMNELLTCVRARDTLVLVYDGVAPIAKLKTQKERRVPLHREEILCGAEFVLACEEYIATYLQQR-KTHYSWAKLIVSGCCEPGEGEVKISALLRRLWAETVYSPDDTVTIVGNDSDLILVAMAVPYSYYTLIDMNHWSQAVPAELPSYRIDFVFLMLLSGDDYYEGIGGDSVLWRRYHHANEGYFRRALLRAVLLLAAALWSLRSYFGRCSDYGFFPHQEGPPSVGSLRAASVGPVFAPLEQCIAVLGIRR-LELSRAI-
>Lmj1_XP_003721900.1_B
MGVKGLWSYVEHHSIQYARHLLVDMNAVLHTAATLRAVVAKMDELLTRVRARDTLVLVYDGVAPIAKLKTQKERRVPLHREEILCGAEFVLACEEYITTYLQQR-KAHYSWAKLIVSGCCEPGEGEVKISALLRRLWAETVYSQDDVVTMVGNDSDLILVAMAVPYSYYTLIDMNHWSQAVPAELPSYRIDFVFLMLLSGDDYYKGIGGDSVLWRRYRHVNEGYFRRALLRAVLLLAAALWSLRSYFGRCPDYGFFPHQEGLPSVGSLRAAPVGPVFAPLEQCIAVLGIRR-AELARAIR
>T1carrassii_g13443_B
KKNNTVKQSLN-------DYLLLDMNSVVHSRQIIGGMLASIRELLRAFPPKKEFICVFDGVAPQAKLQTQKERRVQVAREELLAGSELLLACEDSLRSALADGSSCSAK---FSIRGCQEVGEGELKISYAIRRIWSSQKYTPDDVFAVVGNDSDLILVGICTPYRNYFVVDFKHWERGVFPELPSYRIDFVFLMLLSGGDWFDGVGVKSVLWRQYRDACGGFSRRSLLRSIFLIKGALWALKSIAGRCVDYNFCVNPKN-PTFGDLCAAAVLPGFSPLEQCLAVLGRRR-AEVMRAI-
>Tbr_XP_828244.1_XRNB
MGTKGLRNYVEKHGLVRSNHLLLDMNAIVHTKSVIEGVVEAVQKLISAFPPSETLVILFDGVAPCAKLQTQKTRRISFSREEIIAGSEFLLACEDAVRCAFGIGGFCVPPGEGIIMSGCAEGGEGELKVVCVLRTIWLEQRYTGDDEIIVVGNDSDLVLVGVCTPYTKFTIVDFKHWGSSSRPDLPSYRIDFVFLMLLSGGDWFEGIGKVALFWRRYRELHCGYFKRSLLRAVMLLKGAVWALRSIAGQCYDYK-FRAHTKKPTAGMLKGASPLPCFSPLEQCIAVLGLRR-SPIHMVIK
>TBvivaxY486_1101490_B
MGTYGLWNYLNKHGLCKQNHLLLDMNAVIHSDSVIRDVVEAVRKLVLGFPPSDTLVLVFDGATPVAKIRTQKERRILLDRAEIITGSEFLLACEDALREALISQLSADGGASDTVLSGCDEAGEGELKIASFIRRLWIRQRYTGDDAFVLVGNDSDLALVAIGTPYRNYSIISFEHWRKSVTEEFPSYRIDFVFILLLGGCDLFEGIGDTSV-----------------LR---------------------------------------------------------------------
>T1theileri_g7221_B
-----------------------------------------------------------------------------------------------------------------------------------------------------VFGNDSDLALIGICTPYQSYYIVDFEHWRRSVPYALPSYRIDFLFLTLLSGGDWYEGIGNTSRLWRRYRDLNGGYYRRSLLRSVMLLKGAMWALKSIAGQCFD----YNFRVQPKKTTMGMLSPIPLYSPLEQCLAVMGKRR-QELIRAVV
>TcrB_XP_816594.1_B
MGTQGLWNYLNKHGLCSADHLLLDMNGIVHSMQTIQDVLLSVKRLLRLFPPKKTLVLVFDGAAPTAKLKLQKERRIRLFREEVVSGSEFLLACEDALRKALMSSDDDADRLPGVIISGCEDAGEGELKISSMIRTLWIEQKYTGDDVIVVVSNDSDLALIGICTPYRQYYMVDFEHWRKGAPLELPSYRIDFVFLMLLSGGDWYQGVAGRSILWRRYRELNGGYFRRSILRSVMLLKGAMWALKSILGHCFDYE-FRVSTICPTLGMLKAAAPLPLLSPLEQCVAVMGMRR-EEILRALT
>H1muscarum_g965_B
ITAGSLF--------------LVELENAIASQFKLNKGRGFLRRLC-----------------PV----------YLFGSTAMGEGES---KISRALAFLASTPA-----------SSRSSAGVGPDGFSNLA------PPYNPNDSVVVLGNDIDLVLTCLATPYHNISVVGLYRWLRAATPEMPSMRVDFIFLFLLNGGDHYVGAGEVAMLWRRYRT-VRAAYP---RSTLVLLQAALWSLYTTTGICPNYA-FVPPPTAPFLQNLRAAQPLAPLEAYVALM----------------
>TconIL3000_5_4320.1_B
MGILGLRKFIDSSSCTKLNHVLVDLNCIIHKRDLIQAVLHRLRFLLQIVVPTSSLTICIDGPAPYAKLLTQRLRRQQLTSLAITPGSLLLVELENAIAAQFKLEGGRGFLVEYVFLHGSTVAGEGEAKIAHSMRGAKVEREYNPNDTVVVIGNDIDLTLTCMATQYHNLFVLGLYRWLHASASELASVRIDFVFLFLLNGGDHYAGVGVAHVLWRRYRVAASGMERSLVLQAAELLKAVFWSLQTTTGVCPNYQF------VPEASSVAG-GPFLNHVRAAAAF----------------
>T2_borrelli_g12677_C
VTIVV-------------------------EHKIIDAI-RSFRRLW-----RNPCNINESGNS----CNSEDSKLSPNTTHCVVSPDTDVVVCSLALHEP-----HIDVFW----YSGQDPEDSQFFSILLFRQILKGKLGFGGTEKGHPFNQRRQALITDNSEHLPSTSDDREKDEGENSRIFFEETLHDLIFILLLFGNDFLPKLSDTDILLEFLLTVSRGKHIVDAISHCAYWDGLQWTMLYCTGACPSWSWHYKHTVVPPVEDLIKY-----------------------------
>Tvaa_XP_001325606.1
MGVTFFTRWLAERYPLAFDCFYIDFNAIIYFDGIITEIIRYLDTIIQIVRPTKLIYLSVDGTPPYAKCVRNRSSRIQFE---IVAGSVFMEKLHQELIKTIENKVKTDIAWSTFIYSSYHVPGEAEHKITKFIRDSTTQNNFLNDYVHLVFSVDSDTIFLLLGLNMKYLVTMRIQEYIMEE----RRIINDFIALVFLCGNDFIPEFSELPSILDCYVKKEKGLFLLNEFDKIMTLTNFEFVLSYYFGKTPSWSYCYPYEHSPPFSFLLNAKPLEPFEASLITAPREGKSIPNKISKYFP
>BS36230.1_C
MGPQDYVDLNSLLYPAVNGGMFLHQKG---EDAILAALVTLLEKLCSICPPQKLLYIASDGVSPMGKMSHQRARRTGFDITMLTCGSSFMARVTHASHYFATMYVRINSKRHAAVVVDATSPGEGEHKIFEAIRAFRSFESYDHNVTHCVCSSDTDVVVSALTLHEPFLYALRFRAALYERLDDFEKALHDFVFVILLFGNDFLPRIAVADIFIKFLADVSRGKRLVDEFDFLEYWTMLQWAMQYSCGPVPMWNAAYPYSTVPSIAQLRKYEPLDVFAQLLILTPPHSVQV-PALRYTSS
>TcIL3000_8_2730.1_C
MGVPLLLTWLRRRFSSCFDCLYIDVNGLVYDAAIIQRVFDLLDDIVKLVRPRSLVYLAVDGVSPMGKLSQQRSRRTEWDSNSISVGTSFMSSLANALHFYCVSRTQVNVERLRFVVDGVWRPGEGECKITDAIRRFRSQPNYDPNTSHVICSSDTDMTVCSLILHEPHIHVLRFREELRSRDRLFESALHDVVFVLLLFGNDFLPSVG-CRILLEMLATVTRGLSIVDPLESLAYWTMLQWSLQNSAGVVEHWGCYYPYSTAPPLHLLQKYGPLDVLVQLLVLLPPRSVAM-TVVRNGY-
>Tbr_XP_847113.1_XRNC
MGVPLLLTWLRRRFAACFDCLYIDVNGLVYEAAILRRLFDLLDDIVRLVRPRSLVYLAVDGISPMGKLAQQRSRRTEWDSNSISVGTSFMSSLTDALHFYCASRARINVERLRFVSDNVWRPGEGESKIADAIRRFRSQPSYDPNTAHVICSSDTDVTVCSLILHEPNIHVLRFREELRLRNKQFEAALHDVVFVLLLFGNDFLPSVG-CRILLEMLATVTRGRSIVDPLESLAYWTMLQWSLQNSAGVVEHWGCYYPYSTAPPLHLLQKYGPTDVLVQLLVLLPTRSIAL-TAVRKGY-
>TvY486_0802320_C
MGVPLLLTWLKRRFASCFDCLYIDVNGLVYGTAITYRLFDLLDDIIRLVQPRSLVYLAVDGISPMGKLAQQRSRRVEWDSNSITVGTPFMSTLTYALHFYCSSRARINVERLRFVVDDVWRPGEGESKIADAIRRFRSQPSYNPNTSHVICSSDTDMTVCSLILHEPRMHVLRFREELRIKHQRFERALHDVVFVLQLFGNDFLPSLG-CRILLDMLATITRGRSIVDPLETLAYWTMLQWSLQNSAGVVEHWGCYYPYNSAPPLHLLRKYQPTDVLAQLLVLLPARSVAL-SAVRNAY-
>T_carrassii_g8498_C
MGVPLLLTWLKRRFAKCFDCLYIDANGVVYDAAILRKVFDLLDDIVRLVQPRSLVYIAVDGVSPLGKLAQQRSRRTQWDSNSISVGTPFMSRLTDALHFYAASRTRINSDRLRFVVDDVTRPGEGENKITDAIRRFRSQPQYDPNTSHIICSSDTDVTVCGLILHEPRIHLLRFREQLRECSQQFERALHDVVFVLLLFGNDFLPSLG-CRILLQLLATISRDRFIVDPLDCLAYWTMLQWSLLYSAGVVEDWGCYYPFATAPPLHMLRKYGKHGVHSEGPEVVERGQREG-DVLAQLL-
>TCR_XP_819483.1_C
MGVPLLLTWLKRRFAPCFDCLYIDVNGLVYDAAILRKLFDILDDIVRLVRPRFLVYLAVDGISPMGKLAQQRSRRVEWDSNSISVGTPFMSRLTEALHFYCASRARINGERLRFIVDDVWRPGEGESKIADAIRRFRSQSTYDPNTSHVICSSDTDVTVCSLILHEPRIHVLRFREELRNKNRQFERALHDVVFVLLLFGNDFLPSVG-CRILLELLATISRDRSIIDPLDSLAYWTMLQWSLQNSAGVVEHWGCYYPYGTAPPLHLLRKYGPGDVLVQLLVLLPARSTAL-SAVRNAY-
>TcrC1aXP_819483.1XRNC7e-24
MGVPLLLTWLKRRFAPCFDCLYIDVNGLVYDAAILRKLFDILDDIVRLVRPRFLVYLAVDGISPMGKLAQQRSRRVEWDSNSISVGTPFMSRLTEALHFYCASRARINGERLRFIVDDVWRPGEGESKIADAIRRFRSQSTYDPNTSHVICSSDTDVTVCSLILHEPRIHVLRFREELRNKNRQFERALHDVVFVLLLFGNDFLPSVG-CRILLELLATISRDRSIIDPLDSLAYWTMLQWSLQNSAGVVEHWGCYYPYGTAPPLHLLRKYGPGDVLVQLLVLLPARSTAL-SAVRNAY-
>TCR2a_XP_816791.1XRNC_9e-20
MGVPLLLTWLKRRFAPCFDCLYIDVNGLVYDAAILRKLFDIIDDIVRLVRPRFLVYLAVDGISPMGKLAQQRSRRVEWDSNSISVGTPFMSRLTEALHFYCASRARINGERLRFIVDDVWRPGEGESKIADAIRRFRSQSTYDPNTSHVICSSDTDVTVCSLILHEPRIHVLRFREELRNK-----------------------------------------------------------------------------------------------------------------------
>H2_muscarum_g4518_C
-----------------------------------------------------------------------------WDSNCITVGTRFMAKVTEALHAYAVSRTRINTRRMQIVIDDVLRPGEGENKILEVIRRFREQPDYNPNLTHAVCSSDTDVTVSSLLLHEPRMFVLRFREGLRKRSAAFERALHDVVFVMLLFGNDFLPTLG-GSILLRLLCTVSRGRTVVDPLDCLSYWTMLQWALQYSAGIVDHWGCYYPFSDAPPLHALKKY-----------------------------
>Lmj_XP_001683379.1_XRNC
MGVPLLLTWLRKRFADCFDNLFIDLNSFLYENAVLRKLFDLLDDLVNLVQPKALVYIAVDGVSPLGKMSQQRARRDLWDSNCISVGTRFMAKVTEALHFYAVSRTRINAKRLRIIVDDVLRPGEGENKIAEFIRRIRADPSYGPNTSHVICSSDTDVTVTSLILHEPRIHVLRFRQRLREIALSFEHSLHDVVFVLLLFGNDFLPTIG-GSILLSLLATVPRGRTLVDPLSCLAYWTMLQWALQYSAGIVEHWGCYYPYGRAPPLSKLATYKPTDVMVQLLILIPPRSVAL-TVFRHNY-
>LMexXP_003875681.1_XRNC
MGVPLLLTWLRKRFADCFDNLFIDLNSFLYEDVVLRKLFDLLDDLVNLVQPKALVYIAVDGVSPLGKMSQQRARRDLWDSNCISVGTRFMAKVTEALHFYAVSRTRINAKRLRIIVDDVLRPGEGENKIAEFIRRIRADPSYGPNTSHVICSSDTDVTVTSLILHEPRIHVLRFRQRLREIALTFEHALHDVVFVLLLFGNDFLPTIG-GSILLALLATVPRGRTLVDPLSCLAYWTMLQWALQYSAGIVEHWGCYYPYGRAPPLSKLATYKPTDVMVQLLILIPPRSVAL-TVFRHHY-
>Tva1_XP_001317758.1
MGVPGFYRWVTQRYPLVRDYFYIDFNCIIYILQLFNEVCRYLDVLVQVIKPQIVLFISVDGPAPFAKCTQQRSRRAAFNTTAISVGTTFMEDLHQHLLEYFKRKVNSDRAWSTLIYSSHRTPGEGEHKFFNYIREIRKTADYDPNSTHCIYSPDADLIFLALQSKEKYIYIMRLKEYLSYD---LSNLVDDFAGFSFLIGNDFIPHFPDVIIVVIAYQKLETKQYLIVDLRSVVVLDSFDWVLEYYTEGCPSWTWCFQYFYAPPLIIVSEYRPPLPFEQLLCILPPQSANLPSPISSYYP
>Tva2_XP_001329319.1
MGVAGFYRWLVQRYPLIRNNFYIDFNCIIYNTVLFNEICRYVDLLVQTIKPESLLFIAVDGPAPLAKCAQQRSRRGTFSTAAISVGTEFMEELHEHLLKFINSRIENDPIWSQVIYSSHRTPGEGENKFFNYMREHMFTEEHDEFATHCIYSPDADLVFLALQTGLKNIYLMRLRDYFQKEESDLPRLINDFVAISFLIGNDFIPHFPEIDIILTAYRLLDRKKYLITELLAFLVIDSFNWVLKYYFEGCPDYTWQFHYFYPPPLVLVAEYRPPLPFEQLLSILPPKMSYLPSPLAEYYP
>Tva3_XP_001308510.1
MGVAGFFKWLISRYPSICDCFFVDFNCIIHEDELITEVLRFLDILVHVVQPTKLLYISVDGPAPLAKCIEQRSRREGFTKNSITIGTKFMNDLHLKILDYLKERVNRDPIWAMIIYDSYHTPGEGEHKLINFIRYQRAQGTWNEDYSCCIYSPDADIFFIALNTHMKKIAILKLRQLLAAEEDMVNNITDDFCAISSLLGNDFIPSFPFFNIALEVYFTLPKSKYIVENLRDVAVMDSFVWVLNLYTKGILSWEWYYPYSSAPPLLIISKYAPPKSLEVLVSLLPANSANLPSPVYDIM-
>Tva4_|123428648|ref|XP_001307542.1
MGVPGYLQWILTRISDT-DNLYIDMNSIIYNQDLVNEIVIKIDELVKMARPKKIILIAVDGCPPTAKISQQRSRRSSFDLSNVFPGTEFMINLNKLLESQLLNKITNDEIWSKLYYSDVFCPGEGEHKIVDFIRSISNDPEYSHSEWSYIYTVDTDVIFLALSIHNPNYSLIFIREYIFQQKPDFERIIDDYVFLSFLFKNDFFAGFKELEFIITNYRAKALGGFIVNGLKKFITLRVFMWMHQYYKSGCPDWTFSYQYPKPPPITLFHKLIRIPTAVELLLIILPKSRSV-SKFPEFFP
>Gin_EET00835.1|
MGVARLFRWIYERYPFAIDNLYIDFNALIHEAMLFGEIADYIQVLVSTVQPRKRIFIATDGVAPDAKTKQQRVRRPQNVKTAISPGTLFMDRLHSFLIAFVAKNVSEAPGWVHVTISGWDMCGEGEHKIMTEIKRIKSEKSFPYHESHCICGLDADIILLGLGVHVQNVYLLRFRECIVGESLNVSALIVDFIILTLFVGNDFLPEVPGMLICIAIYRELLADTYLLDDYSRISYIRTTVMVIKYYFRGNPEWSWFFPYPFSPLISDLALYRPKTALTQLCSVLSPEYLGFELGISEFFP
>Ngr1_XP_002679108.1|
MGVPFLFSFLLSECPEMIDHLYLDMNGIIHMEKFIFSILLYLEEVIYRFRPSKTLMFALDGSAPCAKINQQRERRSLFDSISITSGTSFMKELSEHLQFFIKRKLQDDPNWRNIIFSDSSVFGEGEHKIMSHIRKVQQIPN-RKSEKFMIYGMDSDLILLSLVTHEEDIYVLRVRKLIEKYEFDLNRVIDDFILMLFVCGNDFISSLPTLDILFKVYRTVFKGCYITNSMQVIGDIEMKRFLMLSSITASVSGKFTSTYIAKSNIDSEIMFTPKDLEGISIKLFINQTVDVSDLIESIQA
>Ngr2_XP_002679108.1
MGVPFLFSFLLSECPEMIDHLYLDMNGIIHMEKFIFSILLYLEEVIYRFRPSKTLMFALDGSAPCAKINQQRERRSLFDSISITSGTSFMKELSEHLQFFIKRKLQDDPNWRNIIFSDSSVFGEGEHKIMSHIRKVQQIPN-RKSEKFMIYGMDSDLILLSLVTHEEDIYVLRVRKLIEKYEFDLNRVIDDFILMLFVCGNDFISSLPTLDILFKVYRTVFKGCYITNSMQVIGDIEMKRFLMLSSITASVSGKFTSTYIAKSNIDSEIMFTPKDLEGISIKLFINQTVDVSDLIESIQA
>H3_muscarum_g5984XRNDLength = 873
------------------------------EEEMFQRIFDQLDLLVKVVRPKKCLVLCVDGVAPRSKMNQQRSRRSKWDHNVITPATAFMDRLGEAIEWFIVKMMNEDSAWKKVVYSDAHVPGEGEHKIMQYIRGLRSQPGYNPSTSHVIHGMDADLICLGLSVHEEYFSILRYRAALREDDMDFERVLDDYVYLCFFVGNDFLPHIPLLSILLDHYVRFDEHGYLTKHLRSFVYFRGTQWVMRYYTKGCPSWSWYYPYHYAPLLQDLAAFSPLHPVEQLLAVLPRQSVHLPSPLGPFYP
>BS71840.1_D
------------------------MNGLIHEEEMFDRIFDQIDKLFRVVRPRKCLVLCIDGVAPRSKMNQQRSRRERWDHNVITPSTAFMERVGQSIEWFCMKKINEDPEWRNVVYSDAHVPGEGEHKIMHYIRGLRAQPGYNPRTSHCIHGMDADLICLGLSTHEPNFGILRFREQLKKDDMDFERVIDDFVFLCFFVGNDFLPHMPLISIMLDHYVRFDDNGYLTKRLKSFLFLRGMQWVMRYYTKGCPSWEWFYPFHYTPLLQDLALNEPLHPVEQLLAVLPRQSVSLPSVLAKFYP
>TD_borrelli_g12861_D
MGIAGFYLWLQRFYRNCIDNLYLDMNGLIHEEEMFERIFRTIDRLITVVRPRKCLVMAIDGVAPRSKMNQQRARRERWDHNVITPSTAFMERVGQAIEWYTMKKLNEDPAWAHVVFSDAHVPGEGEHKVMHYIRGLRSQPGYNPNTSHCIYGMDADLICLGLATHEPNFGILRFRQSLKKDDMDFERVIDDFVFICFFVGNDFLPHLPLVSILLDHYVRFDDHLYLTKRIQSFDFYRGMQWVMRYYTKGCPSWEWFYPFHYAPLLQDMANHAPLNPVEQLLAVLPRESVALPSVLAKFYP
>TvYD_486_1006180_D
MGIAGFFLWLRRWYGPCIDNLYLDMNGLVHEEEMFDRIFSQLDLVFRVVQPRKCLVMCVDGVAPQSKMNQQRSRRSRWDHNVITPSTPFMERLGVAVEWFIGKKVNEDPAWQKVVFSDSHVPGEGEHKIMQFIRGLRSQPGYNPQTSHVIYGMDADLICLGLSTHEENVTILRYRQFLKRDNMDFERVIDDFVFLCFFVGNDFLPHVPLLSILLDHYVRFQNHSYLTEKLRHFVYLRGTQWVMRYYTSGCPAWEWYYPYHYAPLLEDLAAFAPRHPIVQLLAVQPRLSLHLPSVLGKFYP
>TcIL3000_10_5280.1_D
MGIAGFYLWLKRWYATCIDNLYLDMNGLVHEEEMFERIFAQVDLVFKIVRPRKCLVMCVDGVAPQSKMNQQRSRRPRWDHNVITPATPFMERLGLAVEWFILKKLNEDPAWGKVVFSDAHVAGEGEHKIMQYIRGLRVQPGYDPNTSHVIYGMDADLICLGLITHERNVTILRYRECLRKSGMNLERIIDDFVFLCFFVGNDFLPHIPLISLLLNHYVELCNTSYLTNKLERFVYYRGTQWVMRYYTVGCPSWEWFYPYYYAPLLEDLAAFVPRHPVVQLLAVLPRLSVKLPSVLGEFYP
>TbrD_XP_822864.1_XRND
MGIAGFYLWLKRWYASCMDNLYLDLNGLVHEEEMFERVFTQIDLVFKVVRPRKCLILCVDGVAPQSKMNQQRSRRERWDHNVITPSTPFMERLGLAIEWFVVKKVNEDPLWKKVVFSDAHVPGEGEHKIMQYIRGLRMQPGYDPDTSHVIYGMDADLISLGLSTHEKSVTILRFRECLKRDEMSFERVVDDFIFLCFFVGNDFLPHVPLISILLDHYVNFASHSYLTDGLARFLYLRGTQWVMRYYTSGCPSWNWFYPYHYAPLLDDLARFTPRHPVVQLLAVLPRMSVGLPSVFGPFYP
>LmjD_XP_001686753.1_D
MGIAGFFLWLQRWYGDCIDNFYVDMNGLIHEEEMFERMFDQLDLLVRVVRPKKCLVLCVDGVAPRSKMNQQRSRRERWDHNVITPSTAFMERVALALEWYIMKKLNEDAAWRHVVFSDAHVPGEGEHKIMQYIRGLRSQPGYDYNTSHVIHGMDADLICLGLSTHEKHVCILRYREKLMQDGMQFERVVDDFIFLCFFVGNDFLPHVPLVSILLDHYVRFALHGYLTQLLMNFTYLRGMQWVMRYYTKGCPSWEWYFPYHYAPLLQDLAAFAPLHPVEQLLAVLPRLSVHLPSVLGKFYP
>LxMD_XP_003874525.1_D
MGIAGFFLWLQRWYGDCIDNFYVDMNGLIHEEEMFERMFDQLDLLVRVVRPKKCLVLCVDGVAPRSKMNQQRSRRERWDHNVITPSTAFMERVALALEWYIMKKLNEDAGWRHVVFSDAHVPGEGEHKIMQYIRGLRSQPGYDYNTSHVIHGMDADLICLGLSTHEKHVCILRYREKLMQDGMQFERVVDDFIFLCFFVGNDFLPHVPLVSILLDHYVRFALHGYLTQLLMNFTYLRGMQWVMRYYTKGCPSWEWYFPYHYAPLLQDLAAFAPLHPVEQLLAVLPRLSVHLPSVLGKFYP
>TD_carrassii_g14381_D
MGIGGFYLWLQRWYSTCVDNLYLDMNGLIHEEEMFERIFRQVDLLYKVVRPRRCLVMCIDGVAPQSKMNQQRCRRQRWDHNVITPSTAFMERMSHAIEWFVVKKLNEDPLWKTVILSDAHVPGEGEHKIMNYIRGLRSQPGYDHRTSHVIHGMDADLICLGLSTHEEHVTILRYRQSLFRDNMDFERVLDDFIFLCFFVGNDFLPHVPLISILLDHYVRFTEHSYLTEKLRNFVYLRGTQWVMRYYTKGCPSWEWYYPFHYAPLLQDLAKFAPLHPVEQLLAVLPRLSVALPSVLGVFYP
>TCRD_XP_819507.1XRND
MGIAGFYLWLQRWYGDCVDNFYLDMNGLIHEEEMFERIFAQVDLLYKIVRPRKCLVLCIDGVAPQSKMNQQRSRRSRWDHNVITPSTPFMERVGLAIEWFIMKKINEDPAWRHVIFSDAHVPGEGEHKIMHYIRELRAQLGYNPQTSHVIHGMDADLICLGLSTHEEHVTILRYRLRLRDDQMDFERVLDDFIFLCFFVGNDFLPHVPLISILLDHYVRFKDHSYLTHGLRFFLYLRGTQWVMRYYTTGCPSWDWYYPFYYAPLLQDLAHFAPRHPVLQLLAVLPRLSVELPSVLGVFYP
>TcraXP_819507.1XRND1e-89
MGIAGFYLWLQRWYGDCVDNFYLDMNGLIHEEEMFERIFAQVDLLYKIVRPRKCLVLCIDGVAPQSKMNQQRSRRSRWDHNVITPSTPFMERVGLAIEWFIMKKINEDPAWRHVIFSDAHVPGEGEHKIMHYIRELRAQLGYNPQTSHVIHGMDADLICLGLSTHEEHVTILRYRLRLRDDQMDFERVLDDFIFLCFFVGNDFLPHVPLISILLDHYVRFKDHSYLTHGLRFFLYLRGTQWVMRYYTTGCPSWDWYYPFYYAPLLQDLAHFAPRHPVLQLLAVLPRLSVELPSVLGVFYP
>TD_theileri_g10109_D
------------------DNLYLDMNGLIHEEEMFERIFAQMDLLYKVVRPRKCLVLCVDGVAPQSKMNQQRSRRDRWDHNVITPSTAFMERVGLAIEWFVMKKLNEDPDWRHVIFSDAHVPGEGEHKIMQYIRGLRSQPGYDPHTSHVIHGMDADLICLGLSTHEEHVTILRYRQRLKED-----------------------------------------------------------------------------------------------------------------------
>EA_gracilis_g592_A
-----------------------------------------------------------------------------WDSNCITPGTPFMVRLAERLRSFIRTQQASNSVWRQVIFSDSNTCGEGEQKIINFIRAQRCQEGYNPNTTHVICGADADLVMLGLALHDPHCFILRLREYIQLEGVPLERIIDDFIFLCFFVGNDFLPHLPSCFVLLEIYRKPSLGGYLTFEVAEYAYARGWLWIATYYNTHRSDWSWYYPFHYAPLAHDVAQFQPFKPLSQLLAVLPPDSMALPSEISDFYP
>Ngr3_XP_002671758.1
MGVPRLFKWLSERYPCIADNLYLDMNGIIHEKEMILKIFRYIDQLFQLIKPSKHFFLALDGVAPRAKMNQQRSRRNLFDSNCITPGTEFMAKLSMHLKYFIHSKMQTDIKWQQVILSGHEVPGEGEHKIMNFIRGRKMEAGYQPNERHCLYGLDADLICLGLVTHEPHFMLLRLRQYLDFEEYDLERIIDDFVFFIFFTGNDFLPHMPTLDIMIDIYKQLPKSGYLTELVRALASVGNSVNHPQTEATVENASSVLDSFANELSPGSLKKHDGDHTEKDMGLVVGMSSVMF-APATVNYG
>E2_gracilis_g12444L_A
MGIPKCFRWLAERYPCIVDNLYLDMNGLIHAADMAVDIFQYIDRLFQAVRPRRHFVMCVDGVAPRAKMNQQRQRREVFDSNCITPGTEFMCRLSEHLRYFVAYKLQTDICWQNVIFSGQEVPGEGEHKIMEFIRNRKMQPEYDPNEVHCLYGLDADLIMLGLASHEPHFFLIR--------EVDFGKTKND-------------------------------------------------------------------------------------------------------------
>TAcongoIL3000_7_4080.1_A
MGVPKFFRWIAERYPMVIDNLYLDVNGIIHEKEMIEAMFVYLEKLFHAIQPRKCFFLAVDGVAPRAKMNQQRQRRNVFDSNCITPGTEFMVNVSEHLKYFIMMKVSSDPAWQSVVYSGHDHPGEGEHKIVDYIRRRKMQEDYNPNETHSLYGLDADLILLALATHEPHLVLLRLRNYLDLEGYDLEHVIDDFVFMCIFIGNDFLPSIPTLGIMVEIYATVKNGRRLTEDLQELAYVEGIAWVLEYYYQGPPSWKWFYPHHYAPMASDLVDLEPFLPHQQLLAVLPPMSYRVPSPLAKYFP
>TA_borrelli_g14772_A
MGVPKFFRWVAERYPSVIDNLYLDMNGIIHEKEMVQAMYAYLEKLFNAVKPRKFFFLAIDGCAPRAKMNQQRQRRDLFDSNCITPGTEFMVRISEHFQYFIQMKLNTDSAWRKVVYSGHDHPGEGEHKILDLIRGRKSANNYSPDETHCMYGLDADLVMLALSTHEPNFILLRLRDYLHVEKLDFERVIDDFVFMCFFVGNDFLPSIPTISIMLGVYRDLDQQEYLTNDLTIIGYLEGIMWVLGYYYQGPPSWKWYYPHYYAPMASDLVGLEPFLPHQQLLAVLPPMSYRLPSPLRRYFP
>BS78145.1_A
MGVPKFFRWAAERYPTVIDNLYLDMNGIIHEQEMVQAIFAYLEKLFQAVQPKKHFLLAVDGCAPRAKMNQQRQRRDVFDSNCITPGTEFMCRLNEHFKYFISMKLATDTAWQNIIFSGHDHPGEGEHKIIDFIRRRKMQPGYDPNETHCMYGLDADLVMLALATHEPRFVLLRLREYLDMDFYDMERMLDDFVFMCFFIGNDFLPSIPTVAIMMNLYVELKKGTYLTRDLTKLGYLEGIMWVHQYYYQGAASWKWYYPHHYAPLASDLVNLQPFLPHQQLLAVLPPMSFRLPSPLVKFLP
>TAvivaxY486_0704970_A
MGVPKFFRWVAERYPSVIDNLYLDMNGIIHELEMAKSMFVYLEKLFNAIQPRKCFFLAVDGVAPRAKMNQQRQRRDVFDSNCITPGTDFMVRISEHFQYFITMKVSTDPAWQKIIYSGHDHPGEGEHKIVDFIRRNKMQPGYSPNESHCMYGLDADLVMLALATHEPNFVLLRLRDYLDLDSYDFERVVDDFVLMCFFVGNDFLPSIPTLSIMLDIYASLKANMYLTEEIQGLAYVEGLVWVYGYYYHGPPSWKWFFPHHYAPMVSDLVNLEPFLPHQQLLAVLPPMSYRLPSPLARYFP
>HA_muscarum_g10356_A
MGVPKFFRWCAERYPSVIDNLYLDMNGIIHEKEMIQGMFTYLEKLFNAVQPRKYFLLAVDGVAPRAKMNQQRQRRDVFDSNCITPGTPFMVRVSEAFQYFITMKLATDPAWQNVIFSGHDNPGEGEHKIVDFMRRRKMQPGYDPNETHCMYGLDADLVMLALATHEPHFVLLRRKERMRQE--------------------------------------VQDKSYHKAD-----------------------------------------------------------------------
>LmjA_XP_001680795.1_A
MGVPKFFRWAAERFPSIIDNLYLDINGIIHEKEMIQAMFVYLEKLFNAIQPRKYFLLAVDGVAPRAKMNQQRQRRDVFDSNCITPGTPFMVRVSKEFQYFITMKLSTDPAWQGIIFSGHDCPGEGEHKIVDFIRRRKMQPNYDPNETHCMYGLDADLVMLALATHEPHFVLLRFRDYLQLESVDFERVIDDFVFMCFFIGNDFLPTLPTIGILLRIYVDLSKNKYLTHKLNEVGYVEGLMWVMHYYYQGVPSWKWFFPHYYAPMASDMVNLKPFQPHQQLLAVLPPMSYLMPSPLAKYLP
>LmAMexXP_003872038.1_A
MGVPKFFRWAAERFPSIIDNLYLDINGIIHEKEMIQAMFIYLEKLFNAIQPRKYFLLAVDGVAPRAKMNQQRQRRDVFDSNCITPGTPFMVRVSKEFQYFITMKLSTDPAWQGIIFSGHDCPGEGEHKIVDFIRRRKMQPNYDPNETHCMYGLDADLVMLALATHEPHFVLLRFRDYLQLESMDFERVIDDFVFMCFFIGNDFLPTLPTIGILLRIYVDLSKNKYLTHKLNEVGYVEGLMWVMHYYYQGVPSWKWFFPHYYAPMASDMVNLKPFQPHQQLLAVLPPMSYLMPSPLAKYLP
>TbrA_XP_846113.1_XRNA
MGVPKFFRWVAERYPSVIDNLYLDMNGIIHEKAMVEAMFSYLEKLFNAIQPRKCFFLAVDGVAPRAKMNQQRQRRDVFDSNCITPGTDFMVRISEHFQYFIMMKMSTDPAWQNVIYSGHDHPGEGEHKIVEFIRRRKMQPDYGPNETHCMYGLDADLVMLALATHEPHFVLLRLRDYLDLENYDLERVVDDFVLMCFFIGNDFLPSIPTLGIMLDLYAQLLAHTYLTDMLQGLAYIEGIMWVIGYYYQGPPSWKWYFPHHYAPMASDLVNLKPFLPHQQLLAVLPPMSYRMPSPLARYFP
>T2carrassii_g11673_A
MGVPKFFRWVAERFPTVIDNLYLDMNGIIHEKEKVEAMFAYLEKLFNAIQPRKYFLLAVDGVAPRAKMNQQRQRRDVFDSNCITPGTNFMVMVSEQFQYFITMKIATDPAWQNVVYSGHDHPGEGEHKIVDFIRRRKMQPDYDPNESHCMYGLDADLVMLALATHEPHFLLLRLRDYLELDNYDFERVVDDFVFMCFFVGNDFLPSIPTLGIMLELYCDLVSGMYLTNKVQALGYIEGLLWVLGYYYQGPPSWKWYFPHHYAPMASDLVNLQPFLPHQQLLAVLPPMSYRMPSPLAKYFP
>T2theileri_g121_A
MGVPKFFRWVAERCPSVIDNLYLDMNGIIHEKAMVEAMFVYLEKLFNVIQPRKHFLLAIDGVAPRAKMNQQRQRRDVFDSNCITPGTNFMVRVSEQLQYFITMKIATDPAWQNVIYSGHNHPGEGEHKIVDFIRRRKMQPGYDPNESHCMYGLDADLVMLALATHEPHFLLLRLRDYLDLDIYDLERVLDDFVLMCFFVGNDFLPSIPTLGIMLDVYCQLLHSMYLTENLQGLAYVEGIMWVFGYYYNGPPSWKWFFPHHYAPMASDLVNLKPFLPHQQLLAVLPPLSYRIPSPLAKYFP
>TcraXP_810014.1XRNA6e-164
MGVPKFFRWVAERCPTVIDNLYLDMNGIIHEKAMMEAMFAYLEKLFNVIQPRKYFFLAVDGVAPRAKMNQQRQRRDVFDSNCITPGTNFMVRVSEQFQYFITMKIATDPAWQNVVYSGHDNPGEGEHKIVDFIRRRKMQPGYSPNETHCMYGLDADLVMLSLATHEPHFLLLR-------------------------------------------------------------------------------------------------------------------------------
