# Supplementary material for: Multispecies reconstructions uncover widespread conservation, and lineage-specific elaborations in eukaryotic mRNA metabolism
Source: PLoS One. 2018 Mar 21;13(3):e0192633. doi: 10.1371/journal.pone.0192633 (PMC5862402; doi:10.1371/journal.pone.0192633)
Supplement: S1 Table — Table A in S1 Table—List of proteins analysed on this study with corresponding names in the Saccharomyces cerevisiae and Schizosaccharomyces pombe organisms. Table B in S1 Table—Templates used for BLAST searches. (XLSX) [file pone.0192633.s008.xlsx]

## Sheet: Table A
Table A:	Proteins analysed in this study with corresponding names in
Saccharomyces cerevisiae and Schizosaccharomyces pombe organisms
S/No	Common name	Protein complex	subunits	S. cerevisiae gene	S. pombe gene
	Translation Initiation
1		eIF4F	eIF4AI	TIF1 & TIF2	tif1
2			eIF4G	TIF4631 & TIF4632	tif471
3			eIF4E	CDC33	tif45 & tif452
4		PABP	PABP	PAB1	Pabp
	Exon Junction
5		EJC	eIF4AIII	FAL1	SPAC1F5.10
6			Magonashi / Magoh	Absent	mnh1
7			Y14	Absent
8			MLN51	Absent	Absent
	Decapping and/or regulation
9			p54 / rck / DHH1	DHH1	ste13
10			decapping enzyme subunit 1	DCP1	dcp1
11			decapping enzyme subunit 2	DCP2	dcp2
12		EDC1-3	EDC1	only present in
				S. cerevisiae
13			EDC2	only present in
				S. cerevisiae
14			EDC3
15			SCD6
16		LSM1-7	LSM1p
S/No	Common name	Protein complex	subunits	S. cerevisiae gene	S. pombe gene
	5' to 3' exoribonuclease
17			XRN1 (XRNA)	KEM1	exo2
18			XRN2 (XRND)	RAT1	exo2
19			XRNB
20			XRNC
	Deadenylation
Table 1.1 contd
21		CCR4-NOT	CCR4	CCR4	Ccr4
22			CAF1	POP2	Caf1
23			CAF40	CAF40
24			CAF130	CAF130
25			NOT1	CDC39	NOT1
26			NOT2	CDC36	NOT2
27			NOT3	NOT3	NOT3
28			NOT4	MOT2	SIG1
29			NOT5	NOT5
30		PAN	PAN2	PAN2	pan2
31			PAN3	PAN3	pan3

## Sheet: Table B
Table B: Templates for BLAST searches
	Name	Specie	Accession number
Exon Junction Complex	Magoh	Schizosaccharomyces pombe	NP_596666.1
	Y14	Schizosaccharomyces pombe	NP_594439
	eIF4AIII	Schizosaccharomyces pombe	NP_592863
	MLN51	Caenorhabditis elegans	NP_493346
Translation Initiation	eIF4AI	Schizosaccharomyces pombe	NP_594854
	eIF4E	Saccharomyces cerevisiae	NP_014502.1
	eIF4G	Saccharomyces cerevisiae	NP_011678
	PABP	Saccharomyces cerevisiae	NP_011092
5' to 3' mRNA Decay
Deadenylases	CCR4	Schizosaccharomyces pombe	NP_587901.1
	CAF1	Saccharomyces cerevisiae	AJT04795.1
	PAN2	Saccharomyces cerevisiae	NP_011421.1
	PAN3	Saccharomyces cerevisiae	NP_012900.1
	CAF40	Saccharomyces cerevisiae	NP_014111.1
	CAF130	Saccharomyces cerevisiae	NP_011650.3
	NOT1	Saccharomyces cerevisiae	NP_010017.2
	NOT2	Saccharomyces cerevisiae	EGA75681.1
	NOT3	Saccharomyces cerevisiae	NP_012226.3
	NOT4	Saccharomyces cerevisiae	NP_010991.3
	NOT5	Saccharomyces cerevisiae	NP_015397.1
	NOT9 / CAF40	Trypanosoma brucei	XP_844191.1
	NOT10	Trypanosoma brucei	XP_823097.1
Decapping enzyymes and enhancers
	DHH1	Saccharomyces cerevisiae	NP_010121.1
	Dcp1	Saccharomyces cerevisiae	NP_014492.1
	Dcp2	Saccharomyces cerevisiae	NP_014281
	PAT1	Saccharomyces cerevisiae	P25644
	SCD6	Saccharomyces cerevisiae	NP_015454.1
5' to 3' exoribonucleases
	XRN1	Saccharomyces cerevisiae	NP_011342.1
	XRN2	Saccharomyces cerevisiae	NP_014691.1
