# Supplementary material for: Multispecies reconstructions uncover widespread conservation, and lineage-specific elaborations in eukaryotic mRNA metabolism
Source: PLoS One. 2018 Mar 21;13(3):e0192633. doi: 10.1371/journal.pone.0192633 (PMC5862402; doi:10.1371/journal.pone.0192633)
Supplement: S2 Table — Table A in S2 Table—List of Magoh homologues identified in various eukaryotes. Table B in S2 Table—List of Y14 homologues identified by Blastp with corresponding e-values. Table C in S2 Table—List of MLN51 homologues identified by Blastp with corresponding e-values. Table D in S2 Table—List of eIF4AIII homologues identified by Blastp with corresponding e-values. (XLS) [file pone.0192633.s009.xls]

## Sheet: Table A
Table A: List of Magoh homologues identified by Blastp with corresponding e-values
Super-group		Blastp Results			Reverse Blast Results
	Species	No	Accession numbers	E-value	S. pombe hit	S. pombe E-value	NR E-value	NCBI refseq protein db, 2.2.31
Opisthokonta
	Homo sapiens	1	NP_060518.1	4e-67	mnh1	9e-66	0.0007	Magoh, Homo sapiens as top hit; next five were Magoh homologues of other animals
	Drosophila melanogaster	1	NP_476636.1	2e-66	mnh1	1e-63	3e-104	Magoh, Drosophila melanogaster as top hit; next five were Magoh homologues of other animals
	Caenorhabditis elegans	1	NP_493025.1	3e-67	mnh1	1e-64	1e-107	Magoh, Caenorhabditis elegans as top hit; next five were Magoh homologues of other animals
	Bos taurus	1	NP_001069720.1	7e-64	mnh1	1e-65	3e-104	Magoh, Bos taurus as top hit; next five were Magoh homologues of other animals
	Danio rerio	1	NP_001017700.1	6e-64	mnh1	1e-65	6e-103	Magoh, Danio rerio as top hit, subsequent hits were magoh homologues of other fish
	Nematostella vectensis	1	XP_001638702.1	5e-64	mnh1	9e-62	2e-105	Magoh Nematostella vectensis as top hit; next five were magoh homologues of other animals
	Monosiga brevicollis	1	CB87991	6e-61	mnh1	1e-35	7e-105	Magoh, Monosiga brevicollis as top hit; next five were magoh homologues of other animals
	Schizosaccharomyces pombe	1	NP_596666.1		mnh1	1e-107	1e-103	Magoh, Schizosaccharomyces pombe as top hit, next 5 were magoh homologues of other fungi
	Aspergillus nidulans	1	XP_658782	1e-71	mnh1	1e-34	1e-168	Magoh, Aspergillus nidulans as top hit, next 5 were magoh homologues of other fungi
	Pneumocystis murina	1	XP_007874244.1	2e-75	mnh1	8e-76	4e-104	Top hits were Magoh homologues of various fungi
	Arthrobotrys oligospora	1	XP_011121520.1	3e-74	mnh1	1e-74	6e-108	Top hits were Magoh homologues of various fungi
	Zygosaccharomyces rouxii	0
	Saccharomyces cerevisiae	0
Amoebozoa
	Dictyostelium discoideum	1	XP_645960.3	8e-60	mnh1	3e-57	2e-141	Magoh, Dictyostelium discoideum as top hit, next 5 were magoh homologues of other animals
Table A(i): List of Magoh homologues identified by Blastp with corresponding e-values
	Species	No	Accession numbers	E-value	S. pombe hit	S. pombe E-value	NR E-value	Notes NCBI refseq protein db, 2.2.31
	Entamoeba histolytica	1	XP_651644	4e-39	mnh1	1e-36	9e-109	Magoh Entamoeba histolytica as top hit, next two hits were Mago homologues of other Entamoeba species and subsequent two hits were magoh homologues of other plants and haptophytes
Excavata
	Trypanosoma brucei	1	XP_845612	3e-51	mnh1	3e-48	3e-105	Magoh Trypanosoma brucei as top hit, next 5 were other Trypanosoma Magoh homologues
	Trypanosoma grayi	1	XP_009306273.1	2e-48	mnh1	1e-49	2e-116	Top 5 hits were Magoh homologues of other Trypanosoma species
	Trypanosoma cruzi	1	XP_818983.1	6e-45	mnh1	3e-46	6e-119	Top 5 hits were Magoh homologues of other Trypanosoma species
	Trypanosoma vivax	1	CCC48637.1	1e-48	mnh1	6e-50	8e-112	Top 5 hits were Magoh homologues of other Trypanosoma species
	Trypanosoma congolense	1	CCC91181.1	4e-50	mnh1	2e-50	4e-119	Top 5 hits were Magoh homologues of other Trypanosoma species
	Leishmania major	1	XP_001684966.1	3e-49	mnh1	5e-46	1e-115	Magoh Leishmania major as top hit, next 5 were other Leishmania mago homologues
	Leishmania braziliensis	1	XP_001566982.1	8e-47	mnh1	8e-48	2e-115	Top 5 hits were Magoh homologues of other Leishmania species
	Leishmania infantum	1	XP_001467216.1	1e-44	mnh1	1e-45	6e-116	Top 5 hits were Magoh homologues of other Leishmania species
	Leishmania mexicana	1	XP_003877501.1	2e-45	mnh1	2e-46	4e-116	Top 5 hits were Magoh homologues of other Leishmania species
	Naegleria gruberi	1	XP_002677343	4e-44	mnh1	1e-41	2e-94	Magoh Naegleria gruberi as top hit, next 5 were other Magoh homologues of other plant, beetle, red algae species
	Trichomonas vaginalis	0
	Giardia lamblia	0
	Euglena gracilis	1	E_gracilist27539	6e-52	mnh1	4e-65	4e-85	Top hits are Magoh homologues of various plant species
Table A(ii): List of Magoh homologues identified by Blastp with corresponding e-values
	Species	No	Accession numbers	E-value	S. pombe hit	S. pombe E-value	NR E-value	Notes NCBI refseq protein db, 2.2.31
Archaeplastida
	Chlamydomonas reinhardtii	1	XP_00674745	5e-66	mnh1	2e-62	2e-104	Magoh C. reinhardtii as top hit, subsequent four sequences are all magoh homologues of other plants
	Ostreococcus tauri	1	XP_003078413.1	7e-65	mnh1	1e-61	6e-102	Magoh, O. tauri as top hit, subsequent four sequences are all Magoh homologues of green algae and other plants
	Ostreococcus lucimarinus		XP_001415833.1	3e-60	mnh1	2e-63	3e-103	Magoh O. lucimarinus as top hit, subsequent four sequences are all magoh homologues of other plants
	Volvox carteri		XP_002954749.1	2e-62	mnh1	2e-61	8e-105	Top five sequences are Magoh homologues of various plants
	Arabidopsis thaliana	1	NP_171716.1	2e-69	mnh1	2e-66	2e-105	Top five sequences are Magoh homologues of Arabidopsis thaliana and various plants
	Oryza sativa	3	NP_001066589.1	5e-69	mnh1	9e-66	4e-114	Top five sequences are Magoh homologues of Oryza sativa and various plants
			NP_001060802.2	3e-68	mnh1	9e-65	1e-30	Top five sequences are Magoh homologues of Oryza sativa and various plants
			BAH01570.1	7e-58	mnh1	3e-54	2e-116	Top five sequences are Magoh homologues of Oryza sativa and various plants
	Physcomitrella patens	3	XP_001770408.1	4e-65	mnh1	2e-65	5e-109	Top five sequences are Magoh homologues of Physcomitrella patens and other plants
			XP_001763801.1	6e-65	mnh1	3e-66	9e-109	Top five sequences are Magoh homologues of Physcomitrella patens and other plants
			XP_001763743.1	1e-44	mnh1	4e-66	3e-107	Top five sequences are Magoh homologues of Physcomitrella patens and other plants
	Populus trichocarpa	2	XP_006375160.1	3e-60	mnh1	6e-65	3e-108	Top five sequences are Magoh homologues of Populus trichocarpa and other plants
			XP_006386544.1	2e-56	mnh1	2e-54	0	Top five sequences are Magoh homologues of Populus trichocarpa and other plants
	Galdieria sulphuraria	1	XP_005708828.1	3e-63	mnh1	9.6e-49	2e-104	Top five sequences are Magoh homologues of various plants
	Pyropia yezoensis	1	contig_33150_g8024	1.92e-28	mnh1	8e-29	2e-40	Top five sequences are Magoh homologues of various plants
Table A(iii): List of Magoh homologues identified by Blastp with corresponding e-values
	Species	No	Accession numbers	E-value	S. pombe hit	S. pombe E-value	NR E-value	Notes NCBI refseq protein db, 2.2.31
	Cyanidioschyzon merolae	0
SAR
	Plasmodium falciparum	1	XP_001349155.2	1e-63	mnh1	1e-61	4e-102	Top hits are Magoh homologues of Plasmodium species
	Plasmodium berghei	1	CDS45601.1	5e-60	mnh1	8e-62	2e-101	Top hits are Magoh homologues of Plasmodium species
	Plasmodium cynomolgi	1	XP_004221010.1	3e-61	mnh1	3e-61	4e-103	Top hits are Magoh homologues of Plasmodium species
	Plasmodium vivax	1	XP_001612773.1	1e-59	mnh1	2e-61	8e-103	Top hits are Magoh homologues of Plasmodium species
	Plasmodium knowlesi	1	XP_002261171.1	1e-56	mnh1	2e-58	4e-104	Top hits are Magoh homologues of Plasmodium species
	Cryptosporidium parvum	0	no sig hit			Blastp search was done with Magoh sequences of both Schizosaccharomyces pombe and Plasmodium falciparum
	Cryptosporidium hominis	0	no sig hit
	Babesia bovis	1	XP_001609882.1	7e-55	mnh1	3e-55	3e-160	Top hits are all Magoh homologues of apicomplexan species
	Theileria annulata	1	XP_952896.1	6e-58	mnh1	3e-57	5e-107	Top hits are all Magoh homologues of various alveolates
	Theileria parva	1	XP_763860.1	1e-59	mnh1	1e-56	2e-107	Top hits are all Magoh homologues of various alveolates
	Toxoplasma gondii	1	XP_002368810.1	3e-62	mnh1	5e-64	3e-106	Top hits are all Magoh homologues of various alveolates
	Paramecium tetraurelia	1	XP_001435741.1	1e-63	mnh1	5e-61	2e-118	Top hits are all Magoh homologues of various alveolates
	Tetrahymena thermophila	1	XP_001017377.2	1e-61	mnh1	7e-65	0	Top hits are all Magoh homologues of various alveolates
	Thalassiosira pseudonana	1	XP_002289486.1	1e-58	mnh1	2e-55	3e-110	Top hits are all Magoh homologues of various alveolates
Table A(iv): List of Magoh homologues identified by Blastp with corresponding e-values
	Species	No	Accession numbers	E-value	S. pombe hit	S. pombe E-value	NR E-value	Notes NCBI refseq protein db, 2.2.31
SAR
	Ectocarpus siliculosus	1	CBJ30419.1	6e-52	mnh1	8e-49	6e-90	Magoh E. siliculosus as top hit, subsequent four hits are Magoh homologues of Phythopthora species
	Aureococcus anophagefferens	1	EGB10360	3e-66	mnh1	6e-63	1e-105	Magoh A. anophagefferens as top hit, subsequent four hits are Magoh homologues of other plants
	Phaeodactylum tricornutum	1	XP_002186487.1	5e-52	mnh1	1e-52	7e-111	Top hits are Magoh homologues of various diatom and plant species
	Phytophthora infestans	1	XP_002895830.1	7e-65	mnh1	7e-62	8e-111	Top hits are Magoh homologues of Phytophthora species
	Albugo laibachii	1	CCA15374	2e-66	mnh1	2e-63	2e-104	Top hits are Magoh homologues of other Oomycetes species
	Bigelowiella natans	1	AAT09087	3e-62	mnh1	3e-14	3e-103	Top hits are Magoh homologues of various species
CCTH
	Emiliania huxleyi	1	XP_005788988.1	6e-63	mnh1	3.3e-48	8e-104	Top hits are Magoh homologues of various alveolates
	Guillardia theta	1	XP_005837756	1e-60	mnh1	3e-61	8e-104	Top hits are Magoh homologues of various plants
PSI-BLAST & TBLASTN
Opisthokonta
	Zygosaccharomyces rouxii							No significant hit
	Saccharomyces cerevisiae							No significant hit
Archaeplastida
	Cyanidioschyzon merolae							no significant hit
Excavata
	Trichomonas vaginalis							no significant hit
	Giardia lamblia							no significant hit
SAR
with Magoh homologue from P. falciparum
	Cryptosporidium parvum							No significant hit
	Cryptosporidium hominis							No significant hit
Table A(v): List of Magoh homologues
HMMER SEARCH
Opisthokonta
	Zygosaccharomyces rouxii							No significant hit
	Saccharomyces cerevisiae							No significant hit
Archaeplastida
	Cyanidioschyzon merolae							No significant hit
Excavata
	Trichomonas vaginalis							No significant hit
	Giardia lamblia							No significant hit
SAR
	Cryptosporidium parvum							No significant hit
	Cryptosporidium hominis							No significant hit
Table A(vi): List of Magoh homologues identified by HMMER search
SGD	Saccharomyces Genome Database

## Sheet: Table B
Table B: List of Y14 homologues identified by Blastp with corresponding e-values
	Species	BLASTP RESULTS				Reverse Blast Results
Super group		No	Accession numbers	E-value	S. pombe hit	S. pombe e-value	NR E-value	NCBI refseq protein db, 2.2.31
Opisthokonta
	Homo sapiens	1	NP_005096.1	7e-31	NP_594439	2e-33	2e-122	Y14, Homo sapiens as top hit, other animal RBP as subsequent hits
	Drosophila melanogaster	1	NP_610454	4e-35	NP_594439	2e-28	7e-117	Y14 Drosophila melanogaster top hit, other Drosophila RBP as subsequent hits
	Caenorhabditis elegans	1	NP_497891	5e-79	NP_594439	2e-31	4e-99	Y14, Caenorhabditis elegans as top hit, other Caenorhabditis RBP as subsequent hits
	Bos taurus	1	NP_001030401.1	8e-28	NP_594439	2e-33	9e-122	Y14, Bos taurus as top hit, other animal RBP as subsequent hits
	Mus musculus	1	NP_001095877.1	8e-28	NP_594439	2e-33	2e-122	Y14, Homo sapiens as top hit, other animal RBP as subsequent hits
	Danio rerio	1	NP_001013363.1	7e-30	NP_594439	6e-35	2e-122	Y14, Danio rerio as top hit, other fish RBP as subsequent hits
	Nematostella vectensis	1	XP_001637765.1	6e-31	NP_594439	1e-32	1e-84	Y14, Nematostella vectensis as top hit, other fish RBP as subsequent hits
	Monosiga brevicollis	1	XP_001747824.1	1e-26	NP_594439	3e-28	1e-111	Y.14 Monosiga brevicollis as top hit, other animal RBP as subsequent hits
	Schizosaccharomyces pombe	1	NP_594439	9e-24	RNA-binding protein	7e-86	7e-82
	Aspergillus nidulans	1	XP_662109.1	7e-34	RNA-binding protein	8e-36	6e-110	Y14, Aspergillus nidulans as top hit, other Aspergillus RBP as subsequent hits
	Zygosaccharomyces rouxii	0
	Saccharomyces cerevisiae	0
	Pneumocystis murina	1	XP_007875124.1	1e-35	NP_594439	7e-36	5e-114	Y14, Pneumocystis murina as top hit, other fungi RBP as subsequent hits
	Arthrobotrys oligospora	1	XP_011122812.1	1e-33	NP_594439	6e-36	2e-101	Top hits are Y14 from various fungal species
Table B(i): List of Y14 homologues identified by BLASTP with corresponding e-values
Super-group	Species	No	Accession no	E-values	S. pombe hits	S. pombe E-values	NCBI NR DB top hits (unequivocal +/- subsequent hits)	NR E-values
Amoebozoa
	Dictyostelium discoideum	1	XP_637941	7e-27	RNA-binding protein	3e-23	9e-131	same sequence as top hit, other Dictyostelium RNA recognition motif-containing protein as subsequent hits
Excavata
	Eutreptiella gymnastica	1	CP_0174354102	5.49e-28	NP_594439	4e-34
	Naegleria gruberi	1	XP_002673796.1	2e-14	NP_594439	6e-14
	Trypanosoma brucei	1	XP_847474.1	2e-10	NP_594439	4e-10
	Leishmania major							Not identified
Blastp with TbY14 homologue
	Trypanosoma brucei	1	XP_845741	1e-09	NP_594439	1e-05	2e-109	Y14, T. brucei as top hit, other Trypanosoma RNA binding / hypothetical proteins as subsequent hits
	Trypanosoma grayi	1	XP_009310654.1	7e-64	NP_594439	2e-05	2e-110	Various Trypanosoma RNA binding and other hypothetical proteins as top hits
	Trypanosoma cruzi	1	XP_814429.1	8e-71	NP_594439	0.0002	6e-109	Various Trypanosoma RNA binding and other hypothetical proteins as top hits
	Trypanosoma vivax	1	CCC48756.1	2e-65	NP_594439	4e-07	4e-107	Various Trypanosoma RNA binding and other hypothetical proteins as top hits
	Leishmania major	1	XP_001684082.1	2e-26	RNA-binding protein	0.002	1e-106	Various Leishmania RNA binding and other hypothetical proteins as top hits
	Leishmania braziliensis	1	XP_001562311.1	4e-29	NP_594439	0.014	2e-106	Various Leishmania RNA binding and other hypothetical proteins as top hits
	Leishmania infantum	1	XP_001470420.1	2e-27	NP_594439	0.011	4e-107	Various Leishmania RNA binding and other hypothetical proteins as top hits
	Leishmania mexicana	1	XP_003876379.1	1e-24	NP_594439	0.013	5e-107	Various Leishmania RNA binding and other hypothetical proteins as top hits
	Neobodo designis	0	CAMPEP_0174833372	1e-10				Not identified
	Bodo saltans	0	BSAL_43915.1..pep					Not identified
Table B(ii): List of Y14 homologues identified by BLASTP with corresponding e-values
Super-group	Species	No	Accession no	E-values	S. pombe hits	S. pombe E-values	NCBI NR DB top hits (unequivocal +/- subsequent hits)	NR E-values
Blastp with N. gruberi Y14
	Eutreptiella gymnastica	1	CAMPEP_0174354102	5.49e-28	NP_594439	4e-34
	Trichomonas vaginalis	0						Not identified
	Giardia lamblia	0						Not identified
Archaeplastida
	Chlamydomonas reinhardtii	1	XP_001696992	2e-27	RNA-binding protein	3e-29	2e-109	Y14, Chlamydomonas reinhardtii as top hit, subsequent hits RBP other green algae/other plants
	Ostreococcus tauri	1	XP_003079926	5e-25	RNA-binding protein	8e-31	8e-73	Y14, Ostreococcus tauri as top hit, subsequent hits RBP other green algae/other plants
	Ostreococcus lucimarinus	1	XP_001418253.1	9e-31			3e-70	Y14, Ostreococcus lucimarinus as top hit, subsequent hits RBP other green algae/other plants
	Volvox carteri	1	XP_002958280.1	3e-17			6e-29	Y14, Volvox carteri as top hit, subsequent hits RBP other green algae/other plants
	Arabidopsis thaliana	1	NP_564591	1e-29	RNA-binding protein	9e-31	2e-142	Y14, Arabidopsis thaliana as top hit, subsequent hits RBP other green algae/other plants
	Oryza sativa	1	NP_001051661	1e-27	RNA-binding protein	1e-26	4e-141	Y14, Oryza sativa as top hit, subsequent hits RBP other green algae/other plants
	Populus trichocarpa	1	XP_006379064.1	1e-32			3e-147	Y14, Populus trichocarpa as top hit, subsequent hits/RBP other green algae/other plants
	Physcomitrella patens	1	XP_001771298.1	2e-32			6e-142	Y14, Physcomitrella patens as top hit, subsequent hits RBP other green algae/other plants
	Galdieria sulphuraria	1		1e-12	RNA-binding protein	1e-28
	Pyropia yezoensis	1	>contig 7566	1.79e-08
	Cyanidioschyzon merolae	0						Not identified
Table B(iii): List of Y14 homologues identified by BLASTP with corresponding e-values
Super-group	Species	No	Accession no	E-values	S. pombe hits	S. pombe E-values	NR E-value	Notes NCBI refseq protein db, 2.2.31
SAR
	Plasmodium falciparum	1	XP_001348230	8e-25	NP_594439	4e-30	2e-71	Y14, P. falciparum as top hit; other Plasmodium RNA binding protein homologues as subsequent hits
	Plasmodium yoelii		ETB59430.1	6e-30	NP_594439	4e-32	6e-71	Top hits were Y14/RNA binding protein homologues from various Plasmodium species
	Plasmodium cynomolgi		XP_004224577.1	6e-24	NP_594439	5e-26	2e-74	Top hits were Y14/RNA binding protein homologues from various Plasmodium species
	Plasmodium vivax		XP_001616889.1	1e-28	NP_594439	5e-31	2e-79	Top hits were Y14/RNA binding protein homologues from various Plasmodium species
	Plasmodium berghei		CDU21433.1	6e-30	NP_594439	5e-32	1e-71	Top hits were Y14/RNA binding protein homologues from various Plasmodium species
	Theileria parva	1	XP_762774	3e-25	NP_594439	2e-25	7e-48	Top hits were Y14/RNA binding protein homologues from various apicomplexan species
	Theileria annulata		XP_955352.1	2e-27	NP_594439	1e-29	2e-64	Top hits were Y14/RNA binding protein homologues from various apicomplexan species
	Cryptosporidium parvum							Not identified
	Cryptosporidium hominis							Not identified
	Paramecium tetraurelia	1	XP_001446349	3e-26	NP_594439	3e-26	4e-98	Top hits were Y14/RNA binding protein homologues from various cilliates
	Tetrahymena thermophila	1	XP_001010672	7e-26	NP_594439	4e-32	2e-86	Top hits were Y14/RNA binding protein homologues from various cilliates
	Thalassiosira pseudonana	1	XP_002289672	6e-30	NP_594439	9e-30	9e-86	Y14, Thalassiosira pseudonana as top hit; other RNA binding protein homologues from plants as subsequent hits
	Phytophthora infestans	1	XP_002902846	2e-23	NP_594439	1e-23	1e-115	Top hits were Y14/RNA binding protein homologues from various oomycetes
	Albugo laibachii	1	FOWAW6	2e-23	RNA-binding protein	3e-25
Table B(iv): List of Y14 homologues identified by BLASTP with corresponding e-values
Super-group	Species	No	Accession no	E-values	S. pombe hits	S. pombe E-values	NR E-value	Notes NCBI refseq protein db, 2.2.31
	Alexandrium catenella	1	CAMPEP_0171183426	6.4e-33	NP_594439	7e-31	6e-40	Predicted protein/Y14 Ostreococcus lucimarinus, Marsilea vestita
	Durinskia-baltica	1	CAMPEP_0200061822	1.41e-32	NP_594439	4e-32	5e-40	Predicted protein/Y14 Physcomitrella patens/Marsilea vestita
	Karenia brevis	1	CAMPEP_0188978912	5.11e-33	NP_594439	3e-31	1e-37	Predicted protein/Y14 Perkinsus marinus/Marsilea vestita
	Karlodinium micrum	1	CAMPEP_0200808340	2.65e-33	NP_594439	2e-30	3e-42	RNA binding protein/Y14 Physcomitrella patens/Marsilea vestita
	Kryptoperidinium foliaceum	1	CAMPEP_0176057026	6.53e-33	NP_594439	9e-31	5e-41	hypothetical protein/Y14 Chlorella variabilis/Marsilea vestita
	Glenodinium foliaceum	1	CAMPEP_0167873822	1.6e-24	NP_594439	1e-27	7e-31	Predicted protein/Y14 Physcomitrella patens/Marsilea vestita
CCTH
	Emiliania huxleyi	1	XP_005756393.1	8e-46	RNA-binding protein	5.8e-26	2e-112	Y14/ RNA binding protein homologues from Emiliania huxleyi and various plants as subsequent hits
	Guillardia theta	1	XP_005825437.1	1e-11	RNA-binding protein	2.7e-28	2e-53	Y14/ RNA binding protein homologues from Guillardia theta and various plants as subsequent hits
PSI-BLAST & TBLASTN
Opisthokonta
	Zygosaccharomyces rouxii							No significant hit
	Saccharomyces cerevisiae							No significant hit
Archaeplastida
	Cyanidioschyzon merolae		with Galdiera Y14 sequence sequence					no significant hit
Excavates
	Trichomonas vaginalis		No hit above 1e-05	first hit was 0.5				no significant hit
	Giardia lamblia		No hit above 1e-05	first hit was 0.5				no significant hit
Table B(v): List of Y14 homologues identified by Blastp with corresponding e-values
PSI-BLAST & TBLASTN
SAR			with Plasmodium falciparum Y14 sequence
	Cryptosporidium parvum							No significant hit
	Cryptosporidium hominis							No significant hit
HMMER SEARCH
Opisthokonta
	Zygosaccharomyces rouxii							No significant hit
	Saccharomyces cerevisiae							No significant hit
Archaeplastida
	Cyanidioschyzon merolae							No significant hit
Excavata
	Trichomonas vaginalis							No significant hit
	Giardia lamblia							No significant hit
SAR
	Cryptosporidium parvum							No significant hit
	Cryptosporidium hominis							No significant hit
Table B(v): List of Y14 homologues identified by BLASTP with corresponding e-values
SGD	Saccharomyces Genome Database

## Sheet: Table C
Table C: List of MLN51 homologues identified by Blastp with corresponding e-values
Super-group	Species	Blastp Results			Reverse Blast Results
Opisthokonta		No	Accession no	E-values	NR E-value	Notes NCBI refseq protein db, 2.2.31
	Homo sapiens	1	NP_031385.2	4e-11	0	CASC3 H. Sapiens and CASC3 other animals
	Drosophila melanogaster	2	NP_524534.1	2e-08	0	Barentsz, D. melanogaster
			NP_733229.2	3e-08	0	Barentsz, D. melanogaster
	Caenorhabditis elegans	1	NP_493346	template	0	Barentsz/CASC3 Caenorhabditis sp.
	Monosiga brevicollis	1	XP_001745135.1	2.1	0	Predicted protein, M. brevicollis Btz domain, PF09405
	Nematostella vectensis	1	XP_001634264.1	2e-05	0	Predicted protein, N. vectensis. Barentsz/CASC3, Exaiptasia pallida and other metazoa
	Schizosaccharomyces pombe	0
	Saccharomyces cerevisiae	0
Amoebozoa
	Dictyostelium discoideum	0
	Entamoeba histolytica	0
Excavata
	Trypanosoma brucei	0
	Leishmania major	0
	Naegleria gruberi	0
	Trichomonas vaginalis	0
	Giardia lamblia	0
Table C (i) List of MLN51 homologues identified by Blastp with corresponding e-values
Super-group	Species	No	Accession no	E-values	NR E-value	NCBI refseq protein db, 2.2.31
Archaeplastida
	Chlamydomonas reinhardtii	0
	Ostreococcus tauri	0
	Arabidopsis thaliana	0
	Galdieria sulphuraria	0
	Cyanidioschyzon merolae	0
SAR
	Plasmodium falciparum	0
	Theileria parva	0
	Paramecium tetraurelia	0
	Thalassiosira pseudonana	0
	Phytophthora infestans	0
	Bigelowiella natans	0
CCTH
	Emiliania huxleyi	0
	Guillardia theta	0
Table C (ii) List of MLN51 homologues identified by Blastp with corresponding e-values

## Sheet: Table D
Table D: List of eIF4AIII homologues identified in various eukaryotes
		Blastp Results			Reverse Blast results
Super-group	Species	No	Accession numbers	E-value	SGD hit	SGD E-value	NCBI NR	NCBI NR E-value	NCBI refseq protein db, 2.2.31
Opisthokonta
	Homo sapiens	1	XP_055555.1	0	FAL1	0	XP_055555.1	0	eIF4AIII, H. sapiens as top hit, other animal eIF4AIII homologues as subsequent hits
	Drosophila melanogaster	1	NP_649788	0	FAL1	0	NP_649788	0	eIF4AIII, D. melagonaster as top hit, other Drosophila eIF4AIII homologues as subsequent hits
	Caenorhabditis elegans	1	NP_491703.1	0	FAL1	0	NP_491703.1	0	eIF4AIII C. elegans as top hit, other Caenorhabditis eIFAIII homologues as subsequent hits
	Bos taurus	1	NP_001039653.1	0	FAL1	0	NP_001039653.1	0	eIF4AIII, B. taurus as top hit, other animal eIF4AIII homologues as subsequent hits
	Mus musculus	1	NP_619610.1	0	FAL1	0	NP_619610.1	0	eIF4AIII M. musculus as top hit, other animal eIFAIII homologues as subsequent hits
	Danio rerio	1	NP_957372.1	0	FAL1	0	NP_957372.1	0	eIF4AIII D. rerio as top hit, other fish eIF4AIII homologues as subsequent hits
	Nematostella vectensis	1	XP_001640523.1	0	FAL1	0	XP_001640523.1	0	eIF4AIII N. vectensis as top hit, other animal eIF4AIII homologues as subsequent hits
	Monosiga brevicollis	1	XP_001750013.1	2e-115	FAL1	0	XP_001750013.1	0	eIF4AIII M. brevicollis as top hit, other oyster and animal eIF4AIII homologues as subsequent hits
	Schizosaccharomyces pombe	1	NP_592863	0	FAL1	0	NP_592863	0	eIF4AIII S. pombe as top hit, next five sequences are fungi eIF4AIII homologues
Table D(i): List of eIF4AIII homologues identified by Blastp with corresponding e-values
Super-group	Species	No	Accession numbers	E-value	SGD hit	SGD E-value	NCBI NR	NCBI NR E-value	NCBI refseq protein db, 2.2.31
	Aspergillus nidulans	1	XP_681285	0	FAL1	0	XP_681285	0	eIF4AIII, A. nidulans as top hit, next five sequences are Aspergillus eIF4AIII homologues
	Zygosaccharomyces rouxii	1	XP_002494521	0	FAL1	0	XP_002494521	0	eIF4AIII Z. rouxi as top hit, next five sequences are other fungal eIF4AIII homologues
	Saccharomyces cerevisiae	1	NP_010304.3
Amoebozoa
	Dictyostelium discoideum	1	XP_646270.1	0	FAL1	1e-177	XP_646270.1	0	eIF4AIII D. discoideum as top hit, other Dictyostelium eIF4AIII homologues as subsequent hits
	Entamoeba histolytica	1	XP_657009.1	2e-164	FAL1	8e-164	XP_657009.1	0	eIF4AIII E. histolytica as top hit, other Entamoeba eIF4AIII homologues as subsequent hits
Excavata
	Trypanosoma brucei	1	XP_828941.1	5e-178	FAL1	9e-154	XP_828941.1	0	eIF4AIII T. brucei as top hit, other kinetoplastid eIF4AIII as subsequent hits
	Trypanosoma congolense	1	CCC92759.1	2e-133	FAL1	1e-157	CCC92759.1	0	eIF4AIII T. congolense as top hit, other Trypanosome eIF4AIII as subsequent hits
	Trypanosoma grayi	1	XP_009307243.1	2e-127	FAL1	3e-154	XP_009307243.1	0	eIF4AIII T. grayi as top hit, other Trypanosoma eIF4AIII as subsequent hits
	Trypanosoma cruzi	1	XP_820378.1	4e-135	FAL1	2e-160	XP_820378.1	0	eIF4AIII T. cruzi as top hit, other Trypanosoma eIF4AIII as subsequent hits
	Trypanosoma vivax	1	CCC50343.1	1e-132	FAL1	2e-157	CCC50343.1	0	eIF4AIII T. vivax as top hit, other Trypanosoma eIF4AIII as subsequent hits
Table D(ii): List of eIF4AIII homologues identified by Blastp with corresponding e-values
Super-group	Species	No	Accession numbers	E-value	SGD hit	SGD E-value	NCBI NR	NCBI NR E-value	NCBI refseq protein db, 2.2.31
Excavata
	Leishmania major	1	XP_001684436.1	5e-180	FAL1	2e-152	XP_001684436.1	0	eIF4AIII L. major as top hit, other Leishmania eIF4AIII as subsequent hits
	Leishmania braziliensis	1	XP_001561513.1	1e-136	FAL1	2e-162	XP_001561513.1	0	eIF4AIII L. braziliensis as top hit, other Leishmania eIF4AIII as subsequent hits
	Leishmania infantum	1	XP_001462692.1	1e-136	FAL1	7e-163	XP_001462692.1	0	eIF4AIII L. infantum as top hit, other Leishmania eIF4AIII as subsequent hits
	Leishmania mexicana	1	XP_003871602.1	6e-136	FAL1	6e-162	XP_003871602.1	0	eIF4AIII L. mexicana as top hit, other Leishmania/Leptomonas eIF4AIII as subsequent hits
	Naegleria gruberi	1	XP_002682965.1	0	FAL1	2e-152	XP_002682965.1	0	eIF4AIII N. gruberi as top hit, eIF4AIII of other plants, fungi subsequent hits
	Trichomonas vaginalis	1	XP_001317695	2e-123	FAL1	1e-121	XP_001317695	0	eIF4AIII T. vaginalis as top hit, fungi and nematode eIF4AIII homologues as subsequent hits
	Giardia lamblia	1	EES98832.1	5e-142	FAL1	4e-129	EES98832.1	0	eIF4AIII G. lamblia as top hit, other Giardia eIF4AIII homologues as subsequent hits
	Bodo saltans	1	BS01490.1..pep	3e-113	FAL1	3e-158	XP_009307211.1	0	T. grayi eIF4AIII as top hit, other kinetoplastid eIF4AIII sequences as subsequent hits
	Euglena gracilis	1	E_gracilis_t9663	1e-139	FAL1	4e-128		0	Top hits are eIF4AIII homologues of various plant species
Archaeplastida
	Chlamydomonas reinhardtii	1	XP_001699375.1	0	FAL1	0	XP_001699375.1	0	eIF4AIII C. reinhardtii as top hit, other algae eIF4AIII as subsequent hits
	Ostreococcus tauri	1	XP_003082452.1	0	FAL1	0	XP_003082452.1	0	eIF4AIII O. tauri` as top hit, other algae/green plants 4AIII as subsequent hits
Table D(iii): List of eIF4AIII homologues identified by Blastp with corresponding e-values
Super-group	Species	No	Accession numbers	E-value	SGD hit	SGD E-value	NCBI NR	NCBI NR E-value	NCBI refseq protein db, 2.2.31
	Ostreococcus lucimarinus	1	XP_001420866.1	0	FAL1	0	XP_001420866.1	0	eIF4AIII O. lucimarinus as top hit, other algae eIF4AIII as subsequent hits
	Oryza sativa	3	NP_001050506	0	FAL1	0	NP_001050506	0	eIF4AIII O. sativa as top hit, other green plants eIF4AIII as subsequent hits
			EAZ27520.1	1.1e-122	FAL1	2e-173	EAZ27520.1	0	eIF4AIII O. sativa as top hit, other green plants eIF4AIII as subsequent hits
			EAY75113.1	3.8e-118	FAL1	5e-167	EAY75113.1	0	eIF4AIII O. sativa as top hit, other green plants eIF4AIII as subsequent hits
	Arabidopsis thaliana	1	NP_188610	0	FAL1	2e-178	NP_188610	0	eIF4AIII A. thaliana as top hit, other green plants eIF4AIII as subsequent hits
	Volvox carteri	1	XP_002958883.1	0	FAL1	0	XP_002958883.1	0	eIF4AIII V. carteri as top hit, other green plants eIF4AIII as subsequent hits
	Populus trichocarpa	1	XP_002310663.1	2e-176	FAL1	0	XP_002310663.1	0	eIF4AIII P. trichocarpa as top hit, other green plants eIF4AIII as subsequent hits
	Physcomitrella patens	2	XP_001780266.1	0	FAL1	0	XP_001780266.1	0	eIF4AIII P. patens as top hit, other green plants eIF4AIII as subsequent hits
	Physcomitrella patens		XP_001785785.1	0	FAL1	0	XP_001785785.1	0	eIF4AIII P. patens as top hit, other green plants eIF4AIII as subsequent hits
	Galdieria sulphuraria	1	XP_005703009.1	2e-175	FAL1	4.7e-120	XP_005703009.1	0	eIF4AIII P. patens as top hit, other insect and plant eIF4AIII homologues as subsequent hits
Table D(iv): List of eIF4AIII homologues identified by Blastp with corresponding e-values
Super-group	Species	No	Accession numbers	E-value	SGD hit	SGD E-value	NCBI NR	NCBI NR E-value	NCBI refseq protein db, 2.2.31
	Pyropia yezoensis	1	contig_31951_g7786	2.89e-170	FAL1	8.9e-119	XP_002499891.1	0	eIF4AIII Micromonas sp. as top hit, subsequent hits were eIF4AIIi homologues of other green algae and plants
	Cyanidioschyzon merolae	1	XP_005535780.1	3e-64	FAL1	1.1e-51	XP_005535780.1	0	eIF4AIII C. merolae as top hit, other green plants eIF4AIII as subsequent hits
SAR
	Plasmodium falciparum	1	XP_001351530.1	3.5e-115	FAL1	4e-158	XP_001351530.1	0	eIF4AIII P. falciparum as top hit, other Plasmodium species 4AIII as subsequent hits
	Plasmodium berghei	1	XP_677884.1	2e-157	FAL1	7e-158	XP_677884.1	0	eIF4AIII P. berghei as top hit, other Plasmodium species 4AIII as subsequent hits
	Plasmodium vivax	1	XP_001614505.1	3e-90	FAL1	0	XP_001614505.1	0	eIF4AIII, P. vivax as top hit, other Plasmodium species eIF4AIII as subsequent hits
	Plasmodium yoelii	1	XP_727104.1	3e-158	FAL1	8e-159	XP_727104.1	0	eIF4AIII P. yoelii as top hit, other Plasmodium species 4AIII as subsequent hits
	Plasmodium cynomolgi	1	XP_004221290.1	9e-150	FAL1	2e-150	XP_004221290.1	0	eIF4AIII, P. cynomolgi as top hit, other Plasmodium species 4AIII as subsequent hits
	Plasmodium knowlesi	1	XP_002260177.1	6e-150	FAL1	0	XP_002260177.1	0	eIF4AIII P. knowlesi as top hit, other Plasmodium species 4AIII as subsequent hits
	Theileria parva	1	XP_766286.1	0	FAL1	4e-164	XP_766286.1	0	eIF4AIII T. parva as top hit, other Thieleria species 4AIII as subsequent hits
Table D(v): List of eIF4AIII homologues identified by Blastp with corresponding e-values
Super-group	Species	No	Accession numbers	E-value	SGD hit	SGD E-value	NCBI NR	NCBI NR E-value	NCBI refseq protein db, 2.2.31
SAR
	Babesia bovis	1	XP_001610166.1	1e-89	FAL1	0	XP_001610166.1	0	eIF4AIII B. bovis as top hit, eIIF4AIII other apicomplexan species as subsequent hits
	Toxoplasma gondii	1	XP_002364513.1	2e-93	FAL1	0	XP_002364513.1	0	eIF4AIII T. gondii as top hit, eIIF4AIII other apicomplexan species as subsequent hits
	Cryptosporidium parvum	1	XP_628555.1	1e-155	FAL1	5e-156	XP_628555.1	0	Top hits are eIF4AIII Cryptosporidium species
	Cryptosporidium hominis		XP_668037.1	3e-154	FAL1	2e-154	XP_668037.1	0	Top hits are eIF4AIII Cryptosporidium species
	Paramecium tetraurelia	1	XP_001426561	0	FAL1	2e-173	XP_001426561	0	Top hits are eIF4AIII from ciliates and Phytophthora species
	Tetrahymena thermophila	1	XP_001020647.1	2.7e-24	FAL1	3e-172	XP_001020647.1	0	Top hits are eIF4AIII from ciliates and other alveolates
	Thalassiosira pseudonana	1	XP_002288555.1	0	FAL1	1e-178	XP_002288555.1	0	eIF4AIII T. pseudonana as top hit, eIF4AIII other diatoms species as subsequent hits
	Ectocarpus siliculosus	1	CBJ29803	0	FAL1	0	CBJ29803	0	eIF4AIII E. siliculosus as top hit, eIF4AIII other oomycetes species as subsequent hits
	Phaeodactylum tricornutum		XP_002186364.1	1e-170	FAL1	7e-171	XP_002186364.1	0	eIF4AIII P. tricornutum as top hit, eIF4AIII other Oomycetes species as subsequent hits
	Aureococcus anophagefferens	1	XP_009036013.1	0	FAL1	6e-180	XP_009036013.1	0	eIF4AIII A. anophagefferens as top hit, eIF4AIII other Oomycetes species as subsequent hits
	Phytophthora infestans	1	XP_002998253.1	0	FAL1	0	XP_002998253.1	0	Top hits were eIF4AIII from various oomycetes species
Table D(vi): List of eIF4AIII homologues identified by Blastp with corresponding e-values
Super-group	Species	No	Accession numbers	E-value	SGD hit	SGD E-value	NCBI NR	NCBI NR E-value	NCBI refseq protein db, 2.2.31
SAR	Albugo laibachii	1	CCA1954.1	2.8e-131	FAL1	0	CCA1954.1	0	Top hits were eIF4AIII from various oomycetes species
	Paulinella Chromatophora	1	YP_002049425.1	2e-76	FAL1	3e-78	YP_002049425.1	0	eIF4AIII Paulinella as top hit, RNA helicases from other cyanobacteria species as subsequent hits
	Bigelowiella natans	1	XP_001712836.1	2e-92	FAL1	2e-90	XP_001712836.1	0	eIF4AIII B. natans as top hit, eIF4AIII other oomycetes species as subsequent hits
CCTH
	Emiliania huxleyi	1	XP_005766297.1	0	FAL1	0	XP_005766297.1	0	eIF4AIII E. huxleyi as top hit, eIF4AIII other algae as subsequent hits
	Guillardia theta	1	XP_005830513.1	3e-168	FAL1	2.6e-118	XP_005830513.1	0	eIF4AIII G. theta as top hit, eIF4AIII other algae like Micromonas species and Volvox carteri as subsequent hits
Table D(vii): List of eIF4AIII homologues identified by Blastp with corresponding e-values
SGD	Saccharomyces Genome Database
