# Supplementary material for: Multispecies reconstructions uncover widespread conservation, and lineage-specific elaborations in eukaryotic mRNA metabolism
Source: PLoS One. 2018 Mar 21;13(3):e0192633. doi: 10.1371/journal.pone.0192633 (PMC5862402; doi:10.1371/journal.pone.0192633)
Supplement: S3 Table — Table A in S3 Table—List of eIF4AI homologues identified by Blastp with corresponding e-values. Table B in S3 Table—List of eIF4E homologues identified by Blastp with corresponding e-values. Table C in S3 Table—List of eIF4G homologues identified by Blastp with corresponding e-values. Table D in S3 Table—List of PABP homologues identified by Blastp with corresponding e-values. (XLSX) [file pone.0192633.s010.xlsx]

## Sheet: Table A
Table A: List of eIF4A homologues identified in various eukaryotes
		Blastp results			Reverse Blast Results
Super-group	Species	No	Accession numbers	E-value	SGD hit	SGD E-value	NCBI NR DB top hits (unequivocal +/- subsequent hits)	NR E-value
Opisthokonta
	Homo sapiens	2	NP_001407	4e-132	Tif2p	0	eIF4A, Homo sapiens/other animals	0
			AAH15842	3e-131	Tif2p	0	eIF4A, Homo sapiens & other animals	0
	Drosophila melanogaster	1	NP_476595	1e-130	Tif2p	7e-177	eIF4A, other Drosophila sp.	0
	Caenorhabditis elegans	3	NP_001022623.1	0	Tif2p	0	eIF4A, various Caenorhabditis sp.	0
			NP_490761.2	0	Tif2p	0	eIF4A, various Caenorhabditis sp.	0
			NP_498514.1	5e-129	Tif2p	0	eIF4A, various Caenorhabditis sp.	0
	Aspergillus nidulans	1	XP_001209019	2e-134	Tif2p	0	eIF4A, Aspergillus and other fungal sp.	0
	Zygosaccharomyces rouxii	1	XP_002496565.1	0	Tif2p	0	eIF4A, Zygosaccharomyces/ other fungal sp.	0
	Schizosaccharomyces pombe	1	NP_594854	1e-137	TIF1	0	eIF4A, S. pombe / fungal sp.	0
	Saccharomyces cerevisiae	2	Tif1p				eIF4A, S. cerevisiae/fungal sp.	0
			Tif2p				eIF4A, S. cerevisiae/fungal sp.	0
Amoebozoa
	Dictyostelium discoideum	1	XP_645917.1	0	Tif2p	0	eIF4A, Dictyostelium and other Amoebozoa sp.	0
	Entamoeba histolytica	1	XP_657280.1	5e-165	Tif2p	0	eIF4A, Entamoeba and other Amoebozoa and fungal sp.	0
Excavata
	Trypanosoma brucei	1	XP-803774	8e-116	Tif2p	0	eIF4A, Trypanosoma brucei and other Trypanosoma sp.	0
	Leishmania braziliensis	1	XP_001561513	2e-117	Tif2p	0	eIF4A, Leishmania braziliensis and other Leishmania sp.	0
Table A(i): List of eIF4A homologues identified by Blastp with corresponding e-values
Super-group	Species	No	Accession numbers	E-value	SGD hit	SGD E-value	NCBI NR DB top hits (unequivocal +/- subsequent hits)	NR E-value
Excavata	Leishmania major	2	XP_001684436.1	8e-153	Tif2p	1e-143	eIF4A, Leishmania major and other Leishmania sp.	0
			XP_001462692.1	8e-139	Tif2p	2e-135	eIF4A, Leishmania braziliensis and other Leishmania sp.	0
	Trichomonas vaginalis	1	XP_001304373	1e-98	Tif2p	8.3e-123	eIF4A, Trichomonas vaginalis	0
	Giardia lamblia	1	EES98832	1e-106	Tif2p	2e-121	eIF4A, Giardia lamblia and eIF4A Caenorhabditis sp.	0
	Naegleria gruberi	1	XP_002676412	6e-127	Tif2p	2e-141	eIF4A, Naegleria gruberi	0
Archaeplastida
	Chlamydomonas reinhardtii	1	XP_001691452	0	Tif2p	0	eIF4A, Chlamydomonas sp. and eIF4A ther green algae	0
	Ostreococcus lucimarinus	1	XP_001418972.1	0	Tif2p	0	eIF4A, Ostreococcus sp. and eIF4A ther green algae	0
	Arabidopsis thaliana	3	NP_001030693	2e-130	Tif2p	0	eIF4A, Arabidopsis thaliana and eIF4A Brassica napus	0
			NP_177417	1e-134	Tif2p	0	eIF4A, Arabidopsis thaliana and eIF4A other plants	0
			NP_175829	2e-132	Tif2p	0	eIF4A, Arabidopsis thaliana and eIF4A other plants	0
	Oryza sativa	2	NP_001058481	3e-135	Tif2p	4e-165	eIF4A, Oryza sativa and eIF4A other plants	0
			NP_001045878	1e-134	Tif2p	7e-165	eIF4A, Oryza sativa and eIF4A other plants	0
	Pyropia yezoensis	1	ACJ22452	6e-134	Tif2p	9e-169	eIF4A, Pyropia yezoensis and eIF4A other red algae	0
	Galdieria sulphuraria	1	Gsu_4A	2e-141	Tif2p	4.2e-128	eIF4A, Galdieria sulphuraria and eIF4A other red algae	0
Table A(ii): List of eIF4A homologues identified by Blastp with corresponding e-values
Super-group	Species	No	Accession numbers	E-value	SGD hit	SGD E-value	NCBI NR DB top hits (unequivocal +/- subsequent hits)	NR E-value
	Cyanidioschyzon merolae	1	Cme_4A	1e-130	Tif2p	2e-168	eIF4A, Cyanidioschyzon merolae and eIF4A other red algae	0
SAR
	Plasmodium falciparum	1	XP_001348829	6e-126	Tif2p	8e-162	eIF4A, Plasmodium sp.	0
	Theileria parva	1	XP_764692.1	0	Tif2p	2e-176	eIF4A, Theileria sp.	0
	Paramecium tetraurelia	1	XP_001437188.1	4e-144	Tif2p	1e-134	eIF4A, Paramecium sp./ eIF4A other alveolates	0
	Tetrahymena thermophila	1	XP_001020279.1	2e-118	Tif2p	1.7e-110	eIF4A, Tetrahymena sp./ eIF4A other alveolates	0
	Thalassiosira pseudonana	1	XP_002293690	8e-138	Tif2p	4e-136	eIF4A, Thalassiosira sp./ eIF4A other diatoms	0
	Ectocarpus siliculosus	1	CBJ30606	3e-142	Tif2p	1e-141	eIF4A, Ectocarpus siliculosus/ eIF4A other diatoms and oomycetes	0
	Aureococcus anophagefferens	1	EGB08879.1	6e-145	Tif2p	2e-156	eIF4A, Aureococcus anophagefferens/ eIF4A other diatoms	0
	Phaeodactylum tricornutum						eIF4A, Phaeodactylum tricornutum/ eIF4A other diatoms	0
	Phytophthora infestans	1	XP_002997444.1	0	Tif2p	8.6e-137	eIF4A, Phytophthora sp./ eIF4A other oomycetes	0
	Albugo laibachii	1	CCA22814.1	0	Tif2p	0	eIF4A, Albugo sp./ eIF4A other oomycetes	0
	Bigelowiella natans	2	XP_001712836	2e-43	Tif2p	1e-40	eIF4A, Bigelowiella natans/ eIF4A Lotharella oceanica	0
			XP_001712827	2e-51	Tif2p	4e-54	eIF4A, Bigelowiella natans/ eIF4A, Lotharella oceanica, Amorphochlora amoebiformis	0
Table A(iii): List of eIF4A homologues identified by Blastp with corresponding e-values
Super-group	Species	No	Accession numbers	E-value	SGD hit	SGD E-value	NCBI NR DB top hits (unequivocal +/- subsequent hits)	NR E-value
CCTH
	Emiliania huxleyi	1	XP_005771275.1	6e-158	Tif2p	8.7e-128	eIF4A, Emiliania huxleyi and eIF4A other haptophytes and cryptomonads	0
	Guillardia theta	1	XP_001713475.1	6e-135	Tif2p	1.4e-102	eIF4A, Guillardia theta and eIF4A other cryptomonads and haptophytes	0
Table A(iv): List of eIF4A homologues identified by Blastp with corresponding e-values
SGD	Saccharomyces Genome Database

## Sheet: Table B
Table B : List of eIF4E homologues identified in various eukaryotes
Super-group	Species	No	Accession no	E-value	SGD		NCBI NR DB top hits (unequivocal +/- subsequent hits)	NR E-value
					hit	e-value
Opisthokonta
	Homo sapiens	5	NP_001124150.1	5e-36	CDC33	2.6e-32	eIF4E Homo sapiens + eIF4E other animals	2e-177
			NP_001092878.1	1e-34	CDC33	1e-30	eIF4E Homo sapiens +eIF4E other animals	1e-176
			NP_001124151.1	3e-29	CDC33	1.1e-30	eIF4E Homo sapiens + eIF4E other animals	0
			NP_004837.1	9e-24	CDC33	7.8e-24	eIF4E Homo sapiens + eIF4E other animals	0
			NP_001128123.1	2e-20	CDC33	9.6e-19	eIF4E Homo sapiens + eIF4E other animals	3e-162
	Drosophila melanogaster	7	NP_729480.1	2e-41	CDC33	3.8e-31	eIF4E, Drosophila melanogaster + eIF4E other Drosophila sp.	0
			NP_648160.2	1e-36	CDC33	5.4e-32	eIF4E Drosophila melanogaster + eIF4E other Drosophila sp.	9e-170
			NP_726718.1	2e-36	CDC33	1.1e-33	eIF4E-7 Drosophila melanogaster + eIF4E other Drosophila sp.	0
			NP_648052.1	4e-36	CDC33	9.4e-28	eIF4E-4 Drosophila melanogaster + eIF4E other Drosophila sp.	5e-168
			NP_648194.1	2e-34	CDC33	2.3e-31	eIF4E-3 Drosophila melanogaster + eIF4E other Drosophila sp.	0
			NP_651654.1	2e-30	CDC33	7.4e-28	eIF4E-6, isoform A Drosophila melanogaster + eIF4E other Drosophila sp.	6e-125
			NP_788729.1	5e-15	CDC33	7.2e-14	eIF4E- protein, Drosophila melanogaster + eIF4E other Drosophila sp.	6e-165
	Caenorhabditis elegans	5	NP_741502.1	6e-36	CDC33	2.6e-32	IFE-3, Caenorhabditis elegans + eIF4E various Caenorhabditis sp.	0
			NP_001255197.1	1e-31	CDC33	1.5e-29	IFE-1, Caenorhabditis elegans + eIF4E various Caenorhabditis sp.	2e-155
			NP_001022479.1	2e-29	CDC33	9.4e-28	IFE-5 Caenorhabditis elegans + eIF4E various Caenorhabditis sp.	8e-147
Table B (i): List of eIF4E homologues identified by Blastp with corresponding E-values
Super-group	Species	No	Accession no	E-value	SGD hit/e-value		NCBI NR DB top hits (unequivocal +/- subsequent hits)	NR E-value
Opisthokonta
			NP_508094.1	6e-29	CDC33	4.5e-28	IFE-2 Caenorhabditis elegans + eIF4E various Caenorhabditis sp.	2e-167
			NP_508210.1	1e-24	CDC33	5.5e-23	IFE-4 Caenorhabditis elegans + eIF4E various Caenorhabditis sp.	4e-158
	Aspergillus nidulans	3	XP_661015.1	6e-53	CDC33	5.9e-42	eIF4E, Aspergillus sp.	2e-177
			XP_681460.1	7e-30	CDC33	1.5e-29	eIF4E, Aspergillus sp.	0
			XP_658684.1	3e-14	CDC33	3e-15	eIF4E, Aspergillus sp.	2e-176
	Zygosaccharomyces rouxii	1	XP_002495796.1	8e-126	CDC33	3.2e-91	eIF4E, Z. rouxii +eIF4E various fungi	6e-153
	Schizosaccharomyces pombe	2	NP_594228	4e-54	CDC33	5e-54	eIF4E, S. pombe +eIF4E various fungi	3e-159
			NP_595451	3e-51	CDC33	4e-51	eIF4E, S. pombe +eIF4E various fungi	1e-158
	Saccharomyces cerevisiae	1	NP_014502.1				eIF4E Saccharomyces cerevisiae +eIF4E various fungi	3e-152
Amoebozoa
	Dictyostelium discoideum	6	XP_647593.1	9e-39	CDC33	1.6e-34	eIF4E Dictyostelium discoideum sp.	0
			XP_629949.1	2e-21	CDC33	2.1e-29	4E Dictyostelium discoideum sp.	0
			XP_638421.1	1e-18	CDC33	4.6e-19	hypothetical protein Dictyostelium discoideum	0
			XP_640388.1	5e-14	CDC33	2.6e-16	hypothetical protein, Dictyostelium discoideum sp.	0
			XP_646776.1	7e-13	CDC33	9.7e-25	eIF4E Dictyostelium discoideum	0
			XP_001732954.1	4e-12	CDC33	1.1e-14	eIF4E Dictyostelium discoideum	0
Amoebozoa	Entamoeba histolytica	8	XP_655567.1	1e-29	CDC33	5.8e-28	eIF4E, E. histolytica	1e-146
			XP_650247.1	3e-26	CDC33	3.8e-24	eIF4E, E. histolytica	3e-122
Table B (ii): List of eIF4E homologues identified by Blastp with corresponding E-values
	Species	No	Accession no	E-value	SGD hit/e-value		NCBI NR DB top hits (unequivocal +/- subsequent hits)	NR E-value
Amoebozoa	Entamoeba histolytica		XP_653778.1	7e-19	CDC33	2.3e-17	eIF4E, E. histolytica	1e-128
			XP_648900.2	5e-17	CDC33	2.9e-17	eIF4E, E. histolytica	9e-129
			XP_650800.1	1e-16	CDC33	1.2e-13	eIF4E, E. histolytica	2e-128
			XP_654970.1	3e-12	CDC33	8.2e-13	eIF4E, E. histolytica	4e-128
			XP_656335.1	2e-10	CDC33	8.2e-13	eIF4E, E. histolytica	8e-127
			XP_001913353.1	0.0002	CDC33	2.8e-07	eIF4E, E. histolytica	2e-116
Archaeplastida
	Arabidopsis thaliana	3	NP_193538	2e-32	CDC33	2.7e-30	eIF-4E Arabidopsis thaliana + eIF4E various plants	6e-173
			NP_174252	1e-29	CDC33	1.2e-27	eIF-4E Arabidopsis thaliana + eIF4E various plants	0
			NP_174248	3e-29	CDC33	5.2e-27	eIF-4E Arabidopsis thaliana + eIF4E various plants	8e-178
	Oryza sativa	2	NP_001045525	3e-33	CDC33	2.3e-31	4E, Oryza sativa + eIF4E various plants	5e-168
			NP_001064810	7e-32	CDC33	1.7e-30	4E, Oryza sativa + eIF4E various plants	3e-150
	Chlamydomonas reinhardtii	1	XP_001693235	8e-32	CDC33	5.6e-30	eIF4E, Chlamydomonas reinhardtii + eIF4E various plants	2e-147
	Ostreococcus tauri	1	XP_003075025	8e-24	CDC33	1.3e-21	eIf4E Ostreococcus tauri + eIF4E various plants	1e-90
	Pyropia yezoensis	1	contig_30948_g757	5.2e-43	CDC33	0	hypothetical protein Saprolegnia diclina + eIF4E various plants	1e-50
	Cyanidioschyzon merolae	1	Cme_4E	1e-35	CDC33	6.7e-34	eIF4E Cyanidioschyzon merolae + eIF4E various plants	5e-147
	Galdieria sulphuraria	1	Gsu_4E	2e-31	CDC33	5.6e-30	eIF4E Galdieria sulphuraria + eIF4E various plants	1e-128
Table B (iii): List of eIF4E homologues identified by Blastp with corresponding E-values
SAR	Species	No	Accession no	E-value	S. cerevisiae		NCBI NR DB top hits (unequivocal +/- subsequent hits)	NR E-value
	Plasmodium falciparum	1	XP_001351220	1e-16	CDC33	3.1e-08	eIF4E, Plasmodium falciparum + eIF4E various apicomplexans	8e-167
	Cryptosporidium parvum	1	XP_627474	3e-17	CDC33	1.3e-07	If-4E Cryptosporidium parvum + eIF4E various apicomplexans	6e-174
	Theileria parva	1	XP_765302	1e-11	CDC33	8.2e-10	eIF4E Theileria parva + eIF4E various apicomplexans	5e-163
	Chromera velia	5	184619078	1.4e-40	CDC33	1e-09	eIF4E, Vitrella brassicaformis + eIF4E various chromerids and apicomplexans	3e-46
			184610326	1.5e-20	CDC33	1	eIF4E, Perkinsus marinus + eIF4E various chromerids and apicomplexans	6e-28
			184641546	1.5e-08	CDC33	8e-16	Vitrella brassicaformis protein + eIF4E various chromerids and apicomplexans	2e-50
			184619512	8.69-08	CDC33	8e-16	eIF4E, Chromera velia + eIF4E various chromerids and apicomplexans	3e-10
			184610466	3.73-07	CDC33	1e-17	eIF4E, Chromera velia + eIF4E various chromerids and apicomplexans	2e-15
	Lankesteria abbotti	2	CP_0113857432	4.43e-06	CDC33	2e-22	eIF4E, Chromera velia + eIF4E various chromerids and apicomplexans	2e-06
			CP_0113844846	4.68e-06	CDC33	2e-22	eIF4E, Chromera velia + eIF4E various chromerids and apicomplexans	2e-06
	Vitrella brassicaformis	2	CP_0198387314	2.87e-53	CDC33	4e-08	eIF4E, Chromera velia + eIF4E various chromerids and apicomplexans	5e-51
	Vitrella brassicaformis		CP_0198413484	1.43e-44	CDC33	4e-12	eIF4E, Chromera velia + eIF4E various chromerids and apicomplexans	1e-51
Table B (iv): List of eIF4E homologues identified by Blastp with corresponding E-values
Super-Group	Species	No	Accession no	E-value	SGD hit/e-value		NCBI NR DB top hits (unequivocal +/- subsequent hits)	NR E-value
SAR	Alexandrium catenella	6	CP_0171188426	8.03e-47	CDC33	6e-18	eIF4E, Toxoplasma gondii	8e-70
			CP_0171261078	1.07e-45	CDC33	1e-17	eIF4E, Toxoplasma gondii	2e-70
			CP_0171205582	1.6e-40	CDC33	1e-13	eIF4E, Perkinsus marinus	1e-64
			CP_0171169140	4.74e-37	CDC33	2e-15	eIF4E, Hammondia hammondi	3e-51
			CP_0171231688	2e-36	CDC33	2e-15	eIF4E, Hammondia hammondi	4e-53
			CP_0171244596	2.04e-28	CDC33	1e-13	eIF4E, Hammondia hammondi	4e-45
	Durinskia baltica	11	CP_0200085200	4.76e-32	CDC33	1e-18	eIF4E, Pfiesteria piscicida	5e-70
			CP_0200037330	1.97e-41	CDC33	5e-16	eIF4E, Pfiesteria piscicida	1e-70
			CP_0200076990	7.17e-38	CDC33	3e-18	eIF4E, Toxoplasma gondii	8e-61
			CP_0200028794	2.62e-34	CDC33	1e-16	eIF4E, Hammondia hammondi	1e-51
			CP_0200031152	4.04e-34	CDC33	5e-14	eIF4E, Perkinsus marinus	3e-59
			CP_0200033186	1.81e-32	CDC33	7e-17	eIF4E, Toxoplasma gondii	3e-46
			CP_0199934916	2.03e-32	CDC33	2e-15	eIF4E, Hammondia hammondi	6e-50
			CP_0199926490	1.83e-25	CDC33	2e-14	eIF4E, Pfiesteria piscicida	6e-79
			CP_0200060194	1.34e-13	CDC33	6e-15	Emiliania huxleyi predicted protein	3e-45
			CP_0199963936	6.93e-12	CDC33	3e-14	Phaeodactylum tricornutum predicted protein	1e-93
			CP_0200049916	5.46e-06	CDC33	2e-19	Ectocarpus siliculosus protein	7e-89
	Karenia brevis	13	CP_018894126	1e-62	CDC33	6e-19	eIF4E, Toxoplasma gondii	3e-76
			CP_0188941264	3.06e-61	CDC33	7e-19	eIF4E, Toxoplasma gondii	4e-05
			CP_0188920362	3.29e-61	CDC33	2e-17	eIF4E, Toxoplasma gondii	3e-71
			CP_0188860010	1.62e-51	CDC33	1e-15	eIF4E, Pfiesteria piscicida	4e-57
Table B (v): List of eIF4E homologues identified by Blastp with corresponding E-values
Super-group	Species	No	Accession no	E-value	S. cerevisiae		NCBI NR DB top hits (unequivocal +/- subsequent hits)	NR E-value
SAR			CP_0188922732	1.08e-50	CDC33	8e-12	eIF4E, Toxoplasma gondii	1e-61
			CP_0188898284	6.78e-50	CDC33	5e-19	eIF4E, Neospora caninum	2e-58
			CP_0188910350	5.47e-47	CDC33	6e-19	eIF4E, Pfiesteria piscicida	3e-72
			CP_0188873022	6.85e-27	CDC33	3e-07	eIF4E, Pfiesteria piscicida	6e-40
			CP_0188878580	4.06e-20	CDC33	2e-25	eIF4E, Perkinsus marinus	6e-35
			CP_0188933052	6.92e-10	CDC33	1e-08	Vitrella brassicaformis, unamed protein	9e-30
			CP_0188848646	7.05e-10	CDC33	1e-08	Vitrella brassicaformis, unamed protein	9e-30
			CP_0188966932	2.79e-08	CDC33	2e-20	eIF4E, Perkinsus marinus	4e-33
			CP_0188919568	1.19e-06	CDC33	8e-26	Vitrella brassicaformis, unamed protein	1e-41
	Karlodinium micrum	9	CP_0200847662	1.89e-46	CDC33	4e-19	eIF4E, Toxoplasma gondii	3e-75
			CP_0200848002	1.98e-45	CDC33	2e-19	eIF4E, Toxoplasma gondii	3e-75
			CP_0200849264	1.8e-43	CDC33	3e-18	eIF4E, Pfiesteria piscicida	2e-73
			CP_0200809248_	1.69e-38	CDC33	3e-17	eIF4E, Perkinsus marinus	2e-72
			CP_0200821536	1.22e-37	CDC33	3e-17	eIF4E, Pfiesteria piscicida	4e-62
			CP_0200784504	1.72e-36	CDC33	6e-15	eIF4E, Perkinsus marinus	2e-63
			CP_0200804796	3.48e-36	CDC33	1e-17	eIF4E, Pfiesteria piscicida	1e+94
			CP_0200826946	1.73e-34	CDC33	5e-16	Vitrella brassicaformis, unamed protein	2e-60
			CP_0200858406	3.73e-33	CDC33	2e-12	eIF4E, Perkinsus marinus	4e-66
	Paramecium tetraurelia	1	XP_001457617.1	1e-24	CDC33	1.2e-21	eIF4E, Paramecium	1e-151
Table B (vi): List of eIF4E homologues identified by Blastp with corresponding E-values
Super-group	Species	No	Accession no	E-value	S. cerevisiae		NCBI NR DB top hits (unequivocal +/- subsequent hits)	NR E-value
	Tetrahymena thermophila	3	XP_001018982.1	6e-21	CDC33	1.6e-18	eIF4E, Tetrahymena	9e-122
			XP_001022596.3	4e-16	CDC33	2.1e-14	eIF4E, Tetrahymena	0
			XP_001031761.1	9e-15	CDC33	1.5e-13	eIF4E, Tetrahymena	1e-164
	Ectocarpus siliculosus	2	CBN80184	1e-37	CDC33	6.9e-32	eIF4E Ectocarpus siliculosus	5e-146
			CBN73980	1e-22	CDC33	6.5e-20	eIF4E-like Ectocarpus siliculosus	6e-142
	Thalassiosira pseudonana	1	XP_002290792	2e-39	CDC33	2.8e-35	eIF4E Thalassiosira pseudonana	1e-138
	Aureococcus anophagefferens	1	EGB04649	5e-21	CDC33	3.1e-20	hypothetical protein Aureococcus anophagefferens	8e-83
	Fibrocapsa japonica	1	CP_0113943050	1.56e-22	CDC33	2e-18	eIF4E-like 1 [Ectocarpus siliculosus]	2e-62
	Rhizochromulina marina	1	CP_0118967038	2.71e-27	CDC33	3e-18	eIF4E-like 1 [Ectocarpus siliculosus]	9e-43
	Paraphysomonas vestita	1	CP_0174822330	9.38e-15	CDC33	1e-24	eIF4E, Phytophthora infestans	4e-86
	Phytophthora infestans	1	XP_002907026.1	8e-46	CDC33	2.7e-37	eIF4E, Phytophthora infestans	3e-174
	Albugo laibachii	4	CCA14190.1	9e-44	CDC33	4e-36	eIF4E Albugo laibachii	0
			CCA14627.1	2e-31	CDC33	1.8e-26	eIF4E Albugo laibachii	0
			CCA20959.1	1e-22	CDC33	6.5e-20	hypothetical protein Albugo laibachii	1e-141
			CCA17721.1	3e-20	CDC33	2.5e-18	eIF4E Albugo laibachii	2e-154
CCTH
	Emiliania huxleyi	2	XP_005760203.1	2e-24	CDC33	1.7e-21	E. huxleyi eIF4E protein	7e-137
			XP_005761801.1	2e-20	CDC33	2.5e-18	E. huxleyi eIF4E protein	1e-134
	Guillardia theta	3	XP_001713559	3e-28	CDC33	1.1e-26	eIF4E, G. theta	1e-121
SAR			XP_005839479.1	8e-38	CDC33	2e-37	eIF4E, G. theta	8e-155
	Guillardia theta		XP_005830589.1	2e-31	CDC33	3e-31	eIF4E, G. theta	4e-118
Table B (vii): List of eIF4E homologues identified by Blastp with corresponding E-values

## Sheet: Table B (2)
Table B : List of eIF4E homologues identified in various eukaryotes
Super-groups	Species	No	Accession no	E-values	SGD hit/e-value		NCBI NR DB top hits (unequivocal +/- subsequent hits)	NR E-values
Excavata
	Leishmania major	E2	XP_001682736	1e-21	CDC33	3e-20	eIF4E Leishmania major	0
		E1	XP_003721970.1	5e-24	CDC33	2e-23	eIF4E Leishmania major	1e-156
		E3	XP_001684535.1	4e-16	CDC33	2e-13	eIF4E Leishmania major	0
		E4	XP_001684635.1	6e-16	CDC33	3e-13	eIF4E Leishmania major	0
		E5	XP_001686631.1	1e-05	not sig		hypothetical protein L. major + eIF4E, Leishmania panamensis	4e-159
		E6	XP_001684031.1	3e-50	not sig		hypothetical protein L. major + eIF4E, Leishmania panamensis	1e-132
	Leishmania donovani	E1	LdBPK_271520.1.1..pep	8.1e-24	CDC33	6.8e-24	eIF4E, L. infantum	2e-155
		E2	LdBPK_191520.1.1..pep	1.9e-16	CDC33	1.6e-16	eIF4E, L. donovani	0
		E4	LdBPK_300460.1.1..pep	2.6e-15	CDC33	1.1e-15	eIF4E, L. infantum	0
		E3	LdBPK_282690.1.1..pep	2e-13	CDC33	1.8e-13	eIF4E, L. donovani	0
	Blast with L. major E5	E5	LdBPK_360650.1.1..pep	3.1e-104	not sig		hypothetical protein L. major + eIF4E, various Leishmania sp.	4e-155
	Blast with L. major E6	E6	LdBPK_260230.1.1..pep	2.2e-95	not sig		hypothetical protein L. major + eIF4E, various Leishmania sp.	1e-132
	Leishmania infantum	E1	LinJ.27.1520..pep	8.2e-24	CDC33	6.8e-24	eIF4E, L. infantum	2e-155
		E2	LinJ.19.1520..pep	1.5e-16	CDC33	1.3e-16	eIF4E, L. infantum	0
		E4	LinJ.30.0460..pep	2.6e-15	CDC33	1.1e-15	eIF4E, L. infantum	0
		E3	LinJ.28.2690..pep	2e-13	CDC33	1.8e-13	eIF4E, L. infantum	0
		E5	XP_001469544.1	2e-155	CDC33	0.054	hypothetical protein L. infantum + eIF4E, Leishmania panamensis	3e-155
Table B (viii): List of eIF4E homologues identified by Blastp with corresponding E-values
Super-group	Species	No	Accession no	E-values	SGD		NCBI NR DB top hits (unequivocal +/- subsequent hits)	NR E-values
		E6	XP_001470372.1	4e-50	CDC33	2e-06	hypothetical protein L. infantum + eIF4E, Leishmania panamensis	7e-133
Excavata	Leishmania mexicana	E1	LmxM.27.1620.1..pep	5.1e-24	CDC33	4.2e-24	eIF4E, L. mexicana	4e-55
		E2	LmxM.19.1480.1..pep	3.2e-16	CDC33	2.6e-16	eIF4E, L. mexicana	0
		E4	LmxM.29.0450.1..pep	2e-15	CDC33	8.9e-16	eIF4E, L. mexicana	0
		E3	LmxM.28.2500.1..pep	4.3e-13	CDC33	3e-13	eIF4E, L. mexicana	0
		E6	XP_003876328.1	2e-131	not sig		hypothetical protein L. mexicana+ eIF4E other, Leishmania sp.	2e-132
		E5	XP_003874404.1	8e-155	CDC33	0.41	hypothetical protein L. mexicana+ eIF4E, Leishmania panamensis	1e-155
	Trypanosoma brucei	E1	XP_828310	5e-24	CDC33	3e-23	eIF4E Trypanosoma brucei brucei TREU927	2e-171
		E2	XP_828076.1	2e-21	CDC33	4e-22	eIF4E Trypanosoma brucei brucei TREU927	0
		E3	XP_829239.1	9e-17	CDC33	1e-13	eIF4E Trypanosoma brucei brucei TREU927	0
		E4	XP_845308.1	9e-17	CDC33	6e-14	eIF4E Trypanosoma brucei brucei TREU927	0
	retrieved from Genedb	E5	Tb927.10.5020		CDC33	0.0003	hypothetical protein T. brucei + eIF4E, Leishmania panamensis	4e-141
	retrieved from Genedb	E6	Tb927.7.1670		not sig		hypothetical protein T. brucei + eIF4E, Leishmania panamensis	2e-132
	Trypanosoma congolense	E1	TcIL3000_0_07850.1	4.2e-28	CDC33	9.2e-28	T. congolense protein	2e-176
		E2	TcIL3000_0_03820.1	3e-17	CDC33	4.9e-17	T. congolense protein	0
		E4	TcIL3000_6_1470.1	1.2e-12	CDC33	6.4e-13	eIF4E, T. congolense	1e-133
		E3	TcIL3000.11.12420.1	2.3e-12	CDC33	9e-13	T. congolense protein	0
	(blast with T. brucei E5 as template)	E5	CCC9365	0	CDC33	6e-06	hypothetical protein T. brucei + eIF4E, Leishmania panamensis	2e-101
Table B (ix): List of eIF4E homologues identified by Blastp with corresponding E-values
Super-group	Species	No	Accession no	E-values	SGD hit/e-value		NCBI NR DB top hits (unequivocal +/- subsequent hits)	NR E-value
	(blast with T. brucei E6 as template)	E6	CCC91318.1	0	not sig		hypothetical protein T. brucei + other Trypanosoma sp.	2e-135
	Trypanosoma cruzi	E1	XP_809458	3e-23	CDC33	8e-24	eIF4E, T. cruzi	3e-139
		E2	XP_807581	8e-18	CDC33	1e-19	eIF4E, T. cruzi	0
		E3	XP_814738	8e-15	CDC33	1e-14	eIF4E, T. cruzi	0
		E4	XP_803152	2e-12	CDC33	5e-13	eIF4E, T. cruzi	0
		E5	XP_806880.1	4e-101	CDC33	0.0004	hypothetical protein T. cruzi + eIF4E, Leishmania panamensis	6e-146
		E6	XP_816091.1	4e-21	not sig		hypothetical protein T. cruzi + eIF4E, Leishmania panamensis	3e-134
	Trypanosoma vivax	E2	TvY486_1015470	1.4e-23	CDC33	1.8e-23	eIF4E, Trypanosoma vivax	0
		E3	TvY486_1112790	1.8e-14	CDC33	1e-14	eIF4E, Trypanosoma vivax	0
		E4	TvY486_0601320.	5.7e-09	CDC33	3.1e-09	eIF4E, Trypanosoma vivax	0
	Trypanosoma vivax	E5	CCC51457.1	2e-83	CDC33	0.011	hypothetical protein T. grayi + eIF4E, Leishmania panamensis	2e-84
		E6	CCC48813.1	4e-70	CDC33	0.042	hypothetical protein T. cruzi + eIF4E, Leishmania panamensis	2e-82
Excavata	Trypanosoma theileri		Blast with 4E T. brucei as template
		E1	g5549	1.54e-97	CDC33	9e-26	eIF-4E [Trypanosoma cruzi strain CL Brener]	4e-111
		E2	g8196	1.76e-98	CDC33	3e-16	eIF-4E [Trypanosoma cruzi strain CL Brener]	4e-111
		E3	g3216	1.24e-150	CDC33	1e-13	eukaryotic translation initiation factor [Trypanosoma grayi]	0
		E4	g4477	1.05e-126	CDC33	5e-11	4E Trypanosoma rangeli	0
		E5	_g10569	4.8e-96	CDC33	0.027	hypothetical protein T. grayi + eIF4E, Leishmania panamensis	1e-116
Table B (x): List of eIF4E homologues identified by Blastp with corresponding E-values
Super-group	Species	No	Accession no	E-values	S. cerevisiae		NCBI NR DB top hits (unequivocal +/- subsequent hits)	NR E-value
Excavata	Trypanosoma theileri	E6	g7794	2.69e-78	not sig		hypothetical protein T. cruzi + eIF4E, Leishmania panamensis	7e-103
	Trypanosoma carassii	E1	g276	1.32e-96	CDC33	3e-21	protein product Trypanosoma congolense, eIF-4E Trypanosoma cruzi	3e-96
		E3	g2832	4.78e-130	CDC33	2e-12	eukaryotic translation initiation factor [Trypanosoma grayi]	6e-144
	Trypanosoma carassii	E4	g8430	5.52e-111	CDC33	2e-12	eukaryotic translation initiation factor 4E [Trypanosoma rangeli, 4E [Trypanosoma grayi]	5e-165
		E5	_g13187	3.59e-96	CDC33	0.0002	hypothetical protein T. grayi + eIF4E, Leishmania panamensis	2e-115
		E6	g12013	4.99e-67	not sig		hypothetical protein T. cruzi + eIF4E, Leishmania panamensis	7e-87
	Trypanoplasma borreli	E1	g9442	5e-16	CDC33	4e-18	eukaryotic translation initiation factor 4E [Papilio machaon]	3e-18
		E2	g8094	9.41e-42	CDC33	8e-19	unnamed protein product [Trypanosoma congolense, 4E (eIF4E) interacting protein [Trypanosoma cruzi ]	4e-44
		E3	g8442	1.8e-12	CDC33	4e-18	Eukaryotic translation initiation factor 4E [Papilio machaon]	3e-16
		E5	_g11799		not sig		hypothetical protein T. grayi + Leishmania panamensis	8e-19
			g5597		CDC33	4e-13	4E, homologues of animals	2e-16
			g6663		CDC33	6e-12	4E, homologues of animals	7e-16
	Phytomonas serpens	E1	g2763	4.17e-64	CDC33	2e-14	hypothetical protein Phytomonas + eIF4E, Leptomonas seymouri	2e-73
		E3	g753	6.02e-74	CDC33	3e-11	unnamed protein product [Phytomonas sp. 4E]	0
		E2	g3391	1.55e-30	CDC33	1e-10	unnamed protein product [Phytomonas sp.]	8e-72
Table B (xi): List of eIF4E homologues identified by Blastp with corresponding E-values
Super-group	Species	No	Accession no	E-values	S. cerevisiae		NCBI NR DB top hits (unequivocal +/- subsequent hits)	NR E-value
Excavata	Phytomonas serpens	E4	g1651	2.36e-27	CDC33	2e-12	hypothetical protein L. infantum + eIF4E Leishmania panamensis	2e-52
		E5	g1837	8.06e-49	CDC33	1e-06	hypothetical protein L. mexicana + eIF4E Leishmania panamensis	1e-62
		E6	g1837	notsig			hypothetical protein L. infantum + eIF4E Leishmania panamensis	4e-49
	Trichomonas vaginalis	6	XP_001579579	2e-26	CDC33	8e-24	eIF4E family protein [Trichomonas vaginalis G3]	1e-150
			XP_001314532.1	2e-22	CDC33	1e-27	eIF4E family protein [Trichomonas vaginalis G3]	8e-137
			XP_001582774.1	1e-18	CDC33	2e-19	eIF4E family protein [Trichomonas vaginalis G3]	9e-138
			XP_001324916.1	8e-17	CDC33	8e-24	eIF4E family protein [Trichomonas vaginalis G3]	1e-137
			XP_001323525.1	1e-16	CDC33	2e-17	eIF4E family protein [Trichomonas vaginalis G3]	7e-138
			XP_001300164.1	5e-15	CDC33	8e-16	eIF4E family protein [Trichomonas vaginalis G3]	1e-152
	Naegleria gruberi	6	XP_002682429.1	1e-30	CDC33	4.2e-25	eIF4E [Naegleria gruberi]	2e-170
			XP_002671936.1	7e-26	CDC33	1.4e-24	eIF4E, Naegleria gruberi, 4E [Lichtheimia ramosa]	0
			XP_002669333.1	8e-22	CDC33	1.4e-19	eIF4E [Naegleria gruberi], 4E Chlamydomonas reinhardtii]	1e-138
			XP_002669334.1	5e-21	CDC33	1.9e-20	eIF4E [Naegleria gruberi], 4E Chlamydomonas reinhardtii]	7e-152
			XP_002675343.1	2e-15	CDC33	1.8e-15	eIF4E [Naegleria gruberi], 4E protein, putative [Acanthamoeba castellanii str. Neff]	3e-165
			XP_002677647.1	3e-15	CDC33	4.4e-14	eIF4E [Naegleria gruberi, 4E type, putative [Perkinsus marinus]	0
	Percolomonas cosmopolitus	1	Pco0117448084	6e-17	CDC33	8e-12	eIF4E Ixodes scapularis and eIF4E from other plants and animals	9e-41
Table B (xii): List of eIF4E homologues identified by Blastp with corresponding E-values
Super-group	Species	No	Accession no	E-values	S. cerevisiae		NCBI NR DB top hits (unequivocal +/- subsequent hits)	NR E-values
Excavata	Giardia lamblia	2	XP_001710318.1	4e-08	CDC33	3.1e-08	Translation initiation factor [Giardia lamblia]	4e-122
			XP_001706414.1	2e-06	CDC33	3e-06	Hypothetical protein GL50803_17261 [Giardia lamblia ATCC 50803]	1e-158
	Bodo saltans	E2	BS71185.1..pep	9e-25	CDC33	3.3e-25	eIF4E-like protein [Trypanosoma vivax]	5e-50
		E4	BS54050.1..pep	4.4e-18	CDC33	7.9e-15	4E Trypanosoma rangeli &Trypanosoma cruzi	9e-64
		E3	BS04155.1..pep	4.2e-13	CDC33	4.9e-11	4E Trypanosoma brucei, Trypanosoma congolense	4e-54
		E1	BS80960.1..pep	0.0037	CDC33	5e-07	4E-2 Morus notabilis	2e-12
		E5	B82145.1..pep	0.02	CDC33	0.44	hypothetical protein T. grayi + eIF4E, Leishmania panamensis	2e-44
		E6	BS03630_.1..pep	0.3	CDC33	0.1	hypothetical protein T. grayi + eIF4E, Leishmania panamensis	5e-36
	Euglena gracilis		g3639	9e-32	CDC33	7e-38	Phytophthora parasitica, 4E, putative [Phytophthora infestans T30-4]	7e-66
			g5346	6e-31	CDC33	4e-37	Saprolegnia parasitica CBS 223.65, 4E, putative [Phytophthora infestans T30-4]	3e-51
			g8063	2e-29	CDC33	6e-35	Saprolegnia parasitica, 4E Albugo laibachii	4e-52
			g150	5e-18	CDC33	2e-18	4E-1-like [Camelina sativa]	3e+22
			g11360	2e-17	CDC33	3e-19	4E like2 [Ectocarpus siliculosus], Blastocystis hominis]	1e-50
	Herpetomonas muscarum	E1	g2548	2.68e-59	CDC33	4e-23	eIF4E, Leptomonas seymouri	4e-82
		E2	g2350	3e-70	CDC33	2e-10	eIF4E, Phytomonas	3e-62
		E3	g2983	3.46e-15	CDC33	4e-14	eIF4E, Phytomonas sp. eIF4E, L. mexicana	1e-61
		E4	g2350	1.25e-89	CDC33	2e-78	eIF4E, Phytomonas sp., eIF4E, L. mexicana	3e-62
		E5	g453	7.14e-58	CDC33	5e-60	hypothetical protein L. infantum + eIF4E Leishmania panamensis	1e-78
		E6	g454	3e-49	CDC33	1e-51	eIF4E, Leishmania panamensis	3e-69
Table B (xiii): List of eIF4E homologues identified by Blastp with corresponding E-values

## Sheet: Table C
Table C: List of eIF4G homologues identified in various eukaryotes
Super-group	Species	No	Accession numbers	E-value	SGD		NCBI NR DB top hits (unequivocal +/- subsequent hits)	NR E-value
					hit	E-value
Opisthokonta
	Homo sapiens	2	NP_003751.2	4e-34	TIF4632	3e-35	eIF4G Pan paniscus + eIF4G other animals	0
			NP_886553.3	1e-33	TIF4631	6e-32	eIF4G Homo sapiens + eIF4G other animals	0
	Drosophila melanogaster	2	NP_001096852.1	4e-24	TIF4632	3.5e-25	eIF4G D. melanogaster + eIF4G other animals	0
			NP_001033943.1	2e-25	TIF4631	1e-26	hypothetical protein D. melanogaster + eIF4G other animals	0
	Caenorhabditis elegans	1	NP_001022260.1	2e-18	TIF4632	4e-20	eIF4G Caenorhabditis elegans + eIF4G other animals	0
	Aspergillus nidulans	1	XP_663664.1	1e-64	TIF4632	5e-69	hypothetical protein Aspergillus nidulans + eIF4G other fungi	0
	Zygosaccharomyces rouxii	1	XP_002498945.1	1e-20	TIF4631	0	eIF4G Zygosaccharomyces rouxii + eIF4G other fungii	0
	Schizosaccharomyces pombe	1	NP_594602.1	1e-71	TIF4632	5e-80	eIF4G Schizosaccharomyces pombe + eIF4G other fungi	0
	Saccharomyces cerevisiae		NP_011678	Template			Tif4631p Saccharomyces cerevisiae + eIF4G other fungi	0
Amoebozoa
	Dictyostelium discoideum	1	XP_643657.1	7e-21	TIF4631	1e-30	eIF4G + hypothetical proteins, Dictyostelium sp.	0
	Entamoeba histolytica	2	XP_652976.1	4e-08	TIF4631	0.00031	MIF4G domain containing protein Entamoeba sp.	0
			XP_654481.1	7e-06	TIF4631	1.2e-07	eIF4G-like protein Malus domestica + hypothetical protein Entamoeba sp.	0
Table C(i): List of eIF4G homologues identified by Blastp with corresponding e-values
Super-group	Species	No	Accession numbers	E-value	SGD hit/e-value		NCBI NR DB top hits (unequivocal +/- subsequent hits)	NR E-value
Archaeplastida
	Chlamydomonas reinhardtii	1	XP_001693051	7e-14	TIF4631	1e-10	eIF4G Chlamydomonas reinhardtii + eIF4G other plants	0
	Ostreococcus tauri	1	XP_003077983	6e-09	TIF4632	4e-08	putative eIF4G (ISS) [Ostreococcus tauri] + eIF4G other plants	0
	Arabidopsis thaliana	2	NP_001078319	4e-31	TIF4632	5e-32	eIF4G [Arabidopsis thaliana] + eIF4G other plants	0
			BAE98879.1	3e-31	TIF4632	5e-32	eIF4G various plants
	Oryza sativa	2	ADE06657	8e-32	TIF4632	7e-32	eIF4g [Oryza sativa Indica Group]+ eIF4G other plants	0
			ADE06656	7e-32	TIF4632	7e-32	eIF4g [Oryza sativa Indica Group]+ eIF4G other plants	0
	Galdieria sulphuraria	1	Gsu_4G	4e-27	TIF4631	1e-25	translation IF eIF4G [Galdieria sulphuraria]+ eIF4G other plants	0
	Cyanidioschyzon merolae	1	Cme_4G	6e-34	TIF4631	8e-34	eIF4G [Cyanidioschyzon merolae strain 10D]+ eIF4G other plants	0
	Pyropia yezoensis	1	contig_14389_g3456	8.19e-24	TIF4631	3e-23	Translation initiation factor eIF4, subunit G [Chondrus crispus] + eIF4G other green algae	2e-64
SAR
	Plasmodium falciparum	2	ABN54975.1	5e-16	TIF4631	6e-16	hypothetical protein [Plasmodium falciparum], MIF4G containing domain	0
			XP_002809008	1e-16	TIF4632	8e-16	asparagine-rich protein [Plasmodium falciparum] MIF4G containing domain	0
	Theileria parva	2	XP_766149	6e-09	TIF4632	6e-06	hypothetical protein [Theileria parva] MIF4G containing domain	0
			XP_763294	1e-13	TIF4631	3e-11	hypothetical protein [Theileria parva] MIF4G containing domain	0
	Cryptosporidium parvum	2	XP_626575	3e-20	TIF4631	1e-19	MIF4G domain-containing protein Cryptosporidium muris and other Cryptosporidium sp	2e-174
			XP_627526.1	4e-16	TIF4631	3e-10	eIF4 gamma; [Cryptosporidium parvum] and other Cryptosporidium sp.	0
Table C(ii): List of eIF4G homologues identified by Blastp with corresponding e-values
Super group	Species	No	Accession numbers	E-value	SGD hit/e-value		NCBI NR DB top hits (unequivocal +/- subsequent hits)	NR E-value
SAR	Chromera velia	1	CAMPEP_0184615492	5.53e-40	TIF4632	6.6e-09	unnamed protein Vitrella brassicaformis + MIF4G other apicomplexans	1e-56
	Vitrella brassicaformis	4	0198385732_4G	1.82e-62	TIF4631	8e-24	unnamed protein Vitrella brassicaformis + eIF4G other apicomplexans	0
			0198385702 _4G	2.96e-36	TIF4631	3e-12	unnamed protein Vitrella brassicaformis + eIF4G other apicomplexans	0
			0198381102_4G	5.11e-18	TIF4631	7e-23	unnamed protein Vitrella brassicaformis + eIF4G other apicomplexans	0
			0198411332_4G	1.32e-16	TIF4631	1e-20	unnamed protein Vitrella brassicaformis+ eIF4G other apicomplexans	0
	Lankesteria abbotti	3	0113851200 4G	1.44e-38	TIF4632	2e-12	unnamed protein Vitrella brassicaformis, MIF4G domain	2e-47
			0113846478_4G	2.46e-37	TIF4631	1e-12	eIF4G Theileria annulata	3e-49
			0113849286_4G	1.23e-36	TIF4631	7e-12	unnamed protein Vitrella brassicaformis, MIF4G domain	3e-46
	Alexandrium catenella	12	AC_4G_!_017118283	1.2e-13	TIF4631	4e-21	4G Perkinsus marinus + 4G, other apicomplexans	2.12e-50
			AC_4G2_0171192164	4.22e-13	TIF4631	6.5e-18	hypothetical protein Vitrella brassicaformis, 4G Perkinsus marinus	1.28e-56
			AC_4G3_0171202036	6.49e-13	TIF4631	8e-19	hypothetical protein, Eimeria tenella, 4G Neospora caninum	6.09e-46
			AC_4G4_0171197254	1.11e-12	TIF4632	1.4e-14	hypothetical protein Vitrella brassicaformis, 4G Hammondia hammondi	8.18e-46
			AC_4G5_0171202036	1.59e-12	TIF4631	8e-19	Eimeria tenella, 4G Neospora caninum	6.09e-46
			AC_4G6_0171214570	1.96e-12	TIF4631	3e-18	Eimeria tenella, 4G Neospora caninum	2.92e-44
			AC_4G7_0171290792	1.97e-12	TIF4631	2e-17	Eimeria necatrix, 4G Hammondia hammondi	4.26e-45
			AC_4G8_0171214570	2.29e-12	TIF4631	3e-18	Eimeria necatrix, 4G Hammondia hammondi	2.92e-44
			AC4G5_0171289020	2.73e-12	TIF4632	7e-24	Vitrella brassicaformis, 4G, Toxoplasma gondii	2.92e-40
Table C(iii): List of eIF4G homologues identified by Blastp with corresponding e-values
Super-group	Species	No	Accession numbers	E-value	S. cerevisiae		NCBI NR DB top hits (unequivocal +/- subsequent hits)	NR E-value
SAR	Alexandrium catenella		AC4G6_0171172340	3.98e-12	TIF4632	2e-12	4G, Hammondia hammondi,Toxoplasma gondii	3.02e-42
			AC_4G7_0171216054	4.96e-12	TIF4631	7e-10	4G, Vitrella brassicaformis, Perkinsus marinus	1.56e-47
			AC_4G8_0171270848	6.86e-12	TIF4632	3e-12	4G, Hammondia hammondi, Toxoplasma gondii	2.66e-42
	Durinskia baltica	9	DB_4G_0199913192	9.91e-15	TIF4632	7e-16	MIF4G domain, Neospora caninum	2e-54
			DB_4G2_0199979538	1.4e-14	TIF4632	2e-16	4G Babesia microti + 4G other apicomplexans	6e-42
			DB_4G3_0200037662	1.46e-14	TIF4631	7e-18	4G, Toxoplasma gondii + 4G other apicomplexans	1e-49
			DB_4G4_0199919544	6.89e-14	TIF4632	1e-14	Plasmodium berghei uncharacterised protein with MIF4G domain + 4G other apicomplexans	2e-42
			DB_4G5_0199915836	1.3e-13	TIF4631	1e-16	4G, Perkinsus marinus + 4G other apicomplexans	6e-61
			DB_4G6_0200082904	4.52e-13	TIF4631	5e-18	4G, Perkinsus marinus + 4G other apicomplexans	1e-47
			4G8_0200069672	6.03e-12	TIF4631	5e-11	4G, Perkinsus marinus+ 4G other apicomplexans	2e-41
			4G11_0199914324	1.42e-11	TIF4632	3e-17	4G, Hammondia hammondi + 4G other apicomplexans	6e-42
			4G12_0199915836	1.3e-13	TIF4631	1e-16	4G, Perkinsus marinus + 4G other apicomplexans	6e-61
	Karenia brevis	14	KB_270188904396	2.06e-38	TIF4631	2e-15	4G, Perkinsus marinus + 4G other apicomplexans	1.4e-54
			KB4G2_0188996008	9.86e-30	TIF4632	9e-15	4G, Eimeria necatrix, Hammondia hammondi + 4G other apicomplexans
			KB4G4_0188999496	3.17e-25	TIF4632	8e-13	MIF4G domain, Neospora caninum + 4G other apicomplexans	2.01e-42
			KB_4G5_0188885718	1.23e-23	TIF4632	7e-20	4G, Perkinsus marinus + 4G other apicomplexans	4.5e-41
			KB4G6_0188854006	6.01e-22	TIF4632	9e-23	4G, Perkinsus marinus+ 4G other apicomplexans	2.47e-44
			KB4G7_0188984140	9.38e-22	TIF4632	8e-11	MIF4G domain, Neospora caninum + 4G other apicomplexans	4.15e-34
			KB4G8_0188859406	1.28e-21	TIF4632	2e-22	4G, Perkinsus marinus + 4G other apicomplexans	1.99e-38
			KB4G9_0188932702	1.45e-21	TIF4632	6e-23	4G, Perkinsus marinus + 4G other apicomplexans	1.57e-39
Table C(iv): List of eIF4G homologues identified by Blastp with corresponding e-values
Super-group	Species	No	Accession numbers	E-value	SGD hit/e-value		NCBI NR DB top hits (unequivocal +/- subsequent hits)	NR E-value
	Karenia brevis		KB4G10_0188991754	2.12e-21	TIF4632	9e-16	4G, Perkinsus marinus + 4G other apicomplexans	1.12e-47
			KB4G11__0188990048	6.41e-21	TIF4632	1e-26	4G, Perkinsus marinus + 4G other apicomplexans	9.58e-48
			KB4G12__0188922890	9.08e-21	TIF4632	8e-22	4G [Micromonas sp.] + 4G other apicomplexans	1.97e-47
			KB4G13__0188852394	1.07e+20	TIF4632	1e-23	4G, Perkinsus marinus + 4G other apicomplexans	6.96e-46
			KB4G14_0188853260	1.61e-20	TIF4632	1e-18	4G, Toxoplasma gondii + 4G other apicomplexans	1.91e-46
			KB4G15_0188949366	2.34e-20	TIF4631	2e-19	4G, Perkinsus marinus+ 4G other apicomplexans	3.73e-47
	Karlodinium micrum	13	KM4G1_0200787816	8.39e-17	TIF4632	4e-19	4G, Cryptosporidium parvum	1e-36
			KM4G3_0200810784	2.8e-14	TIF4632	4e-05	4G, Perkinsus marinus	2e-48
			KM_4G4_0200811088	3.47e-14	TIF4631	6e-19	4G, Perkinsus marinus	4e-43
			KM-4G5_0200862858	5.6e-15	TIF4631	2e-14	4G, Perkinsus marinus	1e-63
			KM_4G6_0200866616	4.14e-13	TIF4632	2e-14	4G, Toxoplasma gondii	3e-38
			KM_4G7_0200867082	1.18e-12	TIF4632	3e-20	4G, Toxoplasma gondii	3e-46
			KM_4G8_0200760336	1.31e-12	TIF4631	7e-19	4G, Perkinsus marinus	4e-50
			KM_4G9_0200794762	2.6e-12	TIF4632	2e-17	uncharacterised Neospora caninum protein with MIF4G domain	1e-35
			KM_4G10_0200801858	3.44e-12	TIF4632	9e-21	4G, Perkinsus marinus	1e-45
			KM_4G11_0200805334	8.42e-12	TIF4631	4e-18	4G, Perkinsus marinus	4e-61
			KM_4G13_0200866616	2.1e-11	TIF4632	2e-14	4G, Toxoplasma gondii	3e-38
			KM_14_0200784212	2.5e-11	TIF4632	8e-18	Babesia microti MIF4G domain	1e-27
			KM_15_0200757304	3.98e-11	TIF4632	1e-14	4G, Toxoplasma gondii	7e-39
	Kryptoperidinium foliaceum	4	_0176105326	6.28e-36	TIF4631	5e-15	4G, Perkinsus marinus+ 4G other apicomplexans	0.002
			_0176217952	2.81e-37	TIF4632	1e-23	4G, Toxoplasma gondii + 4G other apicomplexans	1e-58
Table C(v): List of eIF4G homologues identified by Blastp with corresponding e-values
Super group	Species	No	Accession numbers	E-value	S. cerevisiae		NCBI NR DB top hits (unequivocal +/- subsequent hits)	NR E-value
SAR	Kryptoperidinium foliaceum		_0176048888	1.63e-35	TIF4631	3e-14	4G, Perkinsus marinus+ 4G other apicomplexans	0.1
			_0176040316	1.65e-31	TIF4631	9e-22	4G, Toxoplasma gondii + 4G other apicomplexans	9e-74
	Glenodinium foliaceum	4	_0167957984	2.3e-38	TIF4631	4e-24	4G, Toxoplasma gondii + 4G other apicomplexans, hypothetical protein, chromerids	2e-59
			_0167968204	1.41e-33	TIF4632	1e-14	4G, Perkinsus marinus+ 4G other apicomplexans	3e-66
			_0167840392	8.09e-34	TIF4631	2e-14	4G, Perkinsus marinus+ 4G other apicomplexans	9e-66
			_0167843002	2.3e-31	TIF4631	2e-21	4G, Perkinsus marinus+ 4G other apicomplexans + unamed chromerid proteins	1e-53
	Odontella sinensis	2	4G0183319796	2.64e-12	TIF4632	2e-09	hypothetical protein THAOC_23649 [Thalassiosira oceanica]	2e-162
			4G0183293738	1.34e-08	TIF4631	5e-27	hypothetical protein THAOC_24517 [Thalassiosira oceanica]	7e-172
	Skeletonema japonicum	2	4G0201723680	4.18e-14	TIF4632	2e-27	hypothetical protein THAOC_24517 [Thalassiosira oceanica]	0
			4G0201734144	1.01e-06	TIF4632	5e-12	hypothetical protein THAOC_23649 [Thalassiosira oceanica]	0
	Ditylum brightwellii	2	204711278	6.6e-13	TIF4632	7e-33	hypothetical protein THAOC_24517 [Thalassiosira oceanica]	0
			4G0204693030	1.72e-11	TIF4631	1e-10	predicted protein [Phaeodactylum tricornutum CCAP 1055/1]	0
	Paramecium tetraurelia	1	XP_001458481	8e-18	TIF4632	4e-16	hypothetical protein [Paramecium tetraurelia]	0
	Tetrahymena thermophila	2	XP_001021297.1	5e-09	TIF4632	4e-06	MIF4G domain protein [Tetrahymena thermophila SB210]	0
			XP_001025478.1	3e-07	TIF4631	0.0001	Mif4g domain protein [Tetrahymena thermophila SB210]	0
	Thalassiosira pseudonana	1	XP_002288816	4e-26	TIF4632	3e-27	eIF4G [Thalassiosira pseudonana]	0
	Ectocarpus siliculosus	1	CBN76090	5e-30	TIF4632	9e-34	eukaryotic initiation factor 4G [Ectocarpus siliculosus] + eIF4G other Phythophthora sp.	0
Table C(vi): List of eIF4G homologues identified by Blastp with corresponding e-values
Super-group	Species	No	Accession numbers	E-value	S. cerevisiae		NCBI NR DB top hits (unequivocal +/- subsequent hits)	NR E-value
SAR	Aureococcus anophagefferens	2	EGB10819.1	4e-22	TIF4631	4e-21	hypothetical protein AURANDRAFT_21900 [Aureococcus anophagefferens]	5e-179
			EGB02533.1	3e-11	TIF4631	1e-10	expressed protein [Aureococcus anophagefferens]	0
	Phytophthora ramorum	1	XP_002898351.1	3e-32	TIF4631	7e-33	eukaryotic translation IF, putative [Phytophthora infestans T30-4]	0
	Albugo laibachii	1	CCA22692.1	2e-16	TIF4631	4e-14	eIF4 gamma put [Albugo laibachii Nc14]	0
	Fibrocapsa japonica	1	CP_0113941420	2.52e-12	TIF4631	6e-12	hypothetical protein PHYSODRAFT_529995 [Phytophthora sojae]	1e-92
	Rhizochromulina marina	1	CP_0118990656	1.68e-22	TIF4631	9e-24	eIF4G [Nannochloropsis gaditana]	4e-87
	Paraphysomonas vestita	1	CP_0174824260	1.66e-15	TIF4632	2e-13	eIF4G [Nannochloropsis gaditana]	7e-50
CCTH
	Guillardia theta	1	XP_005822590.1	1e-23	TIF4631	8.4e-18	eIF4G Guillardia theta	0
	Hemiselmis tepida	2	174927194	3.01e-23	TIF4631	7e-24	eIF4G Guillardia theta	2e-162
			4G0174921970	1.55e-20	TIF4632	2e-21	eIF4G Guillardia theta	2e-110
	Proteomonas sulcata	1	CP_0184299904	3.08e-22	TIF4632	8e-27	eIF4G Guillardia theta	7e-158
	Rhodomonas abbreviata	3	181343404	1.2e-22	TIF4632	1e-24	eIF4G Guillardia theta	3e-136
			181310444	1.6e-22	TIF4632	1e-24	eIF4G Guillardia theta	3e-136
			181303490	2.11e-17	TIF4632	1e-21	eIF4G Guillardia theta	0
	Emiliania huxleyi	1	XP_005793767.1	1e-22	TIF4632	2.2e-25	hypothetical protein Emiliania huxleyi	2e-131
	Chrysochromulina brevifilum	1	CP_0183032128	4.23e-26	TIF4632	7e-32	hypothetical protein Emiliania huxleyi	1e-129
	Coccolithus pelagicus	1	CP_0183340146	8.15e-30	TIF4632	2e-30	hypothetical protein EMIHUDRAFT_448761 [Emiliania huxleyi CCMP1516]	7e-122
Table C(vii): List of eIF4G homologues identified by Blastp with corresponding e-values
SGD	Saccharomyces Genome Database

## Sheet: Table C (2)
Table C: List of eIF4G homologues identified in various eukaryotes
Super-group	Species	No	Accession numbers	E-value	SGD		NCBI NR DB top hits (unequivocal +/- subsequent hits)	NR E-value
					hit	e-value
Excavata
	Leishmania major	5	XP_001682243_G3	4e-12	TIF4631	1e-12	putative eIF4 gamma [Leishmania major], eIF4G other kinetoplastids	0
			XP_001687194_G4	6e-14	TIF4631	7e-16	putative eIF4G [Leishmania major], eIF4G other kinetoplastids	0
			XP_001681920_G1	4e-08	TIF4631	1e-08	eIF4G, L. major, eIF4G other Leishmania sp.	0
			XP_001682048_G2	1e-06	TIF4631	9e-07	eIF4G, L. major, eIF4G other Leishmania sp.	0
			XP_001681442_G5	0.2	not sig		eIF4G, L. major, eIF4G / hypothetical proteins other Leishmania sp.	0
	Leishmania donovani	5	LdBPK_161700.1.1	2.8e-14	TIF4631	4e-13	eIF4 gamma, putative Leishmania donovani	0
			LdBPK_366320.1.1	3.3e-12	TIF4631	2e-14	hypothetical protein, eIF4G Leishmania donovani+other Leishmania sp.	0
			LdBPK_150060.1.1	2.9e-11	TIF4631	3e-09	hypothetical protein / eIF4G, Leishmania donovani+other Leishmania sp.	0
	(blast with L. major_G2)		XP_003859657.1	0	TIF4631	7e-07	hypothetical protein / eIF4G, Leishmania donovani+other Leishmania sp.	0
	(blast with L. major_G5)		XP_003858950.1	0	not sig		hypothetical protein/eIF4G, Leishmania donovani + other Leishmania sp.	0
	Leishmania infantum	5	LinJ.16.1700..pep	2.9e-14	TIF4631	3e-13	putative eIF4 gamma Leishmania infantum and 4G other Leishmania sp.	0
			LinJ.36.6320..pep	3.2e-12	TIF4631	2e-14	conserved hypothetical protein Leishmania infantum and 4G other Leishmania sp.	0
			LinJ.15.0060..pep	2.9e-11	TIF4631	4e-09	conserved hypothetical protein Leishmania infantum and 4G other Leishmania sp.	0
	(blast with L. major_G2)		XP_001464458	0	TIF4631	5e-07	conserved hypothetical protein Leishmania infantum and 4G other Leishmania sp.	0
Table Cviii: List of eIF4G homologues identified by Blastp with corresponding e-values
Super group	Species	No	Accession numbers	E-value	SGD hit/e-value		NCBI NR DB top hits (unequivocal +/- subsequent hits)	NR E-value
	(blast with L. major_G5)		XP_001463760.1	0	not sig		conserved hypothetical protein Leishmania infantum and 4G other Leishmania sp.	0
			XP_001464344.1	0	TIF4631	4e-09	conserved hypothetical protein Leishmania infantum and 4G other Leishmania sp.	0
	Leishmania mexicana	5	LmxM.36.6060.1	4.9e-14	TIF4631	3e-16	conserved hypothetical protein Leishmania mexicana MHOM/GT/2001/U1103	0
			LmxM.16.1600.1	7.8e-14	TIF4631	1e-12	conserved hypothetical protein/eIF4G Leishmania mexicana+ other Leishmania sp.	0
			LmxM.15.0060.1	1e-09	TIF4632	6e-09	conserved hypothetical protein Leishmania mexicana and 4G other Leishmania sp.	0
	(blast with L. major_G2)		XP_003873651.1	0	TIF4631	1e-07	conserved hypothetical protein/eIF4G Leishmania mexicana+ other Leishmania sp.	0
	(blast with L. major_G5)		XP_003872946.1	0	not sig		conserved hypothetical protein/eIF4G Leishmania mexicana+other Leishmania sp.	0
	Trypanosoma brucei	5	XP_847312_G3	3e-18	TIF4632	6e-18	hypothetical protein / eIF4G Trypanosoma brucei, T. grayi + other Trypanosoma sp.	0
			XP_829120 _G4	3e-12	TIF4632	1e-12	hypothetical protein / eIF4G Trypanosoma brucei brucei TREU927, other Trypanosoma sp.	0
			XP_847281	1e-11	TIF4632	0.004	hypothetical protein / eIF4G Trypanosoma brucei, other Trypanosoma sp.	0
			XP_844823	1e-11	TIF4631	2e-10	hypothetical protein / eIF4G Trypanosoma brucei, other Trypanosoma sp.	0
			XP_803855.1	1e-05	TIF4632	7e-08	hypothetical protein / eIF4G Trypanosoma brucei brucei TREU927, other Trypanosoma sp.	0
	Trypanosoma cruzi	5	XP_818008.1	8e-16	TIF4632	1e-20	eIF4G / hypothetical protein Trypanosoma cruzi , other Trypanosoma sp.	0
			XP_817054.1	1e-08	TIF4632	2e-10	eIF4G / hypothetical protein Trypanosoma cruzi, other Trypanosoma sp.	0
Table Cix: List of eIF4G homologues identified by Blastp with corresponding e-values
Super group	Species	No	Accession numbers	E-value	SGD hit/e-value		NCBI NR DB top hits (unequivocal +/- subsequent hits)	NR E-value
			XP_814283.1	9e-06	TIF4631	1e-12	eIF4G / hypothetical protein [Trypanosoma cruzi TREU927], other Trypanosoma sp.	0
	(blast wt T. brucei _G5)		XP_811338.1	0	not sig		eIF4G / hypothetical protein [Trypanosoma cruzi TREU927], other Trypanosoma sp.	0
	Trypanoplasma borreli	4	T_borreli_g13187	2e-12	TIF4632	3e-14	eIF4G/hypothetical protein Trypanosoma grayi and other Trypanosoma sp.	2e-78
			T_borreli_g8757	5e-11	TIF4632	3e-11	eIF4G / conserved hypothetical protein [Leishmania and Trypanosoma sp.]	4e-76
			T_borreli_g8083	4e-22	TIF4632	0.004	eIF4G / conserved hypothetical protein [Leishmania and Trypanosoma sp.]	6e-18
			>T_borreli_g5548	3e-15	not sig	1.5	eIF4G / conserved hypothetical protein [Leishmania and Trypanosoma sp.]	9e-15
	Trypanosoma carassii	5	T_carassii_g7157	2e-17	TIF4632	6e-15	putative eIF4 gamma Trypanosoma grayi/ various Trypanosoma sp.	0
			T_carassii_g13772	1e-10	TIF4632	2e-13	eIF4G/hypothetical protein Trypanosoma grayi/various Trypanosoma sp.	0
			T_carassii_g13520	1e-152	TIF4632	2e-12	eIF4G/hypothetical protein Trypanosoma grayi/various Trypanosoma sp.	0
			T_carassii_g8978	0	TIF4632	6e-05	eIF4G / hypothetical protein Trypanosoma grayi/various Trypanosoma sp.	0
			>T_carassii_g8272	0	not sig	0.51	eIF4G/hypothetical protein [Trypanosoma grayi] / various Trypanosoma sp.	0
	Trypanosoma theileri	5	T_theileri_g3125	1e-16	TIF4632	4e-16	putative eIF4 gamma Trypanosoma grayi	0
			T_theileri_g372	6e-10	TIF4632	2e-10	eIF4G Trypanosoma grayi/ various Trypanosoma sp.	0
			T_theileri_g2687	1e-143	TIF4632	1e-11	eIF4G Trypanosoma grayi/ various Trypanosoma sp.	0
			T_theileri_g10368	6e-76	TIF4631	3e-08	putative eIF4G [Trypanosoma grayi]/ various Trypanosoma sp.	1e-106
			>T_theileri_g1297	0	not sig	1.3	putative eIF4G [Trypanosoma grayi]/ various Trypanosoma sp.	0
Table Cx: List of eIF4G homologues identified by Blastp with corresponding e-values
Super group	Species	No	Accession numbers	E-value	SGD hit/e-value		NCBI NR DB top hits (unequivocal +/- subsequent hits)	NR E-value
	Trypanosoma vivax	5	TvY486_0804260	6.1e-09	TIF4632	9e-11	conserved hypothetical protein/eIF4G Trypanosoma vivax, various Trypanosoma sp.	3e-180
			TvY486_1111450	8.6e-09	TIF4632	5e-12	conserved hypothetical protein/eIF4G Trypanosoma vivax, various Trypanosoma sp.	0
			TvY486_0901980	7.6e-07	TIF4632	3e-06	conserved hypothetical protein/eIF4G Trypanosoma vivax, various Trypanosoma sp.	0
			TvY486_0013270	6.6e-73		0.35	conserved hypothetical protein/eIF4G Trypanosoma vivax, various Trypanosoma sp.	0
			TvY486_0803980	3.3e-107		0.94	conserved hypothetical protein/eIF4G Trypanosoma vivax, various Trypanosoma sp.	0
	Trypanosoma congolense	5	TcIL3000_8_4520.1	7.6e-15	TIF4632	1e-20	unnamed protein /eIF4G [Trypanosoma congolense], various Trypanosoma sp.	0
		.	TcIL3000_0_42870.1	8.1e-199	TIF4632	4e-06	hypothetical protein /eIF4G [Trypanosoma congolense], various Trypanosoma sp.	0
			TcIL3000_9_1850.1	7.1e-139	TIF4631	0.002	hypothetical protein /eIF4G [Trypanosoma congolense], various Trypanosoma sp.	0
	Trypanosoma congolense		Tc_IL3000.11.11150	3.6e-244	TIF4631	2e-11	hypothetical protein /eIF4G [Trypanosoma congolense], various Trypanosoma sp.	0
			TcIL3000_8_4270.1	7.4e-276	Osh2p	0.62	hypothetical protein /eIF4G [Trypanosoma congolense], various Trypanosoma sp.	0
	Herpetomonas muscarum	5	H_mu_g3348	1e-152	TIF4631	0.0002	hypothetical protein/eIF4G various Leishmania sp.	6e-176
			H_mu_g644	1e-58	TIF4632	3e-08	hypothetical protein/eIF4G various Leishmania sp.	1e-93
			H_mu_g5382	9e-29	TIF4632	4e-08	hypothetical protein/eIF4G various Leishmania sp.	1e-60
			>H_mu_g5231	1e-140		1.1e-10	hypothetical protein/eIF4G various Leishmania sp.	0
			H_mu_g2142	7e-43		2.2e-12	hypothetical protein/eIF4G various Leishmania sp.	3e-63
	Bodo saltans	5	BS74440.1..pep	8.7e-10	TIF4631	9e-09	hypothetical protein/eIF4G [Trypanosoma cruzi ]/other Trypanosoma sp.	4e-98
			BS07685.1..pep	1e-07	TIF4632	4e-08	putative eIF4G [Leishmania major strain Friedlin], various Leishmania and Trypanosoma sp.	5e-157
Table C(xi): List of eIF4G homologues identified by Blastp with corresponding e-values
Super group	Species	No	Accession numbers	E-value	S. cerevisiae		NCBI NR DB top hits (unequivocal +/- subsequent hits)	NR E-value
	Bodo saltans		BS82590.1..pep	2.9e-06	Sit1p	0.48	hypothetical protein [Trypanosoma cruzi], various Trypanosoma sp.	4e-89
			BS27955.1..pep	2.8e-62	AAA family	1.6	putative eIF4G [Leishmania major strain Friedlin], various Leishmania and Trypanosoma sp.
			BS49555.1..pep	9.5e-75	TIF4632	2e-07	eIF4G [Leishmania major strain Friedlin], various Leishmania and Trypanosoma sp.
	Euglena gracilis	5	E_gracilis_g112	6e-18	TIF4631	5e-17	predicted protein [Physcomitrella patens]	1e-50
			E_gracilis_g122	5e-15	TIF4631	6e-18	eIF4G-like isoform X1 Glycine max	8e-38
			E_gracilis_g7014	1e-14	TIF4631	4e-15	MIF4G domain containing protein [Acanthamoeba castellanii str. Neff]	3e-29
			E_gracilis_g760	4e-13	TIF4631	4e-13	MIF4G domain containing protein [Acanthamoeba castellanii str. Neff]	7e-27
			E_gracilis_g4638	1e-12	TIF4631	2e-13	MIF4G domain containing protein [Acanthamoeba castellanii str. Neff]	5e-25
			E_gracilis_g144	1e-12	TIF4631	2e-12	eIF4G-like protein [Medicago truncatula]	1e-35
	Naeglaria gruberi	1	XP_002671875	7e-19	TIF4632	1e-22	predicted protein [Naegleria gruberi]	1e-35
	Eutreptiella gymnastica	5	113748542		TIF4631	1e-19	eIF4G/ predicted protein Physcomitrella patens / various plants	4e-40
			>0113733150		TIF4632	9e-21	eIF4G/ predicted protein Glycine max/various plants	6e-44
			>0113739084	2.33e-08	TIF4632	4e-20	eIF4G/ predicted protein Salmo salar sp.	3e-43
			>0174318084	4.85e-46	TIF4632	1e-19	eIF4G/ predicted protein Phaseolus vulgaris and various plants	4e-40
			>0174378312		TIF4632	9e-21	eIF4G/ predicted protein Vigna radiata and various plants	6e-44
	Percolomonas cosmopolitus	5	>0117451446	7.35e-09	TIF4631	2e-23	eIF4G/ predicted protein Malus domestica and various plants	1e-43
			>0117446854	4.34e-37	TIF4631	1e-21	eIF4G/ predicted protein Malus domestica and various plants	4e-39
			>0117445640	9.94e-36	TIF4631	1e-19	eIF4G/ predicted protein Malus domestica and various plants	3e-42
Table C(xii): List of eIF4G homologues identified by Blastp with corresponding e-values
Super-group	Species	No	Accession numbers	E-value	SGD hit/e-value		NCBI NR DB top hits (unequivocal +/- subsequent hits)	NR E-value
	Percolomonas cosmopolitus		>_0117455700	7.35e-39	TIF4631	2e-23	eIF4G/ predicted protein Brassica rapa and various plants	1e-43
			117430116	2.33e-08	TIF4632	1e-05	eIF4G/ predicted protein Aureococcus anophagefferens and various plants	4e-12
	Neobodo designis	5	1.74833e+09	2.46e-31	TIF4631	2e-09	hypothetical protein/eIF4G various Leishmania sp.	1e-28
			0174878880_1	1.44e-40	TIF4632	1e-38	hypothetical protein/eIF4G various Leishmania/Trypanosoma sp.	2e-40
			0174850772_2	2.55e-25	TIF4632	2e-24	hypothetical protein/eIF4G various Leishmania/Trypanosoma sp.	2e-26
			1.74852e+09	8e-24	TIF4631	4e-23	hypothetical protein/eIF4G various Trypanosoma/Leishmania sp.	1e-58
			174854710	1e-12	TIF4632	2e-05	hypothetical protein/eIF4G various Trypanosoma/Leishmania sp.	1e-64
	Giardia lamblia	0
	Trichomonas vaginalis	0
		85
			TBLASTN
Excavata
	Giardia lamblia		No significant hit
	Trichomonas vaginalis		No significant hit
			HMMER
Excavata
	Giardia lamblia		No significant hit
	Trichomonas vaginalis		No significant hit
Table C(xiii): List of eIF4G homologues
SGD	Saccharomyces Genome Database

## Sheet: Table D
Table D: List of PABP homologues identified in various eukaryotes
		BLASTP RESULTS			Reverse Blast Results
Super-group	Species	No	Accession numbers	E-value	SGD		NCBI NR DB top hits (unequivocal +/- subsequent hits)	NR E-value
					hit	e-value
Opisthokonta
	Homo sapiens	5	NP_001129126.1	0	PAB1	0	polyadenylate-binding protein 4 isoform 3 +PABP other animals	0
			NP_002559.2	0	PAB1	0	polyadenylate-binding protein 1 Bos taurus	0
			NP_003810.1	0	PAB1	0	polyadenylate-binding protein 4 isoform 2 [Homo sapiens}	0
			NP_112241.2	0	PAB1	0	polyadenylate-binding protein 3 [Homo sapiens] + PABP other animals	0
			NP_001118228.1	0	PAB1	0	polyadenylate-binding protein 1-like + PABP other animals	0
	Drosophila melanogaster	1	NP_476667.1	0	PAB1	0	PABP, Drosophila species + PABP other animals	0
	Caenorhabditis elegans	3	NP_001021709.1	0	PAB1	0	PABP, Caenorhabditis species + PABP other animals	0
			NP_510260.1	0	PAB1	0	PABP, Caenorhabditis sp. + PABP other animals	0
			NP_001021711.1	0	PAB1	0	PABP, Caenorhabditis sp. + PABP other animals	0
	Schizosaccharomyces pombe	1	AAA35320.1	0	PAB1	0	PABP, various Schizosaccharomyces sp.	0
	Aspergillus nidulans	1	XP_661604.1	0	PAB1	1.7e-140	PABP, various Aspergillus sp.	0
	Zygosaccharomyces rouxii	1	XP_002495449.1	0	PAB1	0	PABP, Zygosaccharomyces rouxii + PABP other fungi	0
	Saccharomyces cerevisiae		NP_011092
Amoebozoa
	Dictyostelium discoideum	1	XP_629007	0	PAB1	0	RNP-1 domain-containing protein+PABP, Dictyostelium sp.	0
	Entamoeba histolytica	3	XP_655191.2	0	PAB1	0	PABP, various Entamoeba sp.	0
			XP_650900.1	1e-34	PAB1	0	PABP, various Entamoeba sp.	0
			XP_649094.1	1e-32	PAB1	0	PABP, various Entamoeba sp.	0
Table D(i): List of PABP homologues identified by Blastp with corresponding e-values
Super-group	Species	No	Accession numbers	E-value	SGD hit/e-value		NCBI NR DB top hits (unequivocal +/- subsequent hits)	NR E-value
Archaeplastida
	Chlamydomonas reinhardtii	1	XP_001689671	0	PAB1	0	PABP, Chlamydomonas reinhardtii, Volvox carteri	0
	Ostreococcus tauri	1	XP_003080474	0	PAB1	0	Polyadenylate-binding protein [Ostreococcus tauri], Bathycoccus prasinos	0
	Oryza sativa	4	NP_001062583	0	PAB1	0	PABP, Brachypodium distachyon + PABP other plants	0
			NP_001061515	0	PAB1	0	PABP-like, Oryza brachyantha+ PABP other plants	0
			NP_001053248.1	0	PAB1	0	PABP, Oryza sativa + PABP other plants	0
			NP_001049727.1	0	PAB1	0	PABP, Oryza sativa + PABP other plants	0
	Arabidopsis thaliana	8	NP_195137	0	PAB1	0	polyadenylate-binding protein 2 [Arabidopsis thaliana] + PABP other plants	0
			NP564554.1	0	PAB1	0	polyadenylate-binding protein 8 [Arabidopsis thaliana] + PABP other plants	0
			NP_173690.1	0	PAB1	0	polyadenylate-binding protein 3 [Arabidopsis thaliana]+ PABP other plants	0
			NP_179916.1	0	PAB1	0	polyadenylate-binding protein 4 Arabidopsis thaliana + PABP other plants	0
			NP_177322.2	0	PAB1	0	polyadenylate-binding protein 5 [Arabidopsis thaliana]+ PABP other plants	0
			NP_181204.1	0	PAB1	0	polyadenylate-binding protein 7 [Arabidopsis thaliana]+ PABP other plants	0
			NP_188259.1	0	PAB1	0	polyadenylate-binding protein 6 [Arabidopsis thaliana]+ PABP other plants	0
			NP_174676.2	0	PAB1	0	polyadenylate-binding protein 1 [Arabidopsis thaliana]+ PABP other plants	0
	Pyropia yezoensis	1	16082_g3869	1.85e-112	PAB1	9e-137	PABP, various plants	0
	Cyanidioschyzon merolae	1	XP_005534990.1	2e-70	PAB1	1e-69	polyadenylate-binding protein Cyanidioschyzon merolae and other Cryptosporidium sp.	0
Table D(ii): List of PABP homologues identified by Blastp with corresponding e-values
Super-group	Species	No	Accession numbers	E-value	SGD hit/e-value		NCBI NR DB top hits (unequivocal +/- subsequent hits)	NR E-value
Archaeplastida	Galdieria sulphuraria	1	XP_005704169.1	3e-140	PAB1	2e-138	PABP, Galdieria sulphuraria, Moniliophthora roreri	0
SAR
	Plasmodium falciparum	1	XP_001350640	0	PAB1	0	PABP, Plasmodium sp.	0
	Plasmodium berghei	1	CDS52071.1	8e-78	PAB1	2e-78	PABP, Plasmodium berghei + other Plasmodium sp.	0
	Plasmodium knowlesi	1	XP_002262313.1	4e-79	PAB1	9e-80	PABP, Plasmodium knowlesi + other Plasmodium sp	0
	Plasmodium cynomolgi	1	XP_004225019.1	3e-79	PAB1	1e-79	PABP, Plasmodium cynomolgi + other Plasmodium sp.	0
	Theileria parva	1	XP_766466	0	PAB1	0	PABP Theileria parva + PABP other apicomplexans
	Babesia bovis	1	XP_001610750.1	2e-123	PAB1	9e-130	PABP Babesia bovis+PABP other apicomplexans	0
	Toxoplasma gondii	1	XP_002366159.1	8e-135	PAB1	7e-135	PABP Togoplasma gondii + PABP other apicomplexans	0
	Chromera velia	2	0184607094	1.47e-102	PAB1	2e-88	PABP Cryptosporidium muris / other apicomplexans	0
			0184607094	2.77e-61	PAB1	2e-39	PABP Cryptosporidium muris / other apicomplexans	0
	Vitrella brassicaformis	1	198393296	1.56e-103	PAB1	3e-85	PABP Neospora caninum / other apicomplexans	9e-112
	Lankesteria abbotti	1	113850354	1.97e-79	PAB1	3e-86	PABP Hammondia hammondi / other apicomplexans	4e-113
	Durinskia baltica	7	200038514	4e-134	PAB1	3e-133	PABP Perkinsus marinus / apicomplexans and oomycetes	0
			200074622	3e-126	PAB1	4e-126	PABP Perkinsus marinus / apicomplexans and oomycetes	0
			199916902	9e-129	PAB1	1e-126	PABP Perkinsus marinus / apicomplexans and oomycetes	2e-153
			200073390	2e-127	PAB1	9e-129	PABP Perkinsus marinus / apicomplexans and oomycetes	4e-117
			_199949946	5e-121	PAB1	1e-137	hypothetical wrotein Saprolegnia parasitica / other apicomplexans	0
			199932314	2e-121	PAB1	3e-97	hypothetical protein Neospora caninum + PABP other apicomplexans	7e-114
			200067772	3e-39	PAB1	8e-99	PABP Babesia bigemina / other apicomplexans	1e-116
	Karlodinium micrum	5	200761844	2e-133	PAB1	2e-134	PABP Perkinsus marinus / apicomplexans and oomycetes	0
Table D(iii): List of PABP homologues identified by Blastp with corresponding e-values
	Species	No	Accession numbers	E-value	SGD hit/e-value		NCBI NR DB top hits (unequivocal +/- subsequent hits)	NR E-value
	Karlodinium micrum		200868406	1e-126	PAB1	2e-127	PABP Perkinsus marinus + PABP apicomplexans and oomycetes	4e-178
			200870442	3e-121	PAB1	4e-122	PABP Perkinsus marinus + PABP apicomplexans and oomycetes	4e-175
			200865374	9e-110	PAB1	4e-110	PABP Perkinsus marinus + PABP apicomplexans and oomycetes	1e-149
			200860118	4e-104	PAB1	6e-105	PABP Perkinsus marinus + PABP apicomplexans and oomycetes	6e-133
	Karenia brevis	10	0188913554	5.86e-145	PAB1	4e-130	PABP Perkinsus marinus + PABP apicomplexans	2e-164
			188999818	1e-128	PAB1	3e-127	PABP Perkinsus marinus + PABP apicomplexans	0
			188917194	3.78e-142	PAB1	1e-132	PABP Perkinsus marinus + PABP apicomplexans	0
			188902030	5.92e-138	PAB1	3e-136	PABP Perkinsus marinus + PABP apicomplexans	0
			188996278	4.06e-134	PAB1	1e-120	PABP Perkinsus marinus + PABP apicomplexans	2e-154
			0188988966	1.11e-126	PAB1	2e-115	PABP Perkinsus marinus + PABP apicomplexans	6e-158
			77568	1.81e-113	PAB1	1e.119	PABP Perkinsus marinus + PABP apicomplexans
			188860550	1.71e-95	PAB1	1e-75	PABP Plasmodium chabaudi + PABP other apicomplexans	3e-130
			188922960	2.43e-93	PAB1	9e-111	PABP Perkinsus marinus + PABP apicomplexans	2e-144
			188939354	5.51e-75	PAB1	9e-80	PABP Babesia microti + PABP other apicomplexans	5e-115
	Alexandrium catenella	5	0171230702	6e-119	PAB1	9e-118	PABP Perkinsus marinus + PABP apicomplexans	2e-162
			171239662	3e-108	PAB1	4e-107	PABP Perkinsus marinus + PABP apicomplexans	1e-142
			0171253260	2e-77	PAB1	3e-77	PABP Hammondia hammondi + PABP apicomplexans	5e-107
			0171238248	6.77e-148	PAB1	3e-126	PABP Perkinsus marinus + PABP apicomplexans	2e-166
			0171198610	2.91e-145	PAB1	2e-125	PABP Perkinsus marinus + PABP apicomplexans	1e-163
	Odontella sinensis	1	0183307804	5.65-85	PAB1	2e-81	PABP Phaeodactylum tricornutum	4e-124
	Skeletonema japonicum	1	0201731850	1.97-84	PP	4e-75	PABP Thalassiosira oceanica	3e-124
	Ditylum brightwellii	1	0204699320	2.36e-83	PAB1	4e-76	PABP Thalassiosira oceanica	6e-125
Table D(iv): List of PABP homologues identified in various eukaryotes
Super-group	Species	No	Accession numbers	E-value	SGD hit/e-value		NCBI NR DB top hits (unequivocal +/- subsequent hits)	NR E-value
SAR	Paramecium tetraurelia	3	XP_001429996.1	PFAM search	PAB1	1.5e-08	hypothetical protein, Paramecium tetraurelia + PABP, Brassica oleracea	0
			XP_001431909.1	PFAM search	PAB1	3.4e-08	PABP Paramecium tetraurelia + Erythranthe guttatus	0
			XP_001451450.1	PFAM search	PAB1	2.2e-06	hypothetical protein, Paramecium tetraurelia, PABP, Citrus sinensis	0
	Tetrahymena thermophila	1	XP_001014870.1	PFAM search	PAB1	1.1e-12	PABP, Tetrahymena and Stylonychia lemnae	0
	Thalassiosira pseudonana	1	XP_002294914	0	PAB1	0	polyadenlyte binding protein [Thalassiosira pseudonana ]	0
	Ectocarpus siliculosus	1	CBN78045	0	PAB1	0	poly(A) binding protein [Ectocarpus siliculosus]	0
	Aureococcus anophagefferens	1	F0YL59_AURAN	2e-161	PAB1	0	hypothetical protein [Aureococcus anophagefferens] +PABP Saprolegnia sp.	0
	Albugo laibachii	1	F0W707_9STRA	4e-143	PAB1	0	polyadenylatebinding protein putative [Albugo laibachii + Phytophthora sp.	0
	Phytophthora infestans	2	XP_002907921.1	0	PAB1	0	polyadenylate-binding protein 1-B [Phytophthora infestans + otherPhytophthora sp	0
	Fibrocapsa japonica		0113938290	1.47e-134	PAB1	5e-153	PABP, Phytophthora sp. + Saprolegnia sp.	0
	Rhizochromulina marina		0118962080	1.04e-122	PAB1	2e-139	Hypothetical protein /PABP, Saprolegnia +Phytophthora sp.	0
	Paraphysomonas vestita		0174819582	5.69e-129	PAB1	1.04e-122	Hypothetical protein /PABP, Phytophthora + Aphanomyces sp.	0
CCTH
	Guillardia theta	1	XP_005838894	3e-134	PAB1	1e-141	hypothetical protein, G. theta + PABP Zootermopsis nevadensis/ PABP other metazoa	0
	Hemiselmis tepida	1	174923812	1.12e-124	PAB1	3e-142	PABP Rhizopus microsporus + hypothetical protein, G. theta	0
	Emiliania huxleyi	1	XP_005760743	8e-147	PAB1	8e-157	PABP Emilana sp + Chrysochromulina sp.	0
	Chrysochromulina polylepis	1	183022226	1e-130	PAB1	3e-150	PABP Chrysochromulina sp. + Emiliania sp.	0
	Coccolithus pelagicus	1	183352640	2e-141	PAB1	3e-145	PABP Chrysochromulina sp. + E. huxleyi hypothetical protein	0
Table D(v): List of PABP homologues identified by Blastp with corresponding e-values

## Sheet: Table D (2)
		BLASTP RESULTS			Reverse Blast Results
Super-group	Species	No	Accession numbers	E-value	SGD		NCBI NR DB top hits (unequivocal +/- subsequent hits)	NR E-value
	Specie				hit	e-value	Hit	E-value
Excavata
	Trypanosoma brucei	2	XP_827237 (PAB1)	0	PAB1	2e-111	PABP. T. brucei + PABP other Trypanosome sp.	0
			XP_827358 (PAB2)	0	PAB1	5e-88	PABP. T. brucei + PABP other Trypanosome sp.	0
	Trypanosoma cruzi	2	XP_821518, (PAB1)	0	PAB1	1e-119	PABP Trypanosoma cruzi + Trypanosome sp.	0
			XP_821609 (PAB2)	0	PAB1	2e-88	PABP Trypanosoma cruzi + Trypanosome sp.	0
	Leishmania major	3	XP_843606	0	PAB1	9e-123	PABP, L. major + PABP other Leishmania sp.	0
			AAC64372	0	PAB1	7e-122	PABP, L. major + PABP other Leishmania sp.	0
			XP_843520	0	PAB1	3e-79	PABP, L. major + PABP other Leishmania sp.	0
			XP_001683760	0	PAB1	1e-87	PABP, L. major + PABP other Leishmania sp.	0
	Naegleria gruberi	1	XP_002673420	0	PAB1	2e-148	polyadenylate binding protein [Naegleria gruberi] + PABP Zootermopsis nevadensis	0
	Trichomonas vaginalis	3	XP_001311313	0	PAB1	4e-59	Polyadenylate-binding protein [Trichomonas vaginalis G3]	0
			XP_001302991	0	PAB1	4e-59	Polyadenylate-binding protein [Trichomonas vaginalis G3]	0
			XP_001303266	0	PAB1	4e-51	Polyadenylate-binding protein [Trichomonas vaginalis G3]	0
	Trypanosoma congolense	2	Tcon1	2e-118	PAB1	2e-120	PABP Trypanosoma congolense, T. brucei, T. cruzi	0
			Tcon2	1e-82	PAB1	5e-85	PABP Trypanosoma congolense, T. brucei, T. cruzi	0
	Trypanosoma theileri	3	The1	5e-123	PAB1	5e-118	polyadenylate-binding protein 1 [Trypanosoma cruzi]	0
			The3	1e-85	PAB1	4e-89	poly(A)-binding protein Trypanosoma rangeli	0
			The2	4e-81	PAB1	2e-86	polyadenylate-binding protein 1 Trypanosoma cruzi	0
Table D(vi): List of PABP homologues identified by Blastp with corresponding e-values
Super-group	Species	No	Accession numbers	E-value	SGD hit/e-value		NCBI NR DB top hits (unequivocal +/- subsequent hits)	NR E-value
Excavata	Trypanosoma carassii	2	Tcar1	2e-118	PAB1	5e-115	polyadenylate-binding protein 1 Trypanosoma cruzi	0
			Tcar2	3e-76	PAB1	7e-80	poly(A)-binding protein 1 Trypanosoma congolense	0
	Trypanoplasma borreli	3	Tbor1	2e-104	PAB1	1e-100	polyadenylate-binding protein 1 Trypanosoma cruzi	0
			Tbor3	2e-95	PAB1	1e-94	unnamed protein product Phytomonas sp. poly(A)-binding protein Trypanosoma grayi	0
			Tbor2	2e-71	PAB1	4e-75	poly(A)-binding protein Trypanosoma rangeli	1e-132
	Trypanosoma grayi	3	Tgra1	4e-119	PAB1	3e-118	polyadenylate-binding protein 1 Trypanosoma cruzi	0
			Tgra2	1e-82	PAB1	5e-90	poly(A)-binding protein Trypanosoma rangeli	0
			Tgra3	4e-87	PAB1	2e-91	poly(A)-binding protein Trypanosoma grayi	0
	Phytomonas davidii	3	Pdav1	6e-123	PAB1	2e-123	polyadenylate-binding protein 1 Leishmania panamensis + PABP other Leishmania sp.	0
			Pdav3	4e-101	PAB1	9e-102	unnamed protein product Phytomonas sp .+ PABP other Leishmania sp.	0
			Pdav2	3e-86	PAB1	3e-90	poly(A)-binding protein 2 Leishmania infantum + PABP other Leishmania sp.	0
	Phytomonas serpens	3	Pser1	3e-116	PAB1	8e-118	PABP Leishmania braziliensis, L. panamensis, L. mexicana	0
			Pser2	9e-86	PAB1	2e-86	PABP Leishmania braziliensis, L. panamensis, L. infantum	0
			Pser3	4e-78	PAB1	3e-74	PABP Leishmania braziliensis, L. panamensis, L. infantum	0
	Leishmania braziliensis	3	Lbra3	3e-92	PAB1	7e-91	PABP, L. infantum, L. dovani, L. major	0
			Lbra2	6e-70	PAB1	7e-87	PABP, L. infantum, L. dovani, L. major	0
			Lbra1	9e-126	PAB1	1e-123	PABP, L. infantum, L. dovani, L. major	0
	Leishmania infantum	3	Linf3	8e-88	PAB1	1e-88	PABP, L. infantum, L. major, L. mexicana	0
			Linf2	7e-78	PAB1	3e-84	PABP, L. infantum, L. major, L. mexicana	0
Table D(vii): List of PABP homologues identified by Blastp with corresponding e-values
Super-group	Species	No	Accession numbers	E-value	SGD hit/e-value		NCBI NR DB top hits (unequivocal +/- subsequent hits)	NR E-value
Excavata			Linf1	1e-118	PAB1	1e-123	PABP, L. infantum, L. major, L. mexicana	0
	Giardia lamblia	1		2e-68	PAB1	4e-10	Polyadenylate-binding protein, Putative RNA binding or ribonucleoprotein domain protein [Giardia intestinalis]	0
	Bodo saltans	2	BS51390.1..pep2	8e-147	PAB1	3e-84	PABP Trypanosoma rangeli, T. brucei, T. cruzi	0
			BS43375.1..pep1	1e-147	PAB1	6e-108	PABP Leptomonas seymouri, T. grayi	0
Table D(viii): List of PABP homologues identified by Blastp with corresponding e-values
SGD	Saccharomyces Genome Database
		39
