# Supplementary material for: Multispecies reconstructions uncover widespread conservation, and lineage-specific elaborations in eukaryotic mRNA metabolism
Source: PLoS One. 2018 Mar 21;13(3):e0192633. doi: 10.1371/journal.pone.0192633 (PMC5862402; doi:10.1371/journal.pone.0192633)
Supplement: S4 Table — Table A in S4 Table—List of Ccr4 homologues identified by Blastp with corresponding e-values. Table B in S4 Table—List of Caf1 homologues identified by Blastp with corresponding e-values. Table C in S4 Table—List of Pan2 homologues identified by Blastp with corresponding e-values. Table D in S4 Table—List of Pan3 homologues identified by Blastp with corresponding e-values. Table E in S4 Table—List of Caf40 homologues identified by Blastp with corresponding e-values. Table F in S4 Table—List of Not1 homologues identified by Blastp with corresponding e-values. Table G in S4 Table—List of Not2 homologues identified by Blastp with corresponding e-values. Table H in S4 Table—List of Not3 homologues identified by Blastp with corresponding e-values. Table I in S4 Table -List of Not4 homologues identified by Blastp with corresponding e-values. Table J in S4 Table -List of Not5 homologues identified by Blastp with corresponding e-values. Table K in S4 Table—List of Not10 homologues identified by Blastp with corresponding e-values. (XLS) [file pone.0192633.s011.xls]

## Sheet: Table A
Table A: List of Ccr4 homologues in various eukaryotes
Super-group	Species	No	Accession numbers	E-value	SGD hit	SGD E-value	NCBI NR E-value	NCBI refseq protein db 2.2.31
Archaeplastida
	Chlamydomonas reinhardtii	1	XP_001702008.1	2e-46	Ccr4p	1.2e-39	0	protein of endonuclease / exonuclease / phosphatase family [Chlamydomonas reinhardtii]; Ccr4 other green algae
	Ostreococcus tauri	1	XP_003081537.1	1e-53	Ccr4p	2.3e-47	0	Ccr4 and related proteins (ISS) [Ostreococcus tauri]; predicted protein other green algae
	Arabidopsis thaliana	2	NP_191415.2	1e-48	Ccr4p	5.4e-41	0	carbon catabolite repressor protein 4-like 1 [Arabidopsis thaliana], endonuclease/exonuclease/phosphatase family protein [Arabidopsis lyrata subsp. lyrata]
			NP_191417.2	7e-44	Ccr4p	5.4e-41	0	putative protein [Arabidopsis thaliana]; PREDICTED: carbon catabolite repressor protein 4 homolog 2 [Brassica oleracea var. oleracea]
	Oryza sativa	2	NP_001049077.1	4e-46	Ccr4p	4e-52	0	Endonuclease/Exonuclease/phosphatase family protein; carbon catabolite repressor protein 4 homolog 1-like [Oryza brachyantha]; hypothetical protein OsI_10162 [Oryza sativa Indica Group]
			NP_001064587.1	9e-45	Ccr4p	4e-51	0	hypothetical protein OsI_33543 [Oryza sativa Indica Group]; PREDICTED: carbon catabolite repressor protein 4 homolog 1-like [Setaria italica]
	Pyropia yezoensis	1	contig_15076_g3616	3.27e-07	Ccr4p	7e-20	2e-16	leucine-rich repeat receptor-like protein kinase [Galdieria sulphuraria]; Leucine rich repeat-containing protein [Chondrus crispus]
	Galdieria sulphuraria	1	stig_52	6e-35	Ccr4p	2.4e-35	1e-140	leucine-rich repeat receptor-like protein kinase [Galdieria sulphuraria]; Leucine rich repeat-containing protein [Chondrus crispus]
	Cyanidioschyzon merolae	1	BAM80212.1/CMJ074C	6e-56	Ccr4p	4.3e-42	0	probable carbon catabolite repressor Ccr4p [Cyanidioschyzon merolae strain 10D]
Table A(i): List of Ccr4 homologues identified by Blastp with corresponding e-values
Super-group	Species	No	Accession numbers	E-value	SGD hit	SGD E-value	NCBI NR E-value	NCBI refseq protein db 2.2.31
SAR
	Plasmodium falciparum	1	XP_001351753.1	1e-39	Ccr4p	3.7e-21	0	Ccr4 [Plasmodium falciparum]; endonuclease/exonuclease/phosphatase [Plasmodium falciparum IGH-CR14]
	Cryptosporidium parvum	1	XP_625786.1	2e-19	Ccr4p	3e-29	0	hypothetical protein [Cryptosporidium parvum]; endonuclease [Plasmodium sp.]
	Theileria parva	1	XP_764853.1	1e-22	Ccr4p	2.3e-21	0	hypothetical protein [Theileria parva]; endonuclease/exonuclease/phosphatase family member protein [Babesia equi]
	Paramecium tetraurelia	1	XP_001458351.1	1e-24	Ccr4p	1.2e-20	0	hypothetical protein [Paramecium tetraurelia]; endonuclease/exonuclease/phosphatase family protein [Tetrahymena thermophila]
	Thalassiosira pseudonana	1	XP_002295532.1	8e-38	Ccr4p	4.7e-35	0	predicted protein [Thalassiosira pseudonana]; Endonuclease/exonuclease/phosphatase [Nannochloropsis gaditana]
	Ectocarpus siliculosus	1	CBJ33581.1	3e-27	Ccr4p	9.4e-24	0	conserved unknown protein [Ectocarpus siliculosus]; Endonuclease/exonuclease/phosphatase [Nannochloropsis gaditana]
	Aureococcus anophagefferens	1	EGB06869.1	3e-38	Ccr4p	9.1e-35	0	hypothetical protein [Aureococcus anophagefferens]; Endonuclease/exonuclease/phosphatase [Nannochloropsis gaditana]
	Phytophthora infestans	1	XP_002908243.1	2e-46	Ccr4p	4.7e-37	0	carbon catabolite repressor protein; hypothetical protein [Phytophthora sp.]
Table A(ii): List of Ccr4 homologues identified by Blastp with corresponding e-values
Super-group	Species	No	Accession numbers	E-value	SGD hit	SGD E-value	NCBI NR E-value	NCBI refseq protein db 2.2.31
SAR
SAR	Albugo laibachii	1	CCA14064.1	3e-47	Ccr4p	1.7e-34	0	carbon catabolite repressor protein putative [Albugo laibachii Nc14]; hypothetical protein [Phytophthora parasitica]
CCTH	Emiliania huxleyi	1	EOD06154.1	6e-39	Ccr4p	1.3e-32	0	hypothetical protein [Emiliania huxleyi]; carbon catabolite repressor protein 4-like 2-like protein [Chrysochromulina sp.]; carbon catabolite repressor protein 4 homolog 2-like [Nelumbo nucifera]
	Guillardia theta	1	EKX31012.1	4e-61	Ccr4p	2e-53	0	carbon catabolite repressor protein; carbon catabolite repressor protein 4 homolog 1-like [Musa acuminata subsp. malaccensis]
Excavata	Trypanosoma brucei	1	XP_844393.1	4e-13	Ccr4p	5.3e-23	0	conserved hypothetical protein
	Leishmania major	1	XP_001686320.1	2e-13	Ccr4p	1.4e-18	0	conserved hypothetical protein [Leishmania major]; conserved hypothetical protein [Leishmania braziliensis]
	Trichomonas vaginalis	1	XP_001320460.1	2e-34	Ccr4p	5.7e-30	0	Endonuclease/Exonuclease/phosphatase family protein [Trichomonas vaginalis G3]
	Naegleria gruberi	1	XP_002678073.1	9e-25	Ccr4p	8.9e-26	0	predicted protein [Naegleria gruberi]; probable carbon catabolite repressor Ccr4p [Cyanidioschyzon merolae strain 10D]; Ccr4-NOT transcription complex subunit 6 [Galdieria sulphuraria]
Table A(iii): List of Ccr4 homologues identified by Blastp with corresponding e-values
Super-group	Species	No	Accession numbers	E-value	SGD hit	SGD E-value	NCBI NR E-value	NCBI refseq protein db 2.2.31
Opisthokonta
	Saccharomyces cerevisiae	14	NP_009381.1	0	Ccr4p	0	0	Ccr4-NOT core exoribonuclease subunit Ccr4 [Saccharomyces cerevisiae S288c]
			AAB24455.1	0	Ccr4p	0	0	Ccr4p [Saccharomyces cerevisiae]
			EGA80101.1	0	Ccr4p	0	0	Ccr4p [Saccharomyces cerevisiae]
			EGA88128.1	0	Ccr4p	0	0	Ccr4p [Saccharomyces cerevisiae]
			CAY77630.1	0	Ccr4p	0	0	Ccr4p [Saccharomyces cerevisiae]
			GAA21404.1	0	Ccr4p	0	0	Ccr4 [Saccharomyces cerevisiae]; K7_Ccr4p [Saccharomyces cerevisiae Kyokai no. 7]
			EEU07246.1	0	Ccr4p	0	0	Ccr4p [Saccharomyces cerevisiae]
			EDN59742.1	0	Ccr4p	0	0	Ccr4p [Saccharomyces cerevisiae]
			EDV09936.1	0	Ccr4p	0	0	Ccr4 [Saccharomyces cerevisiae]; glucose-repressible alcohol dehydrogenase transcriptional effector [Saccharomyces cerevisiae RM11-1a]
			EGA84106.1	0	Ccr4p	0	0	Ccr4p [Saccharomyces cerevisiae]
			4B8C_D	0	Ccr4p	0	0	Ccr4 [Saccharomyces cerevisiae]; Chain D, Nuclease Module Of The Yeast Ccr4-Not Complex
			EIW12343.1	0	Ccr4p	0	0	Ccr4p [Saccharomyces cerevisiae P301]
			EGA63454.1	0	Ccr4p	0	0	Ccr4p [Saccharomyces cerevisiae]
			EDZ73993.1	0	Ccr4p	0	0	Ccr4p [Saccharomyces cerevisiae]
	Schizosaccharomyces pombe	1	NP_587901.1	3e-122	Ccr4p	4.8e-95	0	Ccr4-Not complex subunit Ccr4 (predicted) [Schizosaccharomyces pombe 972h-]; Ccr4-Not complex subunit other Ccr4 [Schizosaccharomyces sp.]
	Aspergillus nidulans	1	XP_661206.1	1e-112	Ccr4p	6.8e-72	0	putative transcription factor [Aspergillus ochraceoroseus]
Table A(iv): List of Ccr4 homologues identified by Blastp with corresponding e-values
Super-group	Species	No	Accession numbers	E-value	SGD hit	SGD E-value	NCBI NR E-value	NCBI refseq protein db 2.2.31
Opisthokonta	Zygosaccharomyces rouxii	1	XP_002496664.1	0	Ccr4p	0	0	hypothetical protein Zygosaccharomyces rouxii]; transcriptional effector [Zygosaccharomyces bailii ISA1307]
	Caenorhabditis elegans	1	NP_001023608.1	4e-103	Ccr4p	1.3e-62	0	Ccr4/NOT complex component) homolog [Caenorhabditis elegans]; hypothetical protein [Caenorhabditis sp.]
	Drosophila melanogaster	1	NP_732967.1	3e-103	Ccr4p	1.1e-67	0	Ccr4/NOT complex component) homolog [Caenorhabditis elegans]; hypothetical protein [Caenorhabditis sp.]
	Homo sapiens	1	NP_056270.2	3e-93	Ccr4p	4.6e-67	0	Ccr4-NOT transcription complex subunit 6 [Homo sapiens]; Ccr4-NOT transcription complex subunit 6 [Macaca mulatta]
Amoebozoa	Entamoeba histolytica	1	XP_652293.1	1e-05	Ccr4p	2e-07	0	leucine-rich repeat containing protein [Entamoeba nuttalli P19]
	Dictyostelium discoideum	1	XP_636212.1	1e-17	Ccr4p	1.8e-12	0	endonuclease/exonuclease/phosphatase domain-containing protein [Dictyostelium discoideum AX4]
Table A(v): List of Ccr4 homologues identified by Blastp with corresponding e-values
SGD	Saccharomyces Genome Database
		46

## Sheet: Table B
Table B: List of Caf1 homologues identified in various eukaryotes
Super-group	Species	No	Accession numbers	E-value	SGD hit	SGD E-value	NCBI NR E-value	NCBI refseq protein db 2.2.31
Opisthokonta
	Homo sapiens	14	AAD02685.1	4e-59	POP2	3.4e-46	0	Ccr4-associated factor 1 [Homo sapiens]; Ccr4-Not transcription complex subunit 8 isoform X1 other animals
			AAD02685.1	4e-59	POP2	3.4e-46	0	Ccr4-Not transcription complex subunit 8 isoform X2 [Monodelphis domestica]
			NP_004770.4	5e-59	POP2	3.4e-46	0	Ccr4-Not transcription complex subunit 8-like protein [Cricetulus griseus] Homo sapiens Ccr4-Not transcription complex
			BAB15119.1	5e-58	POP2	3.4e-46	0	Homo sapiens Ccr4-Not transcription complex]; Ccr4-Not transcription complex subunit 8-like protein [Cricetulus griseus]
			NP_001006454.1	5e-58	POP2	4.4e-46	0	Ccr4-Not transcription complex subunit 7 [Gallus gallus]; Ccr4-Not transcription complex subunit 7 [Peromyscus maniculatus bairdii]
			AAP97145.1	6e-58	POP2	4.4e-46	0	Caf1 [Homo sapiens]; PREDICTED: Ccr4-Not transcription complex subunit other animals
			BAG50869	7e-58	POP2	4.4e-46	0	Ccr4-Not transcription complex subunit 7 [Gallus gallus]
			2D5R	4e-56	POP2	9.1e-46	0	Ccr4-Not transcription complex subunit 7 isoform 1 [Mus musculus]
			AAP97157.1	4e-56	POP2	5.8e-44	0	CAF2 [Homo sapiens];
			BAH13076.1	7e-55	POP2	6.6e-43	0	Caf1 [Homo sapiens]; PREDICTED: Ccr4-Not transcription complex subunit other animals
			NP_473367.2	1e-54	POP2	9.1e-46	0	Ccr4-Not transcription complex subunit other animals
			BAG51197.1	1e-54	POP2	9.1e-46	0	Homo sapiens Ccr4-Not transcription complex; Ccr4-Not transcription complex subunit other animals
			AAF01500.1	2e-54	POP2	1.5e-43	0	Homo sapiens Ccr4-Not transcription complex; Ccr4-Not transcription complex subunit other animals
			AAH07315.1	3e-54	POP2	1.5e-45	0	Homo sapiens Ccr4-Not transcription complex; Ccr4-Not transcription complex subunit other animals
Table B(i): List of Caf1 homologues identified by Blastp with corresponding e-values
Super-group	Species	No	Accession numbers	E-value	SGD hit	SGD E-value	NCBI NR E-value	NCBI refseq protein db 2.2.31
Opisthokonta
	Drosophila melanogaster	1	NP_729775.1	8e-65	POP2	1.2e-50	0	Pop2; hypothetical protein [Drosophila melanogaster]
	Caenorhabditis elegans	1	NP_499553.1	1e-41	POP2	5.7e-37	0	Ccr4-Not transcription complex subunit 7 [Caenorhabditis elegans]; Hypothetical protein CBG13315 [Caenorhabditis briggsae]
	Schizosaccharomyces pombe	1	NP_588385.2	3e-57	POP2	4.9e-47	0	Ccr4-Not complex Caf1 family ribonuclease subunit Caf1 [Schizosaccharomyces pombe 972h-]; Caf1 family ribonulcease subunit Caf1 other Schizosaccharomyces sp.
	Zygosaccharomyces rouxi	3	CAQ43257.1	1e-162	POP2	2.3e-104	0	POP2 [Zygosaccharomyces rouxii]; Poly(A) ribonuclease POP2 other Zygosaccharomyces sp.
			CAQ43266.1	3e-161	POP2	2e-114	0	POP2 [Zygosaccharomyces rouxii]; Poly(A) ribonuclease POP2 other Zygosaccharomyces sp.
			XP_002497197.1	3e-160	POP2	1.4e-113	0	POP2 [Zygosaccharomyces rouxii]; Poly(A) ribonuclease POP2 other Zygosaccharomyces sp.
	Aspergillus nidulans	2	CBF79776.1	8e-66	POP2	3.5e-53	0	Ccr4-Not core complex subunit Caf1, Aspergillus nidulans; Ccr4-Not core complex subunit Caf1 [Aspergillus sp.]
			XP_680897.1	1e-65	POP2	3.5e-53	0	Ccr4-Not core complex subunit Caf1, Aspergillus nidulans; Ccr4-Not core complex subunit Caf1 [Aspergillus sp.]
	Saccharomyces cerevisiae	1					0	Pop2p [Saccharomyces cerevisiae YJM326]
Amoebozoa
	Dictyostelium discoideum		XP_638651.1	7e-60	POP2	1.3e-46	0	Caf1 family protein [Dictyostelium discoideum AX4]; Caf1 family protein [Polysphondylium pallidum PN500]
			XP_638302.1	1e-53	POP2	4.2e-41	0	Caf1 family protein [Dictyostelium discoideum AX4]
	Entamoeba histolytica	2	XP_652713.1	1e-47	POP2	1.2e-41	0	Caf1 family ribonuclease [Entamoeba histolytica HM-1:IMSS]; Caf1 family ribonuclease, other Entamoeba sp.]
			XP_656835.1	1e-41	POP2	4.5e-37	0	Caf1 family ribonuclease [Entamoeba histolytica HM-1:IMSS]; Caf1 family ribonuclease, other Entamoeba sp.]
Table B(ii): List of Caf1 homologues identified by Blastp with corresponding e-values
Super-group	Species	No	Accession numbers	E-value	SGD hit	SGD E-value	NCBI NR E-value	NCBI refseq protein db 2.2.31
Archaeplastida
	Chlamydomonas reinhardtii	1	XP_001697447.1	9e-58	POP2	1.8e-47	0	Ccr4-associated factor [Chlamydomonas reinhardtii]; Ccr4-associated factor 1-like protein other algae
	Ostreococcus tauri	1	XP_003074753.1	1e-55	POP2	5.6e-49	0	Caf1 Ccr4-associated (transcription) factor, Ostreococcus tauri. Caf1, other green algae
	Oryza sativa	3	NP_001063181.1	1e-61	POP2	7.1e-44	0	Ccr4-associated factor, Oryza sativa; Caf1 other Oryza sp.
			NP_001048387.1	2e-61	POP2	2.7e-46	0	Ccr4-associated factor, Oryza sativa; Caf1 other Oryza sp.
			NP_001054313.1	2e-26	POP2	5.8e-22	0	Ccr4-associated factor, Oryza sativa; Caf1 other Oryza sp.
	Arabidopsis thaliana	11	NP_196657.1	1e-61	POP2	1.5e-45	0	Ccr4-associated factor [Arabidopsis thaliana]; Caf1 other Arabidopsis sp.
			NP_565735.1	2e-59	POP2	1.6e-46	0	Ccr4-associated factor [Arabidopsis thaliana]; Ccr4-associated factor 1 homolog 7 [Camelina sativa]
			NP_178193.1	3e-55	POP2	4e-44	0	Ccr4-associated factor [Arabidopsis thaliana]; Ccr4-associated factor 1 homolog 7 [Camelina sativa]
			NP_173044.1	4e-47	POP2	1.3e-37	0	Ccr4-associated factor [Arabidopsis thaliana]; Ccr4-associated factor 1 homolog 7 [Camelina sativa]
			NP_197617.1	6e-41	POP2	1.9e-36	0	Ccr4-associated factor [Arabidopsis thaliana]; Ccr4-associated factor 1 homolog 7 [Camelina sativa]
			NP_190012.1	1e-38	POP2	3.4e-30	0	Ccr4-associated factor [Arabidopsis thaliana]; Ccr4-associated factor 1 homolog 7 [Camelina sativa]
			NP_174103.1	4e-20	POP2	4.5e-20	0	putative Ccr4-associated factor 1-3 [Arabidopsis thaliana]; Ccr4-associated factor 1 homolog 7 [Camelina sativa]
			NP_172133.1	6e-19	POP2	2.5e-15	0	putative Ccr4-associated factor 1-3 [Arabidopsis thaliana]; Ccr4-associated factor 1 homolog 7 [Camelina sativa]
			NP_190010.1	1e-17	POP2	5.4e-17	0	putative Ccr4-associated factor 1-3 [Arabidopsis thaliana]; Ccr4-associated factor 1 homolog 7 [Camelina sativa]
			NP_176342.1	2e-17	POP2	7.5e-14	0	putative Ccr4-associated factor 1-3 [Arabidopsis thaliana]; Ccr4-associated factor 1 homolog 7 [Camelina sativa]
			NP_174110.1	2e-15	POP2	2.7e-16	0	putative Ccr4-associated factor 1-3 [Arabidopsis thaliana]; Ccr4-associated factor 1 homolog 7 [Camelina sativa]
Table B(iii): List of Caf1 homologues identified by Blastp with corresponding e-values
Super-group	Species	No	Accession numbers	E-value	SGD hit	SGD E-value	NCBI NR E-value	NCBI refseq protein db 2.2.31
Archaeplastida
	Cyanidioschyzon merolae	1	CMO135C	3e-38	POP2	1.9e-38	0	probable catabolite repressor protein (Ccr4)-associative factor 1 [Cyanidioschyzon merolae strain 10D]; Ccr4-Not transcription complex [Galdieria sulphuraria];
	Galdieria sulphuraria	1	stig_13	9e-46	POP2	9.6e-47	1e-163	Ccr4-NOT transcription complex subunit 7/8 [Galdieria sulphuraria]; Ccr4 associated factor, other algae
	Pyropia yezoensis	1	Pyecontig_26129_g6428				6e-77	Ccr4-Not transcription complex subunit 7/8 [Galdieria sulphuraria]
SAR
	Plasmodium falciparum	1	XP_002808838.1	3e-53	POP2	4.5e-47	0	Caf1 family ribonuclease; hypothetical protein [Plasmodium falciparum]
	Theileria parva	1	XP_764215.1	3e-57	POP2	5.3e-50	0	Caf1 family ribonuclease containing protein; Caf1 family ribonuclease domain-containing protein [Babesia equi]
	Paramecium tetraurelia	2	XP_001439769.1	2e-35	POP2	1.7e-27	0	hypothetical protein [Paramecium tetraurelia strain d4-2]; Caf1 family ribonuclease [Tetrahymena thermophila SB210]
			XP_001457971.1	4e-32	POP2	2.4e-29	0	hypothetical protein [Paramecium tetraurelia strain d4-2]; Caf1 family ribonuclease [Tetrahymena thermophila SB210]
	Tetrahymena thermophila	2	XP_001024137.2	9e-35	POP2	2.3e-31	0	Caf1 family ribonuclease [Tetrahymena thermophila SB210]; Caf1 family ribonuclease [Babesia equi]
			XP_001023898.1	5e-29	POP2	3e-27	0	Caf1 family ribonuclease [Tetrahymena thermophila SB210]; Caf1 family ribonuclease domain-containing protein [Babesia equi]
	Thalassiosira pseudonana	1	XP_002286150.1	2e-48	POP2	3.5e-44	0	predicted protein [Thalassiosira pseudonana CCMP1335]; Ccr4-associated factor [Nannochloropsis gaditana]
	Ectocarpus siliculosus	1	D8LIU5	2e-105	POP2	6.2e-47	0	conserved unknown protein [Ectocarpus siliculosus]; Ccr4-associated factor [Nannochloropsis gaditana]
	Aureococcus anophagefferens	1	F0XY53	4e-103	POP2	6.7e-48	0	hypothetical protein [Aureococcus anophagefferens]; Ccr4-associated factor [Nannochloropsis gaditana]
	Albugo laibachii	1	F0W8M2	8e-113	POP2	4.1e-46	0	Ccr4Not transcription complex subunit 7 putative [Albugo laibachii Nc14]
Table B(iv): List of Caf1 homologues identified by Blastp with corresponding e-values
Super-group	Species	No	Accession numbers	E-value	SGD hit	SGD E-value	NCBI NR E-value	NCBI refseq protein db 2.2.31
	Phythophthora ramorum	1	XP_002907284.1	1e-48	POP2	1e-39	0	Ccr4-Not transcription complex subunit 7 [Phytophthora infestans T30-4]; Ccr4Not transcription complex subunit 7 putative [Albugo laibachii Nc14]
CCTH
	Guillardia theta	1	XP_001713224.1	2e-32	POP2	6e-26	0	putative Ccr4-associated factor [Guillardia theta]; pop2 [Hemiselmis andersenii]
	Emiliania huxleyi	1	EhuCAMPEP_0187743012	3e-45	POP2	4e-39	5e-132	Ccr4-not transcription complex subunit [Chrysochromulina sp.]
	Hemiselmis tepida	1		2e-50	POP2	1e-53	0	hypothetical protein [Guillardia theta]; Ccr4-associated factor
	Trypanosoma brucei	1	XP_845183.1	1e-52	POP2	2e-43	0	Ccr4 associated factor [Trypanosoma brucei TREU927]
Excavata
	Leishmania major	1	XP_001683314.1	2e-59	POP2	1e-46	0	putative Ccr4 associated factor [Leishmania major strain Friedlin]; Ccr4 associated factor other Leishmania sp.
	Naegleria gruberi	1	XP_002679115.1	8e-64	POP2	6e-49	0	predicted protein [Naegleria gruberi]; Ccr4associated factor
	Giardia lamblia	2	XP_001704176.1	2e-27	POP2	6e-26	0	Ccr4-Not transcription complex
			XP_001705860.1	4e-25	POP2	7.3e-19	0	Ccr4-Not transcription complex
	Trichomonas vaginalis	6	XP_001309557.1_1	3e-52	POP2	9.7e-44	0	Caf1 family ribonuclease containing protein [Trichomonas vaginalis G3]
			XP_001304915.1_2	1e-51	POP2	2.9e-42	0	Caf1 family ribonuclease containing protein [Trichomonas vaginalis G3]
			XP_001308116.1_3	2e-44	POP2	2.4e-38	0	Caf1 family ribonuclease containing protein [Trichomonas vaginalis G3]
			XP_001326012.1_4	6e-42	POP2	7.3e-37	0	Caf1 family ribonuclease containing protein [Trichomonas vaginalis G3]
			XP_001324411.1_5	1e-39	POP2	1.7e-35	0	Caf1 family ribonuclease containing protein [Trichomonas vaginalis G3]
			XP_001323373.1_6	2e-37	POP2	4.7e-33	0	Caf1 family ribonuclease containing protein [Trichomonas vaginalis G3]
Table B(v): List of Caf1 homologues identified by Blastp with corresponding e-values

## Sheet: Table C
Table C: List of Pan2 homologues identified in various eukaryotes
Super-group	Species	No	Accession numbers	E-value	SGD hit	SGD E-value	NCBI NR E-value	NCBI refseq protein db 2.2.31
Archaeplastida
	Chlamydomonas reinhardtii	1	XP_001691395.1	3e-27	Pan2p	6e-30	0	Pan2-like protein [Chlamydomonas reinhardtii]; hypothetical protein [Volvox carteri ]
	Ostreococcus tauri	1	XP_003074070.1	4e-51	Pan2p	1.2e-61	0	PAB-dependent poly(A) ribonuclease; PAB-dependent poly(A)-specific ribonuclease subunit 2 [Bathycoccus prasinos]
	Oryza sativa	1	XP_003074070.1	2e-81	Pan2p	2e-88		PAB-dependent poly(A) ribonuclease; PAB-dependent poly(A)-specific ribonuclease subunit 2 [Bathycoccus prasinos]
	Pyropia yezoensis	1	contig_29240_g7187	7.97e-30	Pan2p	2e-42	4e-58	unnamed protein product [Chondrus crispus]
	Galdieria sulphuraria	1	stig_0	3e-24	Pan2p	1.3e-21	2e-88	PAB-dependent poly(A)-specific ribonuclease subunit 2 [Galdieria sulphuraria]
	Cyanidioschyzon merolae	1	BAM80265.1	7e-44	Pan2p	3e-27	0	Similar to poly(A)-binding protein dependent poly(A)-ribonuclease subunit [Cyanidioschyzon merolae strain 10D]; PAB-dependent poly(A)-specific ribonuclease subunit 2 [Rhizoctonia solani]
SAR
	Cryptosporidium parvum	1	XP_627373.1	4e-39	Pan2p	9e-35	0	Pan2 family 3'5' exonuclease; exonuclease family protein [Cryptosporidium muris RN66]
	Theileria parva	1	XP_765022.1	4e-35	Pan2p	3.9e-34	0	hypothetical protein [Theileria parva strain Muguga]; PAB-dependent poly(A)-specific ribonuclease subunit 2 [Babesia bigemina]; exonuclease family protein [Babesia bovis]
	Thalassiosira pseudonana	1	XP_002290270.1	1e-49	Pan2p	1.8e-42	1e-174	predicted protein [Thalassiosira pseudonana ]; PAB-dependent poly(A)-specific ribonuclease subunit 2 [Nannochloropsis gaditana ]
	Ectocarpus siliculosus	1	CBJ27638.1	4e-50	Pan2p	4.2e-50	0	conserved unknown protein [Ectocarpus siliculosus]; PAB-dependent poly(A)-specific ribonuclease subunit 2 [Nannochloropsis gaditana CCMP526]
Table C(i): List of Pan2 homologues identified by Blastp with corresponding e-values
Super-group	Species	No	Accession numbers	E-value	SGD hit	SGD E-value	NCBI NR E-value	NCBI refseq protein db 2.2.31
CCTH
	Emiliania huxleyi	1	EOD31589.1	3e-46	Pan2p	1.5e-40	0	hypothetical protein E [Emiliania huxleyi; PAB-dependent poly(A)-specific ribonuclease subunit PAN2
	Guillardia theta	1	EKX33980.1	3e-55	Pan2p	8.8e-46	2e-162	PAB-dependent poly(A)-specific ribonuclease subunit Pan2
Excavata
	Trypanosoma brucei	1	Tb927.6.1670	1e-23	Pan2p	3e-46	0	ubiquitin hydrolase [Trypanosoma cruzi]
	Leishmania major	1	XP_001684614.1	5e-44	Pan2p	4.3e-41	0	putative ubiquitin hydrolase [Leishmania major ]
	Naegleria gruberi	1	XP_002677446.1	5e-31	Pan2p	2.6e-29	0	predicted protein [Naegleria gruberi]; PAB-dependent poly(A)-specific ribonuclease subunit PAN2-like [Bactrocera oleae]
Opisthokonta
	Saccharomyces cerevisiae	1	NP_011421.1	0			0	Pan2p [Saccharomyces cerevisiae S288c]
	Schizosaccharomyces pombe	1	NP_593053.2	0	Pan2p	2.8e-85	0	ubiquitin carboxy terminal hydrolase [Schizosaccharomyces pombe]; ubiquitin carboxy terminal hydrolase [Schizosaccharomyces cryophilus OY26]
	Aspergillus nidulans	1	XP_659669.1	0	Pan2p	5.4e-109	0	PAB-dependent poly(A)-specific ribonuclease subunit (Pan2) [Aspergillus rambellii]; hypothetical protein AN2065.2 [Aspergillus nidulans FGSC A4]
	Zygosaccharomyces rouxii	1	XP_002498156.1	0	Pan2p	5.5e-12	0	probable PAB-dependent poly(A)-specific ribonuclease subunit PAN2 [Zygosaccharomyces bailii ISA1307]; probable PAB-dependent poly(A)-specific ribonuclease subunit PAN2 [Zygosaccharomyces bailii ISA1307]
	Caenorhabditis elegans	1	NP_498519.1	2e-35	Pan2p	6.8e-43	0	Pan (PolyA-specific riboNucLease) subunit [Caenorhabditis elegans]; hypothetical protein [Caenorhabditis remanei]
	Drosophila melanogaster	1	AAM11377.1	5e-59	Pan2p	3.7e-65	0	Pan2 ortholog; GM21079 [Drosophila sechellia]
Table C(ii): List of Pan2 homologues identified by Blastp with corresponding e-values
Super-group	Species	No	Accession numbers	E-value	SGD hit	SGD E-value	NCBI NR E-value	NCBI refseq protein db 2.2.31
Opisthokonta	Homo sapiens	2	BAA31685.2	2e-96	Pan2p	3.7e-84	0	PAB-dependent poly(A)-specific ribonuclease subunit Pan2 isoform 2 [Homo sapiens] [Aotus nancymaae]
			NP_001159751.1	2e-96			0	PAB-dependent poly(A)-specific ribonuclease subunit Pan2 isoform 1 [Homo sapiens]
Amoebozoa	Dictyostelium discoideum	1	XP_646196.2	6e-55	Pan2p	6.8e-86	0	WD40-like domain-containing protein [Dictyostelium discoideum AX4]; WD40-like domain-containing protein [Polysphondylium pallidum PN500]; WD40-like domain-containing protein [Dictyostelium fasciculatum]
Table C(iii): List of Pan2 homologues identified by Blastp with corresponding e-values

## Sheet: Table D
Table D: List of Pan3 homologues identified in various eukaryotes
Super-group	Species	No	Accession numbers	E-value	SGD hit	SGD E-value	NCBI NR E-value	NCBI refseq protein db 2.2.31
Archaeplastida
	Chlamydomonas reinhardtii	1	XP_001698636.1	0.005	Pan3	0.058	0	Pan3-like protein [Chlamydomonas reinhardtii]; PAB-dependent poly(A)-specific ribonuclease subunit 3 [Monoraphidium neglectum]
	Cyanidioschyzon merolae	1	BAM80104.1	9e-23	Pan3	1.2e-10	0	similar to PABP1-dependent poly A-specific ribonuclease subunit Pan3 [Cyanidioschyzon merolae strain 10D]; PAB-dependent poly(A)-specific ribonuclease subunit Pan3 isoform X2 [Bombus SP.];
SAR
	Thalassiosira pseudonana	1	XP_002292701.1	2e-29	Pan3	3.1e-24	0	predicted protein [Thalassiosira pseudonana]; Poly(A) ribonuclease subunit [Ectocarpus siliculosus]
	Ectocarpus siliculosus	1	CBN77938.1	7e-26	Pan3	1.2e-17	0	Poly(A) ribonuclease subunit [Ectocarpus siliculosus]; PAB-dependent poly(A)-specific ribonuclease subunit 3 [Nannochloropsis gaditana CCMP526]
	Aureococcus anophagefferens	1	EGB03423.1	2e-32	Pan3	2.3e-24	0	hypothetical protein AURANDRAFT_72726 [Aureococcus anophagefferens]
Excavata
	Trypanosoma brucei	1	XP_829453.1	7e-07	Pan3	9.8e-22	0	Pab1p-dependent poly(A) ribonuclease subunit [Trypanosoma brucei brucei TREU927]
	Leishmania major	1	XP_001685388.1	1e-29	Pan3	3.5e-24	0	conserved hypothetical protein [Leishmania major strain]
	Naegleria gruberi	1	XP_002672106.1	3e-18	Pan3	8.8e-15	0	PAB-dependent poly(A)-specific ribonuclease subunit Pan3;
CCTH
	Guillardia theta	1	EKX46528.1	6e-36	Pan3	9.5e-31	0	hypothetical protein GUITHDRAFT_162975 [Guillardia theta CCMP2712]; PAB-dependent poly(A)-specific ribonuclease subunit Pan3;
Table D(i): List of Pan3 homologues identified by Blastp with corresponding e-values
Super-group	Species	No	Accession numbers	E-value	SGD hit	SGD E-value	NCBI NR E-value	NCBI refseq protein db 2.2.31
Opisthokonta
	Saccharomyces cerevisiae	1	NP_012900.1	0	Pan3	0	0	Pan3p [Saccharomyces cerevisiae S288c]
	Schizosaccharomyces pombe	1	NP_596134.1	8e-43	Pan3	1.3e-24	0	serine/threonine protein kinase [Schizosaccharomyces japonicus yFS275]
	Aspergillus nidulans	1	Q5BFB1.3	2e-85	Pan3	1.1e-65	0	AB-dependent poly(A)-specific ribonuclease subunit Pan3
	Zygosaccharomyces rouxii	1	XP_002496455.1	0	Pan3	7.2e-140	0	related to PAB-dependent poly(A)-specific ribonuclease subunit Pan3 [Zygosaccharomyces bailii ISA1307]
	Caenorhabditis elegans	1	NP_499177.3	2e-59	Pan3	9.6e-48	0	Pan (PolyA-specific riboNucLease) subunit [Caenorhabditis elegans]; Hypothetical protein CBG09986 [Caenorhabditis briggsae]
	Drosophila melanogaster	1	NP_001097486.1	1e-56	Pan3	1.7e-47	0	Pan (PolyA-specific riboNucLease) subunit [Drosophila melanogaster]
	Homo sapiens	1	ABK41888.1	5e-53	Pan3	6e-55	0	polyA specific ribonuclease subunit homolog [Homo sapiens]; PAB-dependent poly(A)-specific ribonuclease subunit Pan3 isoform X4 [Pan paniscus]; AB-dependent poly(A)-specific ribonuclease subunit 3 isoform 1 [Gorilla gorilla gorilla]
Amoebozoa
	Dictyostelium discoideum	1	P0CD65.1	2e-50	Pan3	7.3e-31	0	PAB-dependent poly(A)-specific ribonuclease subunit Pan3; hypothetical protein DICPUDRAFT_42055 [Dictyostelium purpureum]
Table D(ii): List of Pan3 homologues identified by Blastp with corresponding e-values

## Sheet: Table E
Table E: List of Caf40 homologues in various eukaryotes
Super-group	Species	No	Accession numbers	E-value	SGD hit	SGD E-value	NCBI NR E-value	NCBI refseq protein db, 2.2.31
Archaeplastida
	Chlamydomonas reinhardtii	1	XP_001694059.1	1e-107	Caf40	2.6e-80	0	Rcd1-like protein [Chlamydomonas reinhardtii] and other green algae
	Ostreococcus tauri	1	XP_003078657.1	2e-49	Caf40	1.6e-39	2e-89	Rcd1 [Ostreococcus tauri] and other green algae
	Arabidopsis thaliana	1	NP_188716.1	3e-103	Caf40	4e-82	0	putative cell differentiation protein [Arabidopsis thaliana]; cell differentiation protein RCD1 homolog [Camelina sativa]
	Oryza sativa	1	NP_001053854.2	6e-108	Caf40	8.5e-82	0	hypothetical protein Oryza sativa; cell differentiation protein RCD1 homolog [Setaria italica]
	Galdieria sulphuraria	1	stig_65	8e-82	Caf40	2.1e-71	0	cell differentiation protein rcd1 [Cyanidioschyzon merolae]; cell differentiation protein [Chrysochromulina sp.]
	Cyanidioschyzon merolae	1	CMJ164C	7e-84	Caf40	1.1e-79	0	cell differentiation protein rcd1 [Cyanidioschyzon merolae ]; cell differentiation protein [Chrysochromulina sp.]
SAR
	Plasmodium falciparum	1	XP_001351634.1	2e-108	Caf40	5.2e-82	0	cell differentiation protein rcd1; hypothetical protein PFFVO_00964 [Plasmodium falciparum]
	Cryptosporidium parvum	1	XP_001388443.1	4e-99	Caf40	7.3e-76	0	cell differentiation protein rcd1; Cryptosporidium sp.
	Theileria parva	1	XP_765029.1	1e-96	Caf40	1.8e-72	0	hypothetical protein [Theileria parva strain Muguga]; cell differentiation protein (RCD1 homologue) [Theileria annulata strain Ankara]; cell differentiation protein rcd1; other Theileria sp.
	Paramecium tetraurelia	1	XP_001458671.1	5e-85	Caf40	7.4e-67	0	hypothetical protein [Paramecium tetraurelia strain d4-2]; cell differentiation protein rcd1
	Tetrahymena thermophila	1	XP_001027231.1	4e-84	Caf40	2.8e-67	0	cell differentiation protein rcd1; hypothetical protein [Paramecium tetraurelia strain d4-2]
	Thalassiosira pseudonana	1	XP_002291328.1	6e-113	Caf40	3.5e-85	0	cell differentiation protein [Thalassiosira pseudonana CCMP1335]; [Chrysochromulina sp. CCMP291]; hypothetical protein [Aureococcus anophagefferens]
Table E(i): List of Caf40 homologues identified by Blastp with corresponding e-values
Super-group	Species	No	Accession numbers	E-value	SGD hit	SGD E-value	NCBI NR E-value	NCBI refseq protein db, 2.2.31
SAR	Ectocarpus siliculosus	1	D7FW54	8e-149	Caf40	5.5e-87	0	conserved unknown protein [Ectocarpus siliculosus]; cell differentiation protein [Chrysochromulina sp.]; hypothetical protein, other diatoms
	Aureococcus anophagefferens	1	F0Y9A1	7e-146	Caf40	8.9e-87	0	hypothetical protein [Aureococcus anophagefferens]; cell differentiation protein rcd1 [Phytophthora infestans T30-4]
	Phytophthora infestans	1	XP_002898724.1	1e-112	Caf40	1.9e-84	0	cell differentiation protein rcd1 [Phytophthora infestans T30-4]; cell differentiation protein RCD1 [Saprolegnia parasitica CBS 223.65]' hypothetical protein [Phytophthora parasitica]
	Albugo laibachii	1	F0WVD4	2e-159	Caf40	1.2e-80	0	cell differentiation protein rcd1 putative [Albugo laibachii], [Saprolegnia diclina]; hypothetical protein [Phytophthora sp.]
CCTH
	Guillardia theta	1	CAMPEP_0113800360	1.47e-117	Caf40	4e-114	0	hypothetical protein, Guillardia theta; cell differentiation protein [Chrysochromulina sp.] and other haptophytes and cryptomonads
	Hemiselmis tepida	1	CAMPEP_0174918784	7.87e-115	Caf40	2e-105	0	hypothetical protein, Guillardia theta; cell differentiation protein [Chrysochromulina sp.] and other haptophytes and cryptomonads
	Chrysochromulina polylepis	1	CAMPEP_0183067988	1.72e-138	Caf40	1e-111	8e-170	cell differentiation protein [Chrysochromulina sp.] and other haptophytes and cryptomonads
	Coccolithus pelagicus	1	CAMPEP_0183344520	1.97e-142	Caf40	2e-115	0	hypothetical protein [Emiliania huxleyi]; cell differentiation protein [Chrysochromulina sp.] and other haptophytes and cryptomonads
Opisthokonta
	Saccharomyces cerevisiae	1	NP_014111.1	0	Caf40	1.6e-161	0	Ccr4-Not core subunit Caf40 [Saccharomyces cerevisiae S288c]
	Schizosaccharomyces pombe	1	NP_594984.1	2e-124	Caf40	3.3e-89	0	RNA-binding protein; RNA-binding protein [Schizosaccharomyces cryophilus OY26]
	Aspergillus nidulans	1	XP_661273.1	2e-125	Caf40	1e-92	0	hypothetical protein [Aspergillus nidulans ]; cell differentiation protein RCD1 [Aspergillus nomius ]
	Zygosaccharomyces rouxii	1	XP_002495256.1	0	Caf40	2e-130	0	probable protein Caf40 [Zygosaccharomyces sp.]
Table E(ii): List of Caf40 homologues identified by Blastp with corresponding e-values
Super-group	Species	No	Accession numbers	E-value	SGD hit	SGD E-value	NCBI NR E-value	NCBI refseq protein db, 2.2.31
	Caenorhabditis elegans	1	NP_498048.2	2e-93	Caf40	4.7e-73	0	NOT-Like (yeast Ccr4/Not complex component) [Caenorhabditis elegans]; Hypothetical protein[Caenorhabditis briggsae]; cell differentiation family
	Drosophila melanogaster	1	NP_608335.1	1e-103	Caf40	1.6e-78	0	cell differentiation 1 ortholog Drosophila sp.; uncharacterized protein Dsimw501[Drosophila simulans]
	Homo sapiens	1	NP_005435.1	3e-113	Caf40 (CNOT9)	1.2e-84	0	cell differentiation protein RCD1 homolog isoform 2 [Homo sapiens]; cell differentiation protein RCD1 homolog other animals
Amoebozoa
	Entamoeba histolytica	1	XP_653602.2	1e-37	Caf40	1.1e-33	0	cell differentiation protein rcd1; cell differentiation protein rcd1 [Entamoeba sp.]
	Dictyostelium discoideum	1	XP_646272.1	9e-98	Caf40	9.9e-72	0	cell differentiation family protein [Dictyostelium fasciculatum]; cell differentiation family [Polysphondylium pallidum PN500]
Excavata
	Trypanosoma brucei	1	XP_844191.1	3e-72	Caf40	2e-73	0	cell differentiation protein [Trypanosoma brucei brucei TREU927]; putative cell differentiation protein [Trypanosoma sp.]
	Leishmania major	1	XP_001686562.1	6e-70	Caf40	4.4e-53	0	cell differentiation protein-like protein [Leishmania major strain Friedlin]; cell differentiation protein-like protein [Leishmania sp.]
	Trichomonas vaginalis	1	XP_001309555.1	8e-68	Caf40	1.6e-55	0	Cell differentiation family; cell differentiation protein RCD1 homolog isoform X1 [Diaphorina citri]
	Naegleria gruberi	1	XP_002679462.1	4e-96	Caf40	7.5e-74	0	predicted protein [Naegleria gruberi]; cell differentiation protein rcd1 [Neurospora crassa OR74A]
Blast with Tbr NOT9
Excavata	Trypanosoma carassii	1	T_carrassii_g1950	9.73-139	Caf40	4e-69	2e-176	cell differentiation protein [Trypanosoma grayi]; putative cell differentiation protein [Trypanosoma sp.]
	Trypanosoma theileri	1	T_theileri_g9981	3.06e-120	Caf40	8e-63	3e-141	cell differentiation protein [Trypanosoma grayi]; putative cell differentiation protein [Trypanosoma sp.]
	Herpetomonas muscarum	1	H_muscarum_g579	1.29e-110	Caf40	6e-66	6e-157	unnamed protein product [Phytomonas sp. isolate EM1]; cell differentiation protein-like protein [Leptomonas seymouri]
	Trypanosoma cruzi	1	XP_806116.1	2e-136	Caf40	1e-74	0	cell differentiation protein [Trypanosoma cruzi strain CL Brener]; cell differentiation protein [Trypanosoma sp.]
Table E(iii): List of Caf40 homologues identified by Blastp with corresponding e-values
Super-group	Species	No	Accession numbers	E-value	SGD hit	SGD E-value	NCBI NR E-value	NCBI refseq protein db, 2.2.31
Excavates	Trypanosoma vivax	1	CCC47347.1	8e-155	Caf40 OS=Saccharomyces cerevisiae (strain ATCC 204508 / S288c) GN=Caf40 PE=1 SV=1	6e-75	0	putative cell differentiation protein [Trypanosoma vivax Y486]
	Trypanosoma congolense	1	CCC89932.1	1e-161	Caf40 OS=Saccharomyces cerevisiae (strain ATCC 204508 / S288c) GN=Caf40 PE=1 SV=1	2e-71	0	putative cell differentiation protein [Trypanosoma congolense IL3000]; cell differentiation protein [Trypanosoma sp.]
	Trypanoplasma borreli	1	T_borreli_g8517	1.45e-69	Caf40 OS=Saccharomyces cerevisiae (strain ATCC 204508 / S288c) GN=Caf40 PE=1 SV=1	8e-87	1e-110	putative cell differentiation protein [Chaetomium thermophilum]; hypothetical protein; cell differentiation protein rcd1
	Neobodo designis	1	CAMPEP_0174832708	1.05e-85	Caf40 OS=Saccharomyces cerevisiae (strain ATCC 204508 / S288c) GN=Caf40 PE=1 SV=1	1e-90	2e-114	cell differentiation protein rcd1 [Phytophthora infestans T30-4]
	Leishmania major	1	XP_001686562.1	4e-106	Caf40 OS=Saccharomyces cerevisiae (strain ATCC 204508 / S288c) GN=Caf40 PE=1 SV=1	7e-71	0	cell differentiation protein-like protein [Leishmania major ]; cell differentiation protein-like protein [Leishmania sp.]
	Leishmania mexicana	1	XP_003878999.1	4e-106	Caf40 OS=Saccharomyces cerevisiae (strain ATCC 204508 / S288c) GN=Caf40 PE=1 SV=1	3e-71	0	cell differentiation protein-like protein [Leishmania mexicana]; cell differentiation protein-like protein [Leishmania sp.]
	Leishmania infantum	1	XP_001468776.1	4e-106	Caf40 OS=Saccharomyces cerevisiae (strain ATCC 204508 / S288c) GN=Caf40 PE=1 SV=1	2e-70	0	cell differentiation protein-like protein [Leishmania infantum JPCM5]; cell differentiation protein-like protein [Leishmania sp.]
	Leishmania donovani	1	XP_003864578.1	5e-106	Caf40 OS=Saccharomyces cerevisiae (strain ATCC 204508 / S288c) GN=Caf40 PE=1 SV=1	2e-70	0	cell differentiation protein-like protein [Leishmania donovani]; cell differentiation protein-like protein [Leishmania sp.]
	Eutreptiella gymnastica	1	CAMPEP_0174361682	1.43e-96	Caf40 OS=Saccharomyces cerevisiae (strain ATCC 204508 / S288c) GN=Caf40 PE=1 SV=1	3e-110	7e-138	cell differentiation protein [Chrysochromulina sp. CCMP291]; hypothetical protein [Guillardia theta CCMP2712]; hypothetical protein [Aphanomyces invadans]
	Percolomonas cosmopolitus	1	CAMPEP_0117426866	1.65e-46	Caf40 OS=Saccharomyces cerevisiae	2e-80	0	cell differentiation protein [Chrysochromulina sp. ]; hypothetical protein [Guillardia theta]; hypothetical protein H310_00133 [Aphanomyces invadans]
Table E(iv): List of Caf40 homologues identified by Blastp with corresponding e-values

## Sheet: Table F
Table F: List of Not1 homologues identified in various eukaryotes
Super-group	Species	No	Accession numbers	E-value	SGD hit	SGD E-value	NCBI NR E-value	NCBI refseq protein db, 2.2.31
Archaeplastida
	Chlamydomonas reinhardtii	1	XP_001692750.1	1e-63	CDC39	5.8e-104	0	component of Ccr4-Not transcriptional regulator complex [Chlamydomonas reinhardtii]; Not1-domain-containing protein [Coccomyxa subellipsoidea C-169]
	Arabidopsis thaliana	1	NP_001184889.1	2e-66	CDC39	1.5e-131	0	Ccr4-Not transcription complex subunit 1 domain protein [Arabidopsis thaliana]; Ccr4-Not transcription complex subunit 1-like isoform X2 [Camelina sativa]
	Oryza sativa	1	AAK55455.1	3e-77	CDC39	9.5e-116	0	putative transcription regulatory protein [Oryza sativa Japonica Group]; hypothetical protein OsJ_32425 [Oryza sativa Japonica Group]
	Galdieria sulphuraria	1	stig_6	6e-46	CDC39	4.1e-72	0	Ccr4-Not transcription complex subunit 1 [Galdieria sulphuraria]
	Cyanidioschyzon merolae	1	BAM79518.1	2e-35	CDC39	1.9e-68	0	similar to general negative regulator of transcription cdc39 [Cyanidioschyzon merolae strain 10D]; Ccr4-Not transcription complex subunit 1 [Galdieria sulphuraria]
SAR
	Plasmodium falciparum	1	XP_001347725.1	3e-45	CDC39	1.7e-94	0	NOT family protein; hypothetical protein C923_03225 [Plasmodium falciparum UGT5.1]
	Cryptosporidium parvum	1	XP_627566.1	2e-46	CDC39	8.3e-77	0	cdc39p protein-like; C-terminal Not1; transcription regulatory protein [Cryptosporidium hominis TU502]
	Theileria parva	1	XP_766584.1	2e-43	CDC39	3.1e-61	0	hypothetical protein [Theileria parva strain Muguga]
	Paramecium tetraurelia	1	XP_001425783.1	5e-19	CDC39	2.6e-52	0	hypothetical protein [Paramecium tetraurelia strain d4-2]; Ccr4-Not transcription complex subunit 1 [Tetrahymena thermophila SB210]
	Tetrahymena thermophila	1	XP_001012099.1	3e-43	CDC39	4.7e-85	0	Ccr4-Not transcription complex subunit 1 [Tetrahymena thermophila SB210]
Table F(i): List of Not1 homologues identified by Blastp with corresponding e-values
Super-group	Species	No	Accession numbers	E-value	SGD hit	SGD E-value	NCBI NR E-value	NCBI refseq protein db, 2.2.31
	Thalassiosira pseudonana	1	XP_002293904.1	6e-50	CDC39	9.8e-46	0	predicted protein [Thalassiosira pseudonana CCMP1335]; CNot1 protein [Homo sapiens]
	Ectocarpus siliculosus	1	CBN79729.1	3e-37	CDC39	2.4e-82	0	conserved unknown protein [Ectocarpus siliculosus]; hypothetical protein GUITHDRAFT_165547 [Guillardia theta CCMP2712]; not1-domain-containing protein [Mucor ambiguus]
	Aureococcus anophagefferens	1	EGB11489.1	4e-26	CDC39	1.1e-22	0	hypothetical protein [Aureococcus anophagefferens]; ccr4-not transcription [Nannochloropsis gaditana]
	Phytophthora infestans	1	XP_002896389.1	3e-64	CDC39	1.7e-103	0	Ccr4-Not transcription complex subunit, putative [Phytophthora infestans T30-4]; hypothetical protein [Phytophthora sp.]
SAR	Albugo laibachii	1	CCA26834.1	1e-120	CDC39	4.4e-112	0	hypothetical protein ALNC14_129780 [Albugo laibachii Nc14]; Ccr4-Not transcription complex subunit, putative [Phytophthora infestans T30-4]
CCTH	Emiliania huxleyi	1	EOD13355.1	3e-49	CDC39	3.9e-110	0	hypothetical protein [Emiliania huxleyi]; PREDICTED: Ccr4-Not transcription complex subunit 1 isoform X3 [Tarenaya hassleriana]
	Guillardia theta	1	EKX37248.1	8e-117	CDC39	8.9e-126	0	hypothetical protein [Guillardia theta]; Ccr4-not transcription complex, putative [Theobroma cacao]
Opisthokonta	Saccharomyces cerevisiae	1	NP_010017.2	0	CDC39	0	0	Ccr4-Not core subunit CDC39 [Saccharomyces cerevisiae S288c]
	Schizosaccharomyces pombe	1	NP_593323.1	2e-81	CDC39	2.4e-136	0	Ccr4-Not complex subunit Not1 (predicted) [Schizosaccharomyces pombe 972h-]; Not1 [Schizosaccharomyces sp.
	Aspergillus nidulans	1	XP_662569.1	1e-107	CDC39	4.5e-166	0	ccr4-Not transcription complex subunit (Not1) [Aspergillus rambellii]
	Zygosaccharomyces rouxii	1	XP_002497191.1	0	CDC39	0	0	ZYRO0D17512p [Zygosaccharomyces rouxii]; probable General negative regulator of transcription subunit 1 [Zygosaccharomyces bailii ISA1307]
Table F(ii): List of NOT1 homologues identified by Blastp with corresponding e-values
Super-group	Species	No	Accession numbers	E-value	SGD hit	SGD E-value	NCBI NR E-value	NCBI refseq protein db, 2.2.31
	Caenorhabditis elegans	1	NP_498516.3	1e-57	CDC39	7e-95	0	Uncharacterized protein CELE_F57B9.2 [Caenorhabditis elegans]; Ccr4-Not complex component
	Drosophila melanogaster	1	NP_001097244.1	9e-61	CDC39	4.4e-124	0	Not1, isoform C [Drosophila melanogaster]
	Homo sapiens	1	NP_001252541.1	8e-135	CDC39	1.9e-132	0	Ccr4-Not transcription complex subunit 1 isoform c [Homo sapiens]; CNot1 [Homo sapiens]
Amoebozoa	Amoebozoa
	Entamoeba histolytica	2	XP_656253.2	5e-15	CDC39	2.6e-19		hypothetical protein [Entamoeba histolytica HM-1:IMSS]; EMD49062.1| Ccr4Not transcription complex, putative [Entamoeba histolytica KU27]
			XP_648795.1	2e-14	CDC39	1.5e-15		hypothetical protein [Entamoeba histolytica HM-1:IMSS]; EMD49062.1| Ccr4Not transcription complex, putative [Entamoeba histolytica KU27]
	Dictyostelium discoideum	1	XP_643319.1	8e-59	CDC39	6.7e-120		hypothetical protein DDB_G0276029 [Dictyostelium discoideum AX4]; putative Ccr4-Not complex subunit 1 [Polysphondylium pallidum PN500]
Excavata
	Trypanosoma_brucei	1	CBH15095.1	5e-44	CDC39	6.4e-62	0	transcriptional regulatory protein Not1 [Trypanosoma brucei brucei TREU927]; hypothetical protein, conserved [Trypanosoma brucei gambiense DAL972]
	Leishmania major	1	XP_001683015.1	2e-45	CDC39	5.2e-65	0	conserved hypothetical protein [Leishmania major strain Friedlin]; Ccr4-Not transcription complex subunit 1
	Trichomonas vaginalis	1	XP_001302143.1	1e-18	CDC39	1.6e-24	0	hypothetical protein [Trichomonas vaginalis G3]; Ccr4-Not complex component [Naegleria gruberi]
	Naegleria gruberi	1	XP_002681283.1	6e-64	CDC39	3.4e-128	0	Ccr4-Not complex component [Naegleria gruberi]
Table F(iii): List of NOT1 homologues identified by Blastp with corresponding e-values
Super-group	Species	No	Accession numbers	E-value	SGD hit	SGD E-value	NCBI NR E-value	NCBI refseq protein db, 2.2.31
Excavata
Blastp with T. brucei NOT1 sequence - CBH15095.1
	Trypanosoma cruzi	1	TcCLB.509247.30..pep	0	CDC39	3e-44	0	transcriptional regulatory protein Not1 [Trypanosoma brucei brucei TREU927]/ Not1 other trypanosomes]
	Trypanosoma vivax	1	TvY486_1001510..pep	0	CDC39	4e-32	0	transcriptional regulatory protein Not1 [Trypanosoma brucei brucei TREU927]/ Not1 other trypanosomes]
	Trypanosoma congolense	1	>TcIL3000_10_1310.1..pep	0	CDC39	1e-42	0	transcriptional regulatory protein Not1 [Trypanosoma brucei brucei TREU927]/ Not1 other trypanosomes]
	Trypanosoma theileri	1	T_theileri_g82	0	CDC39	5e-42	0	transcriptional regulatory protein Not1 [Trypanosoma brucei brucei TREU927]/ Not1 other trypanosomes]
	Trypanosoma carassii	1	71885 T_carrassii_g618	0	CDC39	3e-30	0	transcriptional regulatory protein Not1 [Trypanosoma brucei brucei TREU927]/ Not1 other trypanosomes]
	Trypanosoma borreli	1	T_borrelli_g9396	2.38e-173	CDC39	6e-41	4e-173	transcriptional regulatory protein Not1 [Trypanosoma brucei brucei TREU927]/ Not1 other trypanosomes]
	Leishmania mexicana	1	XP_003875321.1	0	CDC39	4e-46	0	conserved hypothetical protein [Leishmania mexicana]; Ccr4-Not transcription complex subunit 1 [Strigomonas culicis]
	Leishmania infantum	1	XP_001465393.1	0	CDC39	3e-46	0	conserved hypothetical protein [Leishmania infantum JPCM5]; Ccr4-Not transcription complex subunit 1 [Strigomonas culicis]
	Leishmania donovani	1	XP_003860605.1	0	CDC39	3e-46	0	conserved hypothetical protein [Leishmania donovani]; Ccr4-Not transcription complex subunit 1 [Strigomonas culicis]
	Herpetomonas muscarum	1	H_muscarum_g10173	0	CDC39	1e-37	0	Ccr4-Not transcription complex subunit 1 [Strigomonas culicis]
Table F(iv): List of NOT1 homologues identified by Blastp with corresponding e-values
SGD	Saccharomyces Genome Database

## Sheet: Table G
Table G: List of Not2 homologues identified in various eukaryotes
Super-group	Species	No	Accession numbers	E-value	SGD hit	SGD E-value	NCBI NR E-value	NCBI refseq protein db 2.2.31
Archaeplastida
	Chlamydomonas reinhardtii	1	XP_001691212.1	1e-20	CDC36	8.9e-16	0	predicted protein [Chlamydomonas reinhardtii]; Ccr4-Not transcription complex subunit 2 [Monoraphidium neglectum]
	Ostreococcus tauri	1	XP_003079650.1	4e-19	CDC36	3.5e-18	0	putative Ccr4-Not transcription comp (ISS) [Ostreococcus tauri]; Not2/Not3/Not5 [Ostreococcus tauri]
	Arabidopsis thaliana	1	NP_001077478.1	2e-18	CDC36	3.1e-13	0	Not2 / Not3 / Not5 family protein [Arabidopsis thaliana]; probable Not transcription complex subunit VIP2 [Camelina sativa]
	Oryza sativa	1	NP_001048315.1	3e-24	CDC36	2.3e-19	0	hypothetical protein OsI_09184 [Oryza sativa Indica Group]; Not2/Not3/Not5 family protein
	Galdieria sulphuraria	1	XP_005704961.1	5.3e-11	CDC36	5.3e-22	0	Ccr4-Not transcription complex subunit 2 isoform 2 [Galdieria sulphuraria]; putative Not transcription complex subunit vip2-like protein [Chrysochromulina sp. CCMP291]
	Cyanidioschyzon merolae	1	BAM80164.1	7e-10	CDC36	5.8e-11	0	similar to Ccr4-Not transcription complex; Ccr4-Not transcription complex subunit 2 isoform 1 [Galdieria sulphuraria]; hypothetical protein [Emiliania huxleyi]
SAR
	Plasmodium falciparum	1	XP_001347968.1	1e-11	CDC36	2.9e-05	0	Not family protein; hypothetical protein PFFCH_03991 [Plasmodium falciparum FCH/4]
	Cryptosporidium parvum	1	XP_627603.1	6e-09	CDC36	6.3e-05	0	Ccr4-Not transcription complex; Not2 / Not3 / Not5 family protein [Cryptosporidium muris RN66]
	Theileria parva	1	XP_763088.1	7e-11	CDC36	3.2e-11	0	hypothetical protein [Theileria parva strain Muguga]; conserved hypothetical protein [Babesia equi]
	Tetrahymena thermophila	1	EAR89592.2	3e-05	Not5	1.4e-14	7e-49	Not2/Not3/Not5 family protein [Tetrahymena thermophila SB210]
	Thalassiosira pseudonana	1	XP_002295562.1	4e-10	CDC36	1.8e-10	7e-49	predicted protein [Thalassiosira pseudonana]; predicted protein [Phaeodactylum tricornutum]
	Ectocarpus siliculosus	1	CBJ27485.1	8e-15	CDC36	2.9e-12	0	conserved unknown protein [Ectocarpus siliculosus]
	Phytophthora infestans	1	XP_002896844.1	3e-13	CDC36	1.9e-12	0	conserved hypothetical protein [Phytophthora infestans]
Table G(i): List of Not2 homologues identified by Blastp with corresponding e-values
Super-group	Species	No	Accession numbers	E-value	SGD hit	SGD E-value	NCBI NR E-value	NCBI refseq protein db 2.2.31
	Albugo laibachii	1	CCA20279.1	1e-16	CDC36	1e-13	0	conserved hypothetical protein [Albugo laibachii Nc14]; conserved hypothetical protein [Phytophthora infestans]
CCTH
	Emiliania huxleyi	1	EOD10836.1	2e-21	CDC36	1.1e-14	0	hypothetical protein EMIHUDRAFT_465136 [Emiliania huxleyi CCMP1516]; putative Not transcription complex subunit vip2-like protein [Chrysochromulina sp. CCMP291]
	Guillardia theta	1		4e-41	CDC36	2e-18	0	hypothetical protein GUITHDRAFT_87030 [Guillardia theta CCMP2712]; Ccr4-Not transcription complex
Excavata
	Trypanosoma_brucei	1	XP_845208.1	7e-05	CDC36	0.0003	0	hypothetical protein [Trypanosoma brucei brucei TREU927]; conserved hypothetical protein [Trypanosoma sp.]
	Leishmania major	1		3e-06	CDC36	2e-05	0	conserved hypothetical protein [Leishmania major]
	Trichomonas vaginalis	1	XP_001308109.1	2e-06	CDC36	1.7e-06	1e-115	hypothetical protein [Trichomonas vaginalis G3]; Not2 family protein [Arthroderma otae CBS 113480]; Not2 family protein [Blastomyces dermatitidis SLH14081]
	Giardia lamblia	1	EFO61489.1	0.013	CDC36	0.0048	0	Hypothetical protein GLP15_5063 [Giardia lamblia P15]
	Naegleria gruberi	1	XP_002675247.1	3e-17	CDC36	1.5e-14	0	Ccr4-Not complex component [Naegleria gruberi]
Opisthokonta
	Saccharomyces cerevisiae	1	EGA75681.1	1e-142	CDC36	4.8e-104	0	Cdc36p [Saccharomyces cerevisiae AWRI796]
	Schizosaccharomyces pombe	1	NP_587823.2	2e-32	CDC36	6.8e-25	0	Ccr4-Not complex subunit Not1 (predicted) [Schizosaccharomyces pombe 972h-]
	Aspergillus nidulans	1	XP_663502.1	1e-13	CDC36	1.7e-16	0	Ccr4-Not transcription complex subunit (Not1) [Aspergillus rambellii]
	Zygosaccharomyces rouxii	1	XP_002497705.1	1e-127	CDC36	3.9e-93	0	[Zygosaccharomyces rouxii]; probable General negative regulator of transcription subunit 1 [Zygosaccharomyces bailii ]
	Caenorhabditis elegans	1	NP_494774.1	5e-11	CDC36	1.1e-13	0
	Drosophila melanogaster	1	AAM11125.1	2e-14	CDC36	2.6e-13	0	GM14102p [Drosophila melanogaster]
	Homo sapiens	1	CAE46054.1	2e-20	CDC36	3.2e-18	0	Ccr4-Not transcription complex subunit 2; Ccr4-Not transcription complex subunit 2 isoform X9 [Mus musculus]
Table G(ii): List of Not2 homologues identified by Blastp with corresponding e-values
Super-group	Species	No	Accession numbers	E-value	SGD hit	SGD E-value	NCBI NR E-value	NCBI refseq protein db 2.2.31
Amoebozoa
	Dictyostelium discoideum	1	XP_638512.1	2e-20	CDC36	4.1e-17		Not2/Not3/Not5 family protein [Dictyostelium discoideum AX4]; Not2/Not3/Not5 family protein [Dictyostelium fasciculatum]
Table G(iii): List of Not2 homologues identified by Blastp with corresponding e-values
SGD	Saccharomyces Genome Database

## Sheet: Table H
Table H: List of Not3 homologues identified in various eukaryotes
Super-group	Species	No	Accession numbers	E-value	SGD hit	SGD E-value	NCBI NR E-value	NCBI refseq protein db 2.2.31
Archaeplastida
	Arabidopsis thaliana	1	NP_001154716.1	3e-41	Not3	1.4e-42	0	transcription regulator Not2/Not3/Not5 family protein [Arabidopsis thaliana]; transcription regulator Not2/Not3/Not5 family protein [Arabidopsis lyrata subsp. lyrata]
	Galdieria sulphuraria	1	stig_10	1e-35	Not3	2.2e-45	0	Ccr4-Not transcription complex subunit 3 [Galdieria sulphuraria]; Ccr4-Not transcription complex subunit 3-like [Bison bison bison]; Ccr4-Not transcription complex subunit 3 [Camelus ferus]
	Cyanidioschyzon merolae	1	CML135C	5e-37	Not3	2.6e-47	0	probable Ccr4-Not transcription complex; Ccr4-Not transcription complex subunit 3 [Galdieria sulphuraria]; Ccr4-Not transcription complex subunit 3 isoform X4 [Galeopterus variegatus]
SAR
	Phytophthora infestans	1	XP_002903946.1	2e-44	Not3	2.7e-51	0	conserved hypothetical protein [Phytophthora infestans]; hypothetical protein [Phytophthora parasitica]
Excavata
	Giardia lamblia	1	XP_001709019.1	5e-10	Not3	3.9e-06	0	Hypothetical protein GL50803_8061 [Giardia lamblia ATCC 50803]; PREDICTED: Ccr4-Not transcription complex subunit 3 isoform X2 [Danio rerio]
	Naegleria gruberi	1	XP_002675565.1	2e-27	Not3	3e-24	0	predicted protein [Naegleria gruberi]; Ccr4-Not transcription complex subunit 3 isoform X1 [Latimeria chalumnae]; Ccr4-Not transcription complex subunit 3 isoform X3 [Chrysemys picta bellii]; Ccr4-Not transcription complex subunit 3-like isoform X1 [Astyanax mexicanus]
Opisthokonta
	Saccharomyces cerevisiae	1						Ccr4-Not core subunit Not3 [Saccharomyces cerevisiae S288c]; Not3p [Saccharomyces cerevisiae YJM1400]
	Schizosaccharomyces pombe	1	NP_594789.2	9e-58	Not3	2.6e-68	0	Ccr4-Not complex subunit Not3/5 (predicted) [Schizosaccharomyces pombe 972h-]; Ccr4-Not complex subunit Not3/5 [Schizosaccharomyces octosporus yFS286]
Table H(i): List of Not3 homologues identified by Blastp with corresponding e-values
Super-group	Species	No	Accession numbers	E-value	SGD hit	SGD E-value	NCBI NR E-value	NCBI refseq protein db 2.2.31
	Zygosaccharomyces rouxii	1	XP_002497139.1	0	Not3	4.4e-188	0	ZYRO0D16302p [Zygosaccharomyces rouxii]; related to General negative regulator of transcription subunit 3 [Zygosaccharomyces bailii ISA1307]
	Caenorhabditis elegans	1	NP_001076652.1	5e-37	Not3	2.4e-48	0	Not-Like (yeast Ccr4/Not complex component) [Caenorhabditis elegans]; C. briggsae CBR-NTL-3 protein [Caenorhabditis briggsae]
	Homo sapiens	1	NP_055331.1	9e-49	Not3	1.5e-55	0	Ccr4-Not transcription complex subunit 3 [Homo sapiens]; Ccr4-Not transcription complex subunit 3 [Pongo abelii]; Ccr4-Not transcription complex subunit 3 [Colobus angolensis palliatus]
Table H(ii): List of Not3 homologues identified by Blastp with corresponding e-values
SGD	Saccharomyces Genome Database

## Sheet: Table I
Table I: List of Not4 homologues identified in various eukaryotes
Super-group	Species	No	Accession numbers	E-value	SGD hit	SGD E-value	NCBI NR E-value	NCBI refseq protein db 2.2.31
Archaeplastida
	Chlamydomonas reinhardtii	1	XP_001689678.1|	3e-18	MOT2	2e-15	0	predicted protein [Chlamydomonas reinhardtii]; hypothetical protein VOLCADRAFT_108305 [Volvox carteri f. nagariensis]
	Ostreococcus tauri	1	XP_003082143.1|	8e-51	MOT2	5e-70	0	MOT2 transcription factor (ISS)
	Arabidopsis thaliana	1	NP_001190578.1	4e-58	MOT2	8e-57	0	RNA binding (RRM/RBD/RNP motifs) family protein [Arabidopsis thaliana]; PREDICTED: uncharacterized protein LOC104700672 [Camelina sativa]
	Oryza sativa	1	NP_001065236.1|	3e-58	MOT2	3e-54	0	RNA recognition motif family protein
	Galdieria sulphuraria	1	XP_005707019.1|	4e-23	MOT2	1e-21	1e-120	Ccr4-Not transcription complex subunit 4 [Galdieria sulphuraria]; unnamed protein product [Chondrus crispus]; hypothetical protein [Babesia bovis T2Bo]; Ccr4-Not TRANSCRIPTION COMPLEX RELATED domain containing protein; [Babesia bigemina]
	Cyanidioschyzon merolae	1	XP_005537187.1|	3e-34	MOT2	2e-30	0	similar to Ccr4-Not transcription complex subunit 4 [Cyanidioschyzon merolae strain 10D]; unnamed protein product [Chondrus crispus]
SAR
	Plasmodium falciparum	1	XP_001350747.1	3e-31	MOT2	6e-28	0	RNA binding protein; hypothetical protein PFFCH_02661 [Plasmodium falciparum FCH/4]
	Cryptosporidium parvum	1	XP_628640.1	9e-41	MOT2	6e-37	0	Not4hp/Mot2p; RING finger+RRM domains [Cryptosporidium parvum Iowa II]; protein potential transcriptional repressor Not4p [Cryptosporidium hominis TU502]; Ccr4-Not transcription complex subunit 4 [Lichtheimia corymbifera JMRC:FSU:9682]
	Theileria parva	1	XP_765872.1	8e-48	MOT2	2e-46	0	hypothetical protein [Theileria parva strain Muguga]; Ccr4-Not TRANSCRIPTION COMPLEX RELATED domain containing protein [Babesia bigemina]
	Paramecium tetraurelia	1	XP_001432102.1	6e-28	MOT2	3e-22	0	hypothetical protein [Paramecium tetraurelia strain d4-2]
	Tetrahymena thermophila	1	XP_001023346	2e-36	MOT2	3e-32	0	RNA recognition motif protein [Tetrahymena thermophila SB210]; hypothetical protein O9G_002551 [Rozella allomycis CSF55], putative [Ichthyophthirius multifiliis]
Table I(i): List of Not4 homologues identified by Blastp with corresponding e-values
Super-group	Species	No	Accession numbers	E-value	SGD hit	SGD E-value	NCBI NR E-value	NCBI refseq protein db 2.2.31
	Thalassiosira pseudonana		XP_002288832.1|	9e-57	MOT2	5e-53	0	predicted protein [Thalassiosira pseudonana CCMP1335]; predicted protein [Phaeodactylum tricornutum CCAP 1055/1] and other diatoms
	Ectocarpus siliculosus	1	CBJ29708.1	8e-32	MOT2	6e-56	0	conserved unknown protein [Ectocarpus siliculosus]; Ccr4-Not transcription complex subunit [Nannochloropsis gaditana]; hypothetical protein F443_09482 [Phytophthora parasitica P1569]
	Aureococcus anophagefferens	1	EGB02040.1	0.0002	MOT2	0.00077	3e-124	hypothetical protein AURANDRAFT_65446 [Aureococcus anophagefferens]
	Phytophthora infestans		XP_002908032.1|	4e-48	MOT2	2e-44	0	conserved hypothetical protein [Phytophthora infestans T30-4]; hypothetical protein PPTG_11969 [Phytophthora parasitica INRA-310]
	Albugo laibachii		CCA15404.1|	9e-39	MOT2	8e-38	0	conserved hypothetical protein [Albugo laibachii Nc14]
CCTH
	Emiliania huxleyi	1	XP_005781508.1	6e-25	MOT2	5.3e-22	7e-45	hypothetical protein EMIHUDRAFT_234154 [Emiliania huxleyi CCMP1516]; putative rna recognition domain-containing protein [Erysiphe necator]
	Guillardia theta	1	XP_005820007.1	4e-13	MOT2	4.5e-12	3e-36	hypothetical protein [Guillardia theta CCMP2712] Stereum hirsutum; related to mot2-transcriptional repressor [Xanthophyllomyces dendrorhous]
Excavata
	Trypanosoma brucei	0			no sig hit
	Leishmania major	0			no sig hit
	Trichomonas vaginalis	1	XP_001303526	1e-40	MOT2	2e-33	9e-178	hypothetical protein [Trichomonas vaginalis G3]
	Giardia lamblia	1	XP_001709388	8e-46	MOT2	6e-43	0	Transcriptional repressor Not4Hp, [Giardia lamblia ATCC 50803]
	Naegleria gruberi	1	XP_002681726.1|	2e-61	Not4_YEAST General negative regulator of transcription subunit 4 OS=Saccharomyces cerevisiae	1e-62	0	RING zinc finger transcription negative regulator protein [Naegleria gruberi]; Putative MOT2 transcription factor [Rhizopus microsporus]
Opisthokonta
	Saccharomyces cerevisiae				MOT2	0	0	Ccr4-Not core ubiquitin-protein ligase subunit MOT2 [Saccharomyces cerevisiae S288c], Mot2p [Saccharomyces cerevisiae YJM1304]
Table I(ii): List of Not4 homologues identified by Blastp with corresponding e-values
Super-group	Species	No	Accession numbers	E-value	SGD hit	SGD E-value	NCBI NR E-value	NCBI refseq protein db 2.2.31
	Schizosaccharomyces pombe	1	NP_593078.1	6e-68	MOT2	0	0	Ccr4-Not complex subunit Mot2 (predicted) [Schizosaccharomyces pombe 972h-]; Ccr4-Not complex subunit Mot2 [Schizosaccharomyces cryophilus OY26]
	Aspergillus nidulans	1	XP_659331	9e-68	MOT2	0	0	putative Ccr4-Not core complex subunit Not4 [Aspergillus rambellii]; Not4 [Aspergillus fumigatus Z5]; Not4 [Neosartorya fischeri NRRL 181]
	Zygosaccharomyces rouxii	1	XP_002496009	0	MOT2	0	0	ZYRO0C08360p [Zygosaccharomyces rouxii]; probable General negative regulator of transcription subunit 4 [Zygosaccharomyces bailii ISA1307]
	Caenorhabditis elegans	1	NP_741453.1	1e-55	MOT2	0	0	Not-Like (yeast Ccr4/Not complex component) [Caenorhabditis elegans]
	Drosophila melanogaster	1	NP_723583.1	2e-63	MOT2	0	0	cNot 4 homologue [Drosophila melanogaster]
	Homo sapiens	1	NP_001008226.1	2e-70	MOT2	0	0	Ccr4-Not transcription complex subunit 4 isoform b [Homo sapiens]; Ccr4-Not transcription complex subunit 4 isoform X6 [Macaca fascicularis]; Ccr4-Not transcription complex subunit 4 isoform X6 [Papio anubis]
Amoebozoa
	Entamoeba histolytica	1	EMH77121.1	8e-29	MOT2	2.1e-24	0	hypothetical protein EHI8A_183550 [Entamoeba histolytica HM-1:IMSS-B]; PREDICTED: Ccr4-Not transcription complex subunit 4-like [Priapulus caudatus]
	Dictyostelium discoideum	1	XP_644313.1	9e-55	MOT2	3.7e-49	0	RING zinc finger-containing protein [Dictyostelium discoideum AX4]; Ccr4-Not core ubiquitin-protein ligase subunit MOT2 [Rhizophagus irregularis DAOM 197198w]
Table I(iii): List of Not4 homologues identified by Blastp with corresponding e-values
SGD	Saccharomyces Genome Database

## Sheet: Table J
Table J: List of Not5 homologues identified in various eukaryotes
Super-group	Species	No	Accession numbers	E-value	SGD hit	SGD E-value	NCBI NR E-value	NCBI refseq protein db 2.2.31
Archaeplastida
	Chlamydomonas reinhardtii	1	XP_001692232.1	9e-23	Not5	1.1e-19	0	Not-complex component [Chlamydomonas reinhardtii]
	Oryza sativa	1	NP_001050795.1	3e-40	Not5	1.7e-52	0	PREDICTED: general negative regulator of transcription subunit 3-like isoform X1 [Oryza brachyantha]
	Galdieria sulphuraria	1	stig10	5e-34	Not5	5.4e-42	0	Not family protein
SAR
	Plasmodium falciparum	1	XP_001347347.1	0.0001	Not5	3e-05	4e-124	Not family protein; Ccr4-Not transcription complex subunit 5
	Cryptosporidium parvum	1	XP_628448.1	1e-11	Not5	2.3e-12	0	Not5 family protein [Cryptosporidium muris RN66]
	Theileria parva	1	Tpa	0.0006	CDC36	3.2e-11	2e-104	hypothetical protein [Theileria parva strain Muguga]; Ccr4-Not transcription complex subunit 3 [Theileria orientalis]
	Paramecium tetraurelia	1	XP_001457306.1	4e-05	Not5	2.2e-05	0	hypothetical protein [Paramecium tetraurelia strain d4-2]; Not2/Not3/Not5 family protein [Tetrahymena thermophila SB210]
	Tetrahymena thermophila	1	Q22W25	4e-20	Not5	5.2e-13	0	Not2/Not3/Not5 family protein [Tetrahymena thermophila SB210]
	Thalassiosira pseudonana	1	XP_002294386.1	1e-10	Not5	1.2e-15	4e-99	predicted protein [Thalassiosira pseudonana CCMP1335]
Opisthokonta
	Saccharomyces cerevisiae	1	NP_015397.1	0	Not5	3.8e-276	0	Ccr4-Not core subunit Not5 [Saccharomyces cerevisiae]
	Schizosaccharomyces pombe	1	NP_594789.2	1e-48	Not3	2.6e-68	0	Ccr4-Not complex subunit Not3/5 (predicted) [Schizosaccharomyces pombe 972h-]; Ccr4-Not complex subunit Not3/5 [Schizosaccharomyces cryophilus OY26]
	Aspergillus nidulans	1	XP_662189.1	9e-42	Not5	1.1e-68	0	Ccr4-Not transcription complex; [Aspergillus nidulans FGSC A4]
	Zygosaccharomyces rouxii	1	XP_002496360.1	0	Not5	2.1e-179	0	[Zygosaccharomyces rouxii]; probable General negative regulator of transcription subunit 5 [Zygosaccharomyces bailii ISA1307];
Amoebozoa	Entamoeba histolytica	1	XP_651476.1	1e-14	Not5	9.9e-25	0	Not family protein
Table J(i): List of Not5 homologues identified by Blastp with corresponding e-values
Super-group	Species	No	Accession numbers	E-value	SGD hit	SGD E-value	NCBI NR E-value	NCBI refseq protein db 2.2.31
Amoebozoa
	Dictyostelium discoideum	1	XP_645358.1	3e-21	Not5	1.4e-32	0	Not family protein
Excavata
	Trypanosoma brucei	1	XP_843786.1	3e-21	Not5	2e-22	0	hypothetical protein [Trypanosoma brucei brucei]
	Leishmania major	1	XP_001683943.1	3e-28	Not5	1.2e-39	0	conserved hypothetical protein [Leishmania major]
	Trichomonas vaginalis	1	XP_001326059.1	3e-07	Not5	7.5e-10	0	Not2 / Not3 / Not5 family protein [Trichomonas vaginalis G3]
	Blast with T. brucei Not5 sequence XP_843786.1
	Euglena gracilis	1	>26614 E_gracilis_g8797	3.25e-33	Not5p	6e-11	4e-61	hypothetical protein [Paramecium tetraurelia strain d4-2]; related to Not3-general negative regulator of transcription, subunit 3 [Ustilago hordei]
	Eutreptiella gymnastica	1	CAMPEP_0113735398	3.03e-32	Not5p	2e-10	1e-58	predicted protein [Thalassiosira pseudonana CCMP1335]
	Trypanosoma cruzi	1	EKG02593.1	5e-147	Not5p	1e-29	0	hypothetical protein TCSYLVIO_006371 [Trypanosoma cruzi]
	Trypanosoma vivax	1	CCC46934.1	6e-148	Not5p	2e-05	0	conserved hypothetical protein [Trypanosoma vivax Y486]
	Trypanosoma congolense	1	CCC89677.1	0	Not5p	7e-18	0	conserved hypothetical protein [Trypanosoma congolense]
	Trypanosoma theileri	1	>88084 T_theileri_g2398	1.17e+53	Not5p	5e-24	0	conserved hypothetical protein [Trypanosoma congolense]
	Trypanosoma carassii	1	>81763 T_carrassii_g10496	3.66e-72	Not5p	2e-05	8e-90	conserved hypothetical protein [Trypanosoma congolense IL3000]; Putative Potential mRNA deadenylase and Ccr4-Not complex subunit Not5p [Rhizopus microsporus]
	Trypanoplasma borreli	1	>68597 T_borrelli_g12970	1.68e-32	Not5p	0.001	1e-37	predicted protein [Thalassiosira pseudonana CCMP1335] and other diatoms
	Neobodo designis	1	CAMPEP_0174829008	5.36e-30	Not5p	5e-12	9e-55	predicted protein [Thalassiosira pseudonana CCMP1335]
	Leishmania major	1	XP_001683943.1	1e-50	Not5p	2e-27	0	conserved hypothetical protein [Leishmania major]
	Leishmania mexicana	1	XP_003876242.1	4e-49	Not5p	6e-27	0	conserved hypothetical protein [Leishmania mexicana MHOM/GT/2001/U1103]
	Leishmania infantum	1	XP_001466223.1	1e-85	Not5p	8e-37	0	conserved hypothetical protein [Leishmania infantum]
	Herpetomonas muscarum	1	H_muscarum_g2044	1.57e-31	Not5p	2e-29	6e-66	Ccr4-Not transcription complex subunit 3 [Strigomonas culicis]
Table J(ii): List of Not5 homologues identified by Blastp with corresponding e-values

[truncated: 1 more sheets: Table K]
