# Supplementary material for: Multispecies reconstructions uncover widespread conservation, and lineage-specific elaborations in eukaryotic mRNA metabolism
Source: PLoS One. 2018 Mar 21;13(3):e0192633. doi: 10.1371/journal.pone.0192633 (PMC5862402; doi:10.1371/journal.pone.0192633)
Supplement: S5 Table — Table A in S5 Table—List of Dhh1 homologues identified by Blastp with corresponding e-values. Table B in S5 Table—List of Dcp1 homologues identified by Blastp with corresponding e-values. Table C in S5 Table—List of Dcp2 homologues identified by Blastp with corresponding e-values. Table D in S5 Table—List of Pat1 homologues identified by Blastp with corresponding e-values. Table E in S5 Table—List of Scd6 homologues identified by Blastp with corresponding e-values. (XLS) [file pone.0192633.s012.xls]

## Sheet: Table A
Table A: List of Dhh1 homologues identified in various eukaryotes
Super-group	Species	No	Accession numbers	E-value	SGD e-value	SGD hit	NCBI NR E-value	NCBI refseq protein db 2.2.31
Archaeplastida
	Chlamydomonas reinhardtii	1	XP_001692202	0	2.7e-156	Dhh1	0	cytoplasmic DExD/H-box RNA helicase [Chlamydomonas reinhardtii], DExD/H-box RNA helicase other plants
	Ostreococcus tauri	1	XP_003079824	0	4.6e-154	Dhh1	0	putative RNA helicase (ISS) [Ostreococcus tauri], ATP-dependent RNA helicase, other green algae
	Arabidopsis thaliana	4	NP_191975.2	0	1.5e-157	Dhh1	0	DEAD-box ATP-dependent RNA helicase 8 [Arabidopsis thaliana]; ATP-dependent RNA helicase other plant species
			NP_182105	0	3.1e-155	Dhh1	0	DEAD-box ATP-dependent RNA helicase 6 [Arabidopsis thaliana]; ATP-dependent RNA helicase other plant species
			NP_191683	0	1.5e-155	Dhh1	0	DEAD-box ATP-dependent RNA helicase 12 [Arabidopsis thaliana]; ATP-dependent RNA helicase other plant species
			AAC13628	0	3.5e-155	Dhh1	0	DEAD-box ATP-dependent RNA helicases [Arabidopsis thaliana]; ATP-dependent RNA helicase other plant species
	Oryza sativa	5	EAY94957	0	4.9e-157	Dhh1	0	hypothetical protein OsI_16765 [Oryza sativa Indica Group], DEAD-box ATP-dependent RNA helicase 6-like [Oryza brachyantha]
			NP_001047552	0	7.8e-159	Dhh1	0	DEAD-box ATP-dependent RNA helicase 8, hypothetical protein OsI_16765 [Oryza sativa]
			NP_001053408.1	0	4.9e-157	Dhh1	0	hypothetical protein OsI_16765 [Oryza sativa Indica Group], DEAD-box ATP-dependent RNA helicase 6-like [Oryza brachyantha]
			EEC67267	0	3.4e-158	Dhh1	0	hypothetical protein OsI_16765 [Oryza sativa Indica Group], DEAD-box ATP-dependent RNA helicase 6-like [Oryza brachyantha]
			NP_001065000.2	0	8e-157	Dhh1	0	DEAD-box ATP-dependent RNA helicase 12; hypothetical protein OsI_34232 [Oryza sativa Indica Group]
	Galdieria sulphuraria	1		5.3e-41	5.3e-41	Dhh1	3e-67	ATP-dependent RNA helicase [Galdieria sulphuraria], DEAD/DEAH box helicase 8 [Hevea brasiliensis] or other plants
	Cyanidioschyzon merolae	1		2.7e-149	2.7e-149	Dhh1	0	RNA helicase [Cyanidioschyzon merolae strain 10D], hypothetical protein GUITHDRAFT_71963 [Guillardia theta], RNA helicase other algae
Table A(i): List of Dhh1 homologues identified by BlastP with corresponding e-values
Super-group	Species		Accession numbers	E-value	SGD e-value	SGD hit	NCBI NR E-value	NCBI refseq protein db 2.2.31
SAR
	Plasmodium falciparum	1	XP_001351278.1	0	8.5e-153	Dhh1	0	ATP-dependent RNA Helicase, Plasmodium sp.
	Theileria parva	1	XP_765179	0	8.8e-135	Dhh1	0	ATP-dependent RNA helicase [Theileria parva strain Muguga], ATP-dependent RNA helicase, other apicomplexan
	Paramecium tetraurelia	1	XP_0014311952.1	0	5.6e-133	Dhh1	0	hypothetical protein [Paramecium tetraurelia strain , DEAD (Asp-Glu-Ala-Asp) box polypeptide DDX6 [Hammondia hammondi]
	Tetrahymena thermophila	1	XP_001014443	0	3.4e-133	Dhh1	0	DEAD/DEAH-box helicase [Tetrahymena thermophila SB210], ATP-dependent RNA Helicase other alveolate
	Thalassiosira pseudonana	1	XP_002287508.1	0	4.1e-153	Dhh1	0	atp-dependent RNA DEAD/DEAH box helicase [Thalassiosira pseudonana, Phytophthora parasitica]
	Ectocarpus siliculosus	1	CBJ26145.1	3e-160	2.5e-107	Dhh1	0	DEAD box helicase [Ectocarpus siliculosus]
	Aureococcus anophagefferens	3	EGB11487.1	0	1.6e-151	Dhh1	0	hypothetical protein [Aureococcus anophagefferens], DEAD-box ATP-dependent RNA helicase 8 [Saprolegnia sp.]
			EGB02463.1	0	6.9e-151	Dhh1	0	hypothetical protein [Aureococcus anophagefferens], DEAD-box ATP-dependent RNA helicase 8 [Saprolegnia sp.]
			EGB03146	0	1.3e-151	Dhh1	0	hypothetical protein [Aureococcus anophagefferens], DEAD-box ATP-dependent RNA helicase 8 [Saprolegnia sp.]
	Phytophthora infestans	1	XP_00290941.1	0	8.9e-158	Dhh1	0	DEAD/DEAH box RNA helicase; DEAD-box ATP-dependent RNA helicase 8 [Phytophthora sp.]
	Albugo laibachii	1	CCA22119.1	0	1.3e-156	Dhh1	0	predicted protein putative [Albugo laibachii]; DEAD-box ATP-dependent RNA helicase 8 [Phytophthora sp.]
CCTH
	Guillardia theta	1	XP_005831668.1	0	5.5e-155	Dhh1	0	hypothetical protein[Guillardia theta]; DEAD/DEAH box helicase [Micromonas sp.]
	Emiliania huxleyi	1	XP_005780551.1	0	6.4e-148	Dhh1	0	hypothetical protein [Emiliania huxleyi]; ATP-dependent RNA helicase Dhh1 [Mucor circinelloides ]
Table A(ii): List of Dhh1 homologues identified by BlastP with corresponding e-values
Super-group	Species		Accession numbers	E-value	SGD hit	SGD E-value	NCBI NR E-value	NCBI refseq protein db 2.2.31
Excavata
	Trypanosoma brucei	1	XP_822647.1	0	2.8e-154	Dhh1	0	ATP-dependent DEAD-box RNA helicase [Trypanosoma brucei brucei TREU927], other ATP-dependent DEAD-box RNA helicase Trypanosoma sp.
	Leishmania major	1	XP_843148.1	0	1.5e-156	Dhh1	0	ATP-dependent DEAD-box RNA helicase [Leishmania major strain Friedlin] & ATP-dependent DEAD-box RNA helicase Leishmania sp.
	Trichomonas vaginalis	1	XP_001313244.1	6e-79	8.3e-123	Dhh1	0	ATP-dependent RNA helicase p47 [Trichomonas vaginalis G3]; DEAD-box ATP-dependent RNA helicase 56 [Aphanomyces invadans]
	Giardia lamblia	1	EES99753.1	0	2.1e-78	Dhh1	0	ATP-dependent RNA helicase p54 Giardia intestinalis & ATP-dependent RNA helicase Dhh1 [Spironucleus salmonicida]
	Naegleria gruberi	1	XP_002677495.1	0	1.5e-157	Dhh1	0	dead box ATP-dependent RNA helicase [Naegleria gruberi]/ ATP-dependent RNA helicase 6-like, other plants sp.
Opisthokonta
	Saccharomyces cerevisiae	1	IS2M_A/NP_010121.1	0	3.7e-246	Dhh1	0	ATP-dependent RNA helicase Dhh1 [Saccharomyces cerevisiae]
	Schizosaccharomyces pombe	1	NP_596324	0	7.9e-166	Dhh1	0	ATP-dependent RNA helicase Ste13 [Schizosaccharomyces pombe 972h-] & ATP-dependent RNA helicase Ste13 other Schizosaccharomyces sp.
	Zygosaccharomyces rouxii	1	XP_002497696.1	0	6.6e-210	Dhh1	0	hypothetical protein [Zygosaccharomyces rouxii]; probable ATP-dependent RNA helicase Dhh1 [Zygosaccharomyces sp.]
	Aspergillus nidulans	1	XP_661064.1	0	1.5e-84	Dhh1	0	hypothetical protein [Aspergillus nidulans]; ATP-dependent RNA helicase Dhh1 [Talaromyces marneffei]
	Caenorhabditis elegans	1	NP_498646.1	0	6e-152	Dhh1	0	ATP-dependent RNA helicase cgh-1 [Caenorhabditis elegans]
	Drosophila melanogaster	1	NP_523533.2	0	3.6e-154	Dhh1	0	RNA helicase [Drosophila sp.]
	Homo sapiens	1	NP_004388.2	0	6e-152	Dhh1	0	probable ATP-dependent RNA helicase DDX6 [Homo sapiens], probable ATP-dependent RNA helicase other animals
Amoebozoa
	Dictyostelium discoideum	1	XP_629938	0	2.5e-153	Dhh1	0	putative RNA helicase [Dictyostelium sp.]
Table A(iii): List of Dhh1 homologues identified by BlastP with corresponding e-values
		39

## Sheet: Table B
Table B: List of Dcp1 homologues identified in various eukaryotes
Super-group	Species	No	Accession numbers	E-value	SGD hit	SGD E-value	NCBI NR E-value	NCBI refseq protein db 2.2.31
Archaeplastida
	Chlamydomonas reinhardtii	1	XP_001692506.1	2e-14	Dcp1p	0.52	8e-82	predicted protein [C. reinhardtii], Dcp1-domain-containing protein [Coccomyxa subellipsoidea]
	Ostreococcus lucimarinus	1	XP_001420482.1	2e-06	Dcp1p	0.00015	4e-52	Dcp1-like decapping family
	Pyramimonas obovata	1	CAMPEP_0118935658	6.89e-47	Dcp1p	0.1	6e-46	mRNA-decapping enzyme-like protein isoform X1 [Phoenix dactylifera], predicted protein [Physcomitrella patens]
	Prasinococcus capsulatus	1	CAMPEP_0118935658	6.89e-47	Dcp1p	0.1	1e-26	mRNA-decapping enzyme-like protein [Populus euphratica]
	Arabidopsis thaliana	2	NP_563814.1	2e-14	Dcp1p		2e-34	mRNA-decapping enzyme 1 [Arabidopsis thaliana]
			XP_002889689.1	5e-16	Dcp1p	0.0019	0	mRNA-decapping enzyme 1 [Arabidopsis thaliana]
	Oryza sativa	3	NP_001059292.1	2e-17	Dcp1p	1.6e-07	0	mRNA-decapping enzyme-like protein-like [Oryza brachyantha] & other Oryza sp.
			NP_001066198.1	2e-15	Dcp1p	9.7e-07	0	mRNA-decapping enzyme-like protein-like [Oryza brachyantha] & other Oryza sp.
			EEC67698.1	3e-15	Dcp1p	5.9e-07	0	mRNA-decapping enzyme-like protein-like [Oryza brachyantha] & other Oryza sp.
	Pyropia yezoensis	1	contig_17129_g4168	3.26e-10	Dcp1p	0.019	3e-20	mRNA-decapping enzyme-like protein
	Galdieria sulphuraria	1	Gsu	0.0016	Dcp1p	0.00069	6e-69	m7G(5')pppN diphosphatase [Galdieria sulphuraria]
	Cyanidioschyzon merolae	1	Cme	0.014	Dcp1p	0.014	2e-48	probable mRNA-decapping enzyme complex component Dcp1 [Cyanidioschyzon merolae]
SAR
	Plasmodium falciparum	1	XP_001347598.1	2.04	0.026	Dcp1p	0	Dcp1 homologue; hypothetical protein [Plasmodium falciparum]
	Cryptosporidium parvum	1	XP_625553.1	1e-13	3.5e-06	Dcp1p	6e-67	Dcp1-like decapping family protein [Cryptosporidium muris and Dcp1 other apicomplexan sp.]
Table B(i): List of Dcp1 homologues identified by BlastP with corresponding e-values
Super-group	Species	No	Accession numbers	E-value	SGD hit	SGD E-value	NCBI NR E-value	NCBI refseq protein db 2.2.31
SAR	Theileria parva	1	XP_764393.1	0.001	Dcp1p	0.46	0	hypothetical protein [Theileria parva], Dcp1-like decapping family domain-containing protein [Babesia equi]
	Paramecium tetraurelia	1	XP_001457742.1	5e-10	Dcp1p	0.18	2e-82	hypothetical protein [Paramecium tetraurelia, mRNA-decapping enzyme-like protein [Brachypodium distachyon]
	Tetrahymena thermophilia	1	XP_001027521.1	0.006	Dcp1p	0.35	4e-101	hypothetical protein [Paramecium tetraurelia strain d4-2]
	Thalassiosira pseudonana	1	XP_002289218.1	2e-14	Dcp1p	0.0099	0	predicted protein [Thalassiosira pseudonana ]; PREDICTED: mRNA-decapping enzyme-like protein isoform X2 [Setaria italica]
	Ectocarpus siliculosus	1	CBJ33456.1	7e-10	Dcp1p	0.31	0	conserved unknown protein [Ectocarpus siliculosus, Saprolegnia parasitica]
	Aureococcus anophagefferens	1	EGB12785.1	1e-12	Dcp1p	4.5e-06	1e-20	PREDICTED: mRNA-decapping enzyme-like protein [Fragaria vesca subsp. vesca]
	Phytophthora infestans	1	XP_002901861.1	3e-19	Dcp1p	0.45	0	conserved hypothetical protein [Phytophthora infestans] / other Phytophthora sp.
	Albugo laibachii	1	CCA14917	3e-20	Dcp1p	0.15	0	conserved hypothetical protein [Albugo laibachii]
CCTH
	Emiliania huxleyi	1	CAMPEP_0187740002	1.41e-12	Dcp1p	6.2	5e-42	mRNA-decapping enzyme-like protein [Chrysochromulina sp. Eucalyptus grandis]
	Guillardia theta	1	XP_005834023.1	1e-05	Dcp1p	6e-06	3e-82	hypothetical protein [Guillardia theta]; PREDICTED: mRNA-decapping enzyme-like protein [Brassica napus, Brachypodium distachyon]
EXCAVATA
	Trypanosoma brucei	0
	Leishmania major	0
	Trichomonas vaginalis	0
Table B(ii): List of Dcp1 homologues identified by BlastP with corresponding e-values
Super-group	Species	No	Accession numbers	E-value	SGD hit	SGD E-value	NCBI NR E-value	NCBI refseq protein db 2.2.31
EXCAVATA	Giardia lamblia	0
	Naegleria gruberi	1	XP_002672484.1	6e-07	Dcp1p	0	0	mRNA decapping protein [Naegleria gruberi] [Pyrus x bretschneideri] [Malus domestica]
	Percolomonas cosmopolitus	1	CAMPEP_0117438582	6.8e-19	Dcp1p	1e-20	1e-20	PREDICTED: mRNA-decapping enzyme [Naegleria gruberi] [Amyelois transitella] [Operophtera brumata]
	Bodo saltans	0
	Neobodo designis	0
	Trypanosoma brucei	0
	Trypanosoma cruzi	0
	Trypanosoma vivax	0
	Trypanosoma congolense	0
	Trypanosoma theileri	0
	Trypanosoma carassii	0
	Trypanoplasma borreli	0
	Trypanosoma grayi	0
	Leishmania major	0
	Leishmania infantum	0
	Phytomonas serpens	0
	Phytomonas davidi	0
	Trichomonas vaginalis	0
	Euglena gracilis	0
	Eutreptiella gymnastica	0
Table B(iii) List of Dcp1 homologues identified by BlastP with corresponding e-values
Super-group	Species	No	Accession numbers	E-value	SGD hit	SGD E-value	NCBI NR E-value	NCBI refseq protein db 2.2.31
OPISTHOKONTA
	Saccharomyces cerevisiae	1	NP_014492.1		Dcp1p	7.8e-111	5e-168	Dcp1p [Saccharomyces cerevisiae]
	Schizosaccharomyces pombe	1	NP_596662.1	7.8e-111	Dcp1p	2.8	5e-87	mRNA decapping complex regulatory subunit Dcp1p [Schizosaccharomyces pombe]
	Aspergillus nidulans	2	CBF80025	6e-14	Dcp1p	1.3	0	decapping enzyme Dcp1, putative [Aspergillus nidulans] & other Aspergillus sp.
			XP_681015	2e-13	Dcp1p	2.2	0	decapping enzyme Dcp1, putative [Aspergillus nidulans] & other Aspergillus sp.
	Zygosaccharomyces rouxii	1	XP_0024958	0.0001	Dcp1p	0	0	mRNA decapping complex regulatory subunit Dcp1 Zygosaccharomyces rouxii; Dcp1p [Saccharomyces cerevisiae]
	Caenorhabditis elegans	1	NP_500030.1	5e-08	Dcp1p	0.0099	0	mRNA Decapping enzyme [Caenorhabditis elegans] & Dcp1 other Caenorhabditis sp.
	Drosophila melanogaster	1	NP_611842.1	4e-13	Dcp1p	0.0079	0	decapping protein 1 Drosophila sp.
	Homo sapiens	2	NP_689853.3	6e-19	Dcp1p	0.0002	0	mRNA-decapping enzyme [Homo sapiens]/fungi and other animals
			NP_060873.4	7e-17	Dcp1p	0.00083	0	mRNA-decapping enzyme [Homo sapiens]/ fungi and other animals
Amoebozoa
	Dictyostelium discoideum	1	XP_637336.1	8e-15	3e-07	Dcp1p	0	hypothetical protein [Dictyostelium discoideum] & mRNA-decapping enzyme-like protein [Brachypodium distachyon]
PFAM
Opisthokonta
	Entamoeba histolytica	1	XP_650590.1	2e-07	pfam	Dcp1p	8e-113	hypothetical protein [Entamoeba histolytica]
Table B(iv) List of Dcp1 homologues identified by BlastP with corresponding e-values
Super-group	Species	No	Accession numbers	E-value	SGD hit	SGD E-value	NCBI NR E-value	NCBI refseq protein db 2.2.31
SAR
	Theileria parva	1	XP_764393.1	0.001	pfam	Dcp1p	0	hypothetical protein [Theileria parva strain Muguga], Dcp1-like decapping family domain-containing protein [Babesia equi]
	Tetrahymena thermophila	1	XP_001027521.1	0.006	pfam	Dcp1p	4e-101	hypothetical protein [Paramecium tetraurelia strain d4-2]
TBLASTN
Excavata	Bodo saltans	0					No significant hit
	Neobodo designis	0					No significant hit
	Trypanosoma brucei	0					No significant hit
	Trypanosoma cruzi	0					No significant hit
	Trypanosoma vivax	0					No significant hit
	Trypanosoma congolense	0					No significant hit
	Trypanosoma theileri	0					No significant hit
	Trypanosoma carassii	0					No significant hit
	Trypanoplasma borreli	0					No significant hit
	Trypanosoma grayi	0					No significant hit
Table B(v) List of Dcp1 homologues identified
Super-group	Species	No	Accession numbers	E-value	SGD hit	SGD E-value	NCBI NR E-value	NCBI refseq protein db 2.2.31
	Leishmania major	0					No significant hit
	Leishmania infantum	0					No significant hit
	Phytomonas serpens	0					No significant hit
	Phytomonas davidi	0					No significant hit
	Trichomonas vaginalis	0					No significant hit
	Euglena gracilis	0					No significant hit
HMMER SEARCH
Excavata
	Bodo saltans	0					No significant hit
	Neobodo designis	0					No significant hit
	Trypanosoma brucei	0					No significant hit
	Trypanosoma cruzi	0					No significant hit
	Trypanosoma vivax	0					No significant hit
	Trypanosoma congolense	0					No significant hit
	Trypanosoma theileri	0					No significant hit
	Trypanosoma carassii	0					No significant hit
	Trypanoplasma borreli	0					No significant hit
	Trypanosoma grayi	0					No significant hit
	Leishmania major	0					No significant hit
	Leishmania infantum	0					No significant hit
	Phytomonas serpens	0					No significant hit
	Phytomonas davidi	0					No significant hit
	Trichomonas vaginalis	0					No significant hit
	Euglena gracilis	0					No significant hit
Table B(vi) List of Dcp1 homologues identified
`		39

## Sheet: Table C
Table C: List of Dcp2 homologues in various eukaryotes
Super-group	Species	No	Accession numbers	E-value	SGD hit	SGD E-value	NCBI NR E-value	NCBI refseq protein db 2.2.31
Archaeplastida
	Chlamydomonas reinhardtii	1	XP_001692547.1	1.3e-18	1.3e-18	Dcp2	0	decapping enzyme complex catalytic component [C. reinhardtii]
	Ostreococcus tauri		XP_003080831.1	4e-29	4.2e-20	Dcp2	0	decapping protein 2-like (ISS) [O. tauri], Dcp2, other plants
	Arabidopsis thaliana	2	NP_196861.2	5e-45	1.6e-38	Dcp2	0	mRNA-decapping enzyme subunit 2 [Arabidopsis thaliana]/ Dcp2 [Camelina sativa]
			BAB08683.1	8e-39	4e-37	Dcp2	0	mRNA-decapping enzyme subunit 2 [Arabidopsis thaliana]/ Dcp2 [Camelina sativa] & other Arabidopsis sp.
	Oryza sativa	1	EEE58009.1	3e-44	5.1e-37	Dcp2	0	Oryza sativa Japonica /mRNA-decapping enzyme subunit 2 [Brachypodium distachyon]
	Pyropia yezoensis	1	contig_45731_g10104	4.2e-14	2.8e-10	Dcp2	7e-29	mRNA decapping protein 2, Box A domain-containing protein [Rozella allomycis]; hydrolase nudix family protein [Acanthamoeba castellanii str. Neff]
	Galdieria sulphuraria	1		7e-44	2e-44	Dcp2	1e-79	mRNA-decapping enzyme subunit 2 [Galdieria sulphuraria], Dcp2, Cyanidioschyzon merolae]
	Cyanidioschyzon merolae	1		1.6e-35	2.1e-35	Dcp2	0	mRNA-decapping enzyme complex component Dcp2 [Cyanidioschyzon merolae strain 10D; Dcp2, Galdieria sulphuraria]
SAR
	Plasmodium falciparum	1	XP_001349817.1	6e-38	2.3e-30	Dcp2	2e-30	NUDIX hydrolase
	Cryptosporidium parvum	1	XP_628441.1	4e-31	1e-25	Dcp2	2e-25	NUDIX hydrolase
	Theileria parva	1	XP_763068.1	4e-37	3.1e-34	Dcp2	4e-37	NUDIX family protein
	Paramecium tetraurelia	1	XP_001435207.1	2e-33	2.7e-29	Dcp2	2e-33	mRNA decapping protein 2
	Tetrahymena thermophila	1	XP_001031436.2	5e-17	1.3e-18	Dcp2	0	nudix family hydrolase [Tetrahymena thermophila]
Table C(i): List of Dcp2 homologues identified by BlastP with corresponding e-values
Super-group	Species	No	Accession numbers	E-value	SGD hit	SGD E-value	NCBI NR E-value	NCBI refseq protein db 2.2.31
SAR	Thalassiosira pseudonana	1	XP_002289811.1	4e-21	2.4e-20	Dcp2	0	predicted protein [Thalassiosira pseudonana]
	Ectocarpus siliculosus	1	CBN79148.1	2e-40	1.9e-34	Dcp2	3e-38	mRNA decapping enzyme [Phytophthora infestans]
	Aureococcus anophagefferens	1	EGB09394.1	5e-30	3.1e-25	Dcp2	3e-156	hypothetical protein /mRNA decapping enzyme [Phytophthora infestans]
	Phytophthora infestans	1	XP_002906211	5e-45	1e-36	Dcp2	0	mRNA decapping enzyme [Phytophthora infestans]
	Albugo laibachii	1	CCA20330.1	5e-38	1e-35	Dcp2	0	mRNA decapping enzyme putative [Albugo laibachii]
CCTH
	Hemiselmis tepida	1	CAMPEP_0174918970	1.18e-38	5e-41	Dcp2	2e-63	mRNA decapping enzyme [Phytophthora infestans/Trichogramma pretiosum]
	Rhodomonas abbreviata	1	CAMPEP_0181292490	9.8e-36	8e-42	Dcp2	2e-55	mRNA decapping complex catalytic subunit Dcp2 [Schizosaccharomyces japonicus / m7GpppN-mRNA hydrolase-like [Saccoglossus kowalevskii]
	Chrysochromulina polylepis	1	CAMPEP_0183014552	1.05e-28	3e-42	Dcp2	1e-58	mRNA decapping protein 2
	Coccolithus pelagicus	1	AMPEP_0183372312	1.52e-26	5e-29	Dcp2	2e-56	Dcp2-domain-containing protein [Schizopora paradoxa]
Opisthokonta
	Saccharomyces cerevisiae	1	NP_014281		0	Dcp2	0	Dcp2 [Saccharomyces cerevisiae]
	Schizosaccharomyces pombe	1	NP_593780.1	1e-60	7e-59	Dcp2	0	decapping enzyme complex catalytic subunit [Saccharomyces cerevisiae S288c]
	Aspergillus nidulans	2	CBF90279.1	3e-95	3e-55	Dcp2	0	decapping complex catalytic subunit Dcp2 [Schizosaccharomyces pombe]
			XP_657664.1	1e-91	2e-53	Dcp2	0	hypothetical protein [Aspergillus nidulans]; decapping enzyme Dcp2, putative [Aspergillus nidulans]
	Zygosaccharomyces rouxii	1	XP_002495644.1	2e-51	2e-178	Dcp2	0	elated to Dcp2-Suppressor protein of a yeast pet mutant [Zygosaccharomyces bailii ISA1307]
Table C(ii): List of Dcp2 homologues identified by BlastP with corresponding e-values
Super-group	Species	No	Accession numbers	E-value	SGD hit	SGD E-value	NCBI NR E-value	NCBI refseq protein db 2.2.31
	Caenorhabditis elegans	2	NP_502608.3	1e-32	6.8e-26	Dcp2	0	mRNA-decapping enzyme 2 [Caenorhabditis elegans] +Dcp2 other Caenorhabditis sp.
			NP_502609.2	2e-32	7.7e-26	Dcp2	0	mRNA-decapping enzyme 2 [Caenorhabditis elegans] +Dcp2 other Caenorhabditis sp.
	Drosophila melanogaster	2	NP_648805.2	1e-38	6.5e-31	Dcp2	0	decapping protein 2
			NP_996900	2e-35	1.9e-19	Dcp2	0	decapping protein 2
	Homo sapiens	2	NP_689837.2	2e-44	4.7e-36	Dcp2	0	mRNA-decapping enzyme 2, m7GpppN-mRNA hydrolase isoform [Homo sapiens] + animals
	Homo sapiens		NP_001229306	5e-44	2.9e-36	Dcp2	0	mRNA-decapping enzyme 2, m7GpppN-mRNA hydrolase isoform 2 [Homo sapiens] + Dcp2 other animals
Amoebozoa
	Entamoeba histolytica	2	XP_653624.1	9e-28	3.1e-25	Dcp2	0	nudix family protein [Entamoeba histolytica HM-1:IMSS] Dcp2, other Entamoeba sp.
			XP_650295.1	1e-17	9.6e-21	Dcp2	0	mRNA decapping protein [Entamoeba histolytica HM-1:IMSS] Entamoeba sp.
	Dictyostelium discoideum	2	XP_639160.2	1e-48	1.8e-44	Dcp2	0	mRNA-decapping enzyme 2 [Dictyostelium discoideum AX4] + Dcp2 Dictyostelium sp.
			XP_644425.1	2e-26	3.3e-23	Dcp2	0	mRNA-decapping enzyme 2 [Dictyostelium discoideum] + Dcp2 Dictyostelium sp.
Excavata
	Trypanosoma brucei	0
	Leishmania major	0
	Trichomonas vaginalis	1	XP_001582381.1	8e-25		Dcp2	2e-165	mRNA-decapping enzyme 2 [Anopheles darlingi, mRNA decapping complex subunit Dcp2, Thecamonas trahens
	Giardia lamblia	1	XP_001708566.1	0.29	0.42	Dcp2	0	nudix family protein) [Giardia intestinalis]
Table C(iii): List of Dcp2 homologues identified by BlastP with corresponding e-values
Super-group	Species	No	Accession numbers	E-value	SGD hit	SGD E-value	NCBI NR E-value	NCBI refseq protein db 2.2.31
	Naegleria gruberi	1	XP_002682818.1	1e-50		Dcp2	4e-165	predicted protein [Naegleria gruberi], mRNA decapping protein 2
	Trypanosoma brucei	1	worse than threshold	XP_823238.1				Tb927.6.2670
TblastN
Excavata
	Trypanosoma brucei	0
	Leishmania major	0
HMMER SEARCH E-value = 0.01
Excavata
	Bodo saltans	0					No significant hit
	Neobodo designis	0					No significant hit
	Trypanosoma_brucei	0					No significant hit
	Trypanosoma cruzi	0					No significant hit
	Trypanosoma vivax	0					No significant hit
	Trypanosoma congolense	0					No significant hit
	Trypanosoma theileri	0					No significant hit
	Trypanosoma carassii	0					No significant hit
	Trypanoplasma borreli	0					No significant hit
	Trypanosoma grayi	0					No significant hit
	Leishmania major	0					No significant hit
	Leishmania infantum	0					No significant hit
	Phytomonas serpens	0					No significant hit
	Phytomonas davidi	0					No significant hit
	Trichomonas vaginalis	0					No significant hit
	Euglena gracilis	0					No significant hit
Table C(iv): List of Dcp2 homologues		40
Super-group	Species	No	Accession numbers	E-value	SGD hit	SGD E-value	NCBI NR E-value	NCBI refseq protein db 2.2.31
	BLAST OF TbDcp2
	Trypanosoma cruzi	1	XP_820225.1	1e-53
	Trypanosoma vivax	1	CCC48426.1	2e-72
	Trypanosoma congolense	1	CCD12091.1	1e-65
	Trypanosoma theileri	1	T_theileri_g5921	4e-46
	Trypanosoma carassii	1	T_carassii_g14371	5e-47
	Trypanoplasma borreli	1	T_borreli_g4081	5
	Neobodo designis	1	CAMPEP_0174864298	7.13e-08
	Trypanosoma grayi	1	XP_009311958.1	2e-58
	Leishmania major	1	XP_001685470.1	3e-29
	Leishmania mexicana	1	XP_003877998.1	1e-25
	Leishmania infantum	1	XP_001467838.1	2e-23
	Leishmania dovani	1	XP_003863578.1	5e-23
	Phytomonas serpens	1	P_serpens_g1400	9e-16
	Herpetomonas muscarum	1	H_muscarum_g3313	1e-12
	Trichomonas vaginalis	1	XP_001582381.1	8e-25
	Giardia lamblia	1	XP_001708566.1
	Naegleria gruberi	1	XP_002682818.1	1e-50
	Euglena gracilis	0
Table C(v): List of TbDcp2 homologues

## Sheet: Table D
Table D: List of Pat1 homologues identified in various eukaryotes
Super-group	Species	No	Accession numbers	E-value	SGD hit	SGD E-value	NCBI NR E-value	NCBI refseq protein db 2.2.31
Opisthokonta
	Saccharomyces cerevisiae	1	P25644				0	Pat1p [Saccharomyces cerevisiae]
	Schizosaccharomyces pombe	1	O42958	3e-54	Pat1p		0	topoisomerase II-associated deadenylation-dependent mRNA-decapping factor (predicted) [Schizosaccharomyces pombe 972h-]
	Drosophila melanogaster	1	AAR99112.1	5e-05	Pat1p		0	protein associated with topo II related - 1, Drosophila sp.
	Homo sapiens	1	Q86TB9-2	6e-13	Pat1p		0	PAT1 homolog 1 isoform X2 [Homo sapiens] + PAT1, other animals
Amoebozoa
	Dictyostelium discoideum	1	Q55F60	5e-12	Pat1p
Excavata
	Trypanosoma_brucei	0
	Leishmania major	0
	Trichomonas vaginalis	0
	Giardia intestinalis	0
	Naegleria gruberi	0
	Trypanosoma brucei	0
	Trypanosoma cruzi	0
	Trypanosoma vivax	0
	Trypanosoma congolense	0
	Trypanosoma theileri	0
	Trypanosoma carassii	0
	Trypanosoma borrelli	0
	Trypanosoma grayi	0
	Leishmania major	0
	Leishmania infantum	0
	Phytomonas serpens	0
	Phytomonas davidi	0
	Trichomonas vaginalis	0
	Giardia lamblia	0
	Naegleria gruberi	0
	Euglena gracilis	0
Table D(i): List of PAT1 homologues identified by Blastp with corresponding e-values
Super-group	Species	No	Accession numbers	E-value	SGD hit	SGD E-value	NCBI NR E-value	NCBI refseq protein db 2.2.31
Archaeplastida
	Arabidopsis thaliana	1	O64542	0.005	Pat1p		0	PAT1 homolog 1-like [Camelina sativa], uncharacterized protein [Arabidopsis thaliana]
	Oryza sativa	1	Q6K5C7	0.014	Pat1p		0	hypothetical protein [Oryza sativa Japonica Group]
	Pyropia yezoensis	1	7539_g1764		Pat1p		2e-80	hypothetical protein [Acytostelium subglobosum]
SAR
	Plasmodium chabaudi	1		0.11	Pat1p		3e-54	hypothetical protein YYG_00048 [Plasmodium vinckei petteri]
	Plasmodium berghei	1		0.024	Pat1p		1e-55	Conserved Plasmodium protein
	Plasmodium vivax	1		0.19	Pat1p		9e-51	hypothetical protein
	Fibrocapsa japonica	1	CAMPEP_0113938210	5.89e-08	Pat1p		5e-06	unnamed protein product [Albugo candida], hypothetical protein, other oomycetes
	Rhizochromulina marina	1	CAMPEP_0118963326	8.33e-11	Pat1p		2e-24	predicted protein [Thalassiosira pseudonana CCMP1335], other diatoms
	Ditylum brightwelli	1	CAMPEP_0204696492	2.46-08	Pat1p		3e-122	predicted protein [Thalassiosira pseudonana CCMP1335], PAT1 stramenopiles
	Odontella sinensis	1	CAMPEP_0183306000	3.08-07	Pat1p		3e-25	predicted protein [Thalassiosira pseudonana CCMP1335], other diatoms
	Skeletonema japonicum	1	CAMPEP_0201716646	1.68-113	Pat1p		5e-175	predicted protein [Thalassiosira pseudonana CCMP1335], other diatoms
Opisthokonta
	Caenorhabditis elegans	1	Q20374	pfam domain identified			0	Protein PAT1 homolog 1 [Caenorhabditis elegans]
Archaeplastida
Table D(ii): List of PAT1 homologues identified by BLAST with corresponding e-values
Super-group	Species	No	Accession numbers	E-value	SGD hit	SGD E-value	NCBI NR E-value	NCBI refseq protein db 2.2.31
SAR
	Aureococcus anophagefferens	1	F0YC87
	Eimeria brunetti	1	pfam domain identified
HMMERSEARCH
Excavata
	Trypanosoma_brucei	0
	Leishmania major	0
	Trichomonas vaginalis	0
	Giardia intestinalis	0
	Naegleria gruberi	0
	Trypanosoma_brucei	0
	Trypanosoma cruzi	0
	Trypanosoma vivax	0
	Trypanosoma congolense	0
	Trypanosoma theileri	0
	Trypanosoma carassii	0
	Trypanosoma borreli	0
	Trypanosoma grayi	0
	Leishmania major	0
	Leishmania infantum	0
	Phytomonas serpens	0
	Phytomonas davidi	0
	Trichomonas vaginalis	0
	Giardia lamblia	0
	Naegleria gruberi	0
	Euglena gracilis	0
Table D(iii)	List of Pat1 homologues identified by BLAST with corresponding e-values
		19

## Sheet: Table E
Table E: List of SCD6 homologues identified in various eukaryotes
		Blastp results			Reverse Blast Results
Super-group	Species	No	Accession numbers	E-value	SGD hit	SGD E-value	NCBI NR DB top hits (unequivocal +/- subsequent hits)	NR E-value
	Homo sapiens	9	EAW75403.1	2e-20	scd6	1.5e-18	LSM14 homolog B isoform X8 [Homo sapiens]; LSM14 homolog other animals	0
			NP_653304.2	1e-16	SCD6	1.6e-18	LSM14 homolog B isoform X8 [Homo sapiens]; LSM14 homolog other animals	0
			BAB55259.1	8e-12	scd6	1.5e-15	LSM14 homolog B isoform X8 [Homo sapiens]; LSM14 homolog other animals	0
			NP_056393.2	8e-12	scd6	1.5e-15	LSM14 homolog B isoform X8 [Homo sapiens]; LSM14 homolog other animals	0
			CAD39060.2	8e-12	scd6	1.5e-15	LSM14 homolog B isoform X8 [Homo sapiens]; LSM14 homolog other animals	0
			BAG61978.1	8e-12	scd6	8.8e-16	LSM14 homolog B isoform X8 [Homo sapiens]; LSM14 homolog other animals	0
			CAI11049.1	4e-10	scd6	1.9e-11	LSM14 homolog B isoform X8 [Homo sapiens]; LSM14 homolog other animals	0
			EAW75405.1	6e-10	scd6	3e-18	LSM14 homolog B isoform X8 [Homo sapiens]; LSM14 homolog other animals	0
			EAW75401.1	7e-10	scd6	1.5e-17	LSM14 homolog B isoform X8 [Homo sapiens]; LSM14 homolog other animals	0
	Drosophila melanogaster	1	NP_648585.3	4e-11	scd6	2.3e-14	Predicted protein, [Drosophila simulans]	0
	Caenorhabditis elegans	1	NP_493254.1	2e-21	scd6	2.3e-19	hypothetical protein CAEBREN_18850 [Caenorhabditis brenneri]	0
	Schizosaccharomyces pombe	1	NP_595110.1	3e-19	scd6	3e-22	Scd6p, [Saccharomyces cerevisiae S288c]	0
	Saccharomyces cerevisiae	1	NP_015454.1
Amoebozoa
	Dictyostelium discoideum	1	XP_640928.1	2e-10	scd6	2.3e-11	hypothetical protein DDB_G0281279 [Dictyostelium discoideum AX4]	0
	Filamoeba nolandi	1	CAMPEP_0168559112	6.28e-13	scd6	6e-14	unnamed protein product [Vitis vinifera]	2e-34
Table E (i): List of SCD6 homologues identified by BLASTP with corresponding e-values
Super-group	Species	No	Accession numbers	E-value	SGD hit	SGD E-value	NCBI NR DB top hits (unequivocal +/- subsequent hits)	NR E-value
Archaeplastida
	Chlamydomonas reinhardtii	1	XP_001694251.1	6e-14	scd6	1e-13	hypothetical protein CHLREDRAFT_118061 [Chlamydomonas reinhardtii]	2e-49
	Ostreococcus tauri	1	XP_001421860.1	2e-13	scd6	4.6e-18	predicted protein [Ostreococcus lucimarinus CCE9901]	0
	Oryza sativa	5	EEC69802.1	2e-11	scd6	2e-13	hypothetical protein OsI_00099 [Oryza sativa Indica Group]; PREDICTED: protein decapping 5-like [Oryza brachyantha]	0
			NP_001057693.1	2e-11	scd6	3.6e-12	hypothetical protein OsI_00099 [Oryza sativa Indica Group]; PREDICTED: protein decapping 5-like [Oryza brachyantha]	0
			NP_001041802.1	3e-11	scd6	2e-13	hypothetical protein OsI_00099 [Oryza sativa Indica Group]; PREDICTED: protein decapping 5-like [Oryza brachyantha]	0
			EEE65764.1	3e-11	scd6	3.5e-12	hypothetical protein OsI_00099 [Oryza sativa Indica Group]; PREDICTED: protein decapping 5-like [Oryza brachyantha]	0
			EEC80669.1	3e-10	scd6	5.3e-13	hypothetical protein OsI_00099 [Oryza sativa Indica Group]; PREDICTED: protein decapping 5-like [Oryza brachyantha]	0
	Arabidopsis thaliana	7	NP_564239.1	3e-12	scd6	9.6e-18	protein decapping 5 [Arabidopsis thaliana];hypothetical protein ARALYDRAFT_472806 [Arabidopsis lyrata subsp. lyrata]	0
			NP_001154367.1	3e-12	scd6	1.2e-17	protein decapping 5 [Arabidopsis thaliana];hypothetical protein ARALYDRAFT_472806 [Arabidopsis lyrata subsp. lyrata]	0
			AAK32845.1	3e-12	scd6	3.7e-18	protein decapping 5 [Arabidopsis thaliana];hypothetical protein ARALYDRAFT_472806 [Arabidopsis lyrata subsp. lyrata]	0
			AAG50526.1	4e-12	scd6	1.5e-17	protein decapping 5 [Arabidopsis thaliana];hypothetical protein ARALYDRAFT_472806 [Arabidopsis lyrata subsp. lyrata]	0
			NP_199346.1	7e-12	scd6	7.9e-10	protein decapping 5 [Arabidopsis thaliana];hypothetical protein ARALYDRAFT_472806 [Arabidopsis lyrata subsp. lyrata]	0
			NP_001119014.1	6e-09	scd6	5.5e-10	SCD6-related protein [Arabidopsis thaliana]	0
			NP_193671.1	1e-08	scd6	2.3e-10	SCD6-related protein [Arabidopsis thaliana]	0
Table E (ii): List of SCD6 homologues identified by BLASTP with corresponding e-values
Super-group	Species	No	Accession numbers	E-value	SGD hit	SGD E-value	NCBI NR DB top hits (unequivocal +/- subsequent hits)	NR E-value
	Cyanidioschyzon merolae	1		6e-10	scd6	5.9e-10	hypothetical protein	0
	Galdiera sulphuria	1	stig_29	1e-07	scd6	1.2e-05	hypothetical protein Gasu_35960 [Galdieria sulphuraria]	4e-44
	Pyropia yezoensis	1	contig_41323_g941	4.91e-15			hypothetical protein Gasu_35960 [Galdieria sulphuraria]; PREDICTED: protein decapping 5-like [Musa acuminata subsp. malaccensis]	7e-26
SAR
	Plasmodium falciparum	1	XP_001348891.1	7e-13	scd6	1.2e-26	conserved Plasmodium protein	0
	Theileria parva	1	XP_764948.1	7e-10	scd6	7.9e-17	hypothetical protein [Theileria parva strain Muguga]	0
	Paramecium	4	XP_001460926.1	8e-10	scd6	4.4e-11	hypothetical protein [Paramecium tetraurelia strain d4-2]; protein lsm14-like a isoform 1	0
			XP_001457298.1	2e-09	scd6	1.2e-10	hypothetical protein [Paramecium tetraurelia strain d4-2]; protein lsm14-like a isoform 1	6e-117
			XP_001450055.1	4e-06	scd6	5.6e-06	hypothetical protein [Paramecium tetraurelia strain d4-2]; protein lsm14-like a isoform 1	1e-118
	Tetrahymena thermophila	1	XP_001030348.3	1e-08	scd6	1.4e-10	Scd6-like-Sm domain protein [Tetrahymena thermophila]
	Ectocarpus siliculosus	2	CBJ49106.1	5e-11	scd6	7.4e-14	Novel Sm-like protein with long N-and C-terminal domains [Ectocarpus siliculosus], PREDICTED: protein LSM14 homolog A-like isoform X1 [Biomphalaria glabrata]	0
			CBN73862.1	2e-09	scd6	4.6e-10	Novel Sm-like protein with long N-and C-terminal domains [Ectocarpus siliculosus], PREDICTED: protein LSM14 homolog A-like isoform X1 [Biomphalaria glabrata]	0
	Aureococcus anophagefferens	1	EGB02624.1	0.85	scd6	0.28	hypothetical protein [Aureococcus anophagefferens]	0
	Albugo laibachii	1	CCA24612.1	3e-14	scd6	2.9e-18	predicted protein putative [Albugo laibachii]	0
CCTH
	Coccolithus pelagicus	1	CAMPEP_0183339094	1.3e-11	scd6	2e-10	hypothetical protein [Emiliania huxleyi]	1e-43
	Guillardia theta	1	EKX37420.1	2e-15	scd6	1.3e-14	hypothetical protein [Gossypium raimondii]; protein decapping 5-like isoform X2 [Gossypium raimondii]	3e-20
Table E (iii): List of SCD6 homologues identified by BLASTP with corresponding e-values
Super-group	Species	No	Accession numbers	E-value	SGD hit	SGD E-value	NCBI NR DB top hits (unequivocal +/- subsequent hits)	NR E-value
Excavata
	Trypanosoma brucei	1	XP_828147.1	1e-12	scd6	1.5e-14	unnamed protein product [Trypanosoma congolense IL3000]	1e-123
	Leishmania major	1	XP_001683807.1	9e-15	scd6	5.1e-20	hypothetical protein SCD6.10 [Leishmania major strain Friedlin], SCD6 other Leishmania sp.	0
	Naegleria gruberi	1	XP_002677098.1	1e-13	scd6	3.9e-17	predicted protein [Naegleria gruberi]; protein LSM14 homolog B-like isoform X2 [Limulus polyphemus]	0
	Giardia intestinalis	0
	Trichomonas vaginalis	0
	PFAM/HMMER
	Giardia intestinalis	0				No signiifcant hit
	Trichomonas vaginalis	0				No signiifcant hit
Table E (iv): List of SCD6 homologues identified by BLASTP with corresponding e-values
