# Supplementary material for: Multispecies reconstructions uncover widespread conservation, and lineage-specific elaborations in eukaryotic mRNA metabolism
Source: PLoS One. 2018 Mar 21;13(3):e0192633. doi: 10.1371/journal.pone.0192633 (PMC5862402; doi:10.1371/journal.pone.0192633)
Supplement: S6 Table — Table A in S6 Table—List of Xrn1 homologues identified by Blastp with corresponding e-values. Table B in S6 Table—List of Xrn2 homologues identified by Blastp with corresponding e-values. (XLS) [file pone.0192633.s013.xls]

## Sheet: Table A
Table A: List of Xrn1 homologues identified in various eukaryotes
		Blastp RESULTS			Reverse Blast Results
Super-group	Species	No	Accession numbers	E value	SGD hit	SGD E-value	NCBI refseq protein db 2.2.31	NCBI NR E-value
Opisthokonta
	Homo sapiens	1	NP_001036069.1	0	Xrn1p	5.5e-190	5'-3' exoribonuclease 1 isoform c [Homo sapiens]	0
	Drosophila melanogaster	1	NP_523408.2	1e-116	Xrn1p	4.1e-153	5'-3' exoribonuclease 1 [Drosophila melanogaster]	0
	Caenorhabditis elegans	1	NP_496945.3	0	Xrn1p	3e-174	XRN (mouse/S. cerevisiae) ribonuclease related [Caenorhabditis elegans]; CBN-XRN-1 protein other Caenorhabditis sp.	0
	Schizosaccharomyces pombe	1	NP_593482.1	0	Xrn1p	1.1e-239	exonuclease II Exo2 [Schizosaccharomyces pombe 972h-]; exonuclease II Exo2 other Schizosaccharomyces sp.	0
	Saccharomyces cerevisiae	1	NP_011342.1				Xrn1p [Saccharomyces cerevisiae]	0
	Zygosaccharomyces rouxi	1	XP_002499053	0	Xrn1p	0	Xrn1p [Zygosaccharomyces sp.]	0
	Aspergillus nidulans	1	XP_681454.1	0	Xrn1p	4.5e-266	Xrn1p [Aspergillus sp.]	0
Amoebozoa
	Dictyostelium discoideum	1	XP_643245.1	4e-177	Xrn1p	9.9e-121	5'-3' exoribonuclease [Dictyostelium discoideum AX4]; other 5'-3' exoribonuclease [Dictyostelium sp.]	0
	Entamoeba histolytica	1	XP_649490.1	2e-73	Xrn1p	5.4e-102	5'-3' exonuclease domain containing protein [Entamoeba histolytica HM-1:IMSS]; 5'-3' exonuclease Entamoeba sp.	0
Archaeplastida
	Chlamydomonas reinhardtii	1	XP_001695421	2e-57	Xrn1p	1e-145	predicted protein [Chlamydomonas reinhardtii]	0
	Ostreococcus tauri	1	XP_003079976	7e-117	Xrn1p	2.4e-150	5'-3' exoribonuclease 1 [Ostreococcus tauri]; 5'-3' exoribonuclease 1 other green algae	0
Table A (i): List of Xrn1 homologues identified by Blastp with corresponding e-values
Super-group	Species	No	Accession numbers	E value	SGD hit	SGD E-value	NCBI refseq protein db 2.2.31	NCBI NR E-value
Archaeplastida	Cyanidioschyzon merolae	2	CMR447C	3e-84	Xrn1p	9.5e-115	deoxyribonuclease [Cyanidioschyzon merolae strain 10D]	0
			CMQ316C	9e-83	Xrn1p	6.3e-123	exonuclease [Cyanidioschyzon merolae strain 10D]; 5'-3' exoribonuclease [Galdieria sulphuraria]	0
	Galdieria sulphuraria	1	stig_47	3e-84	Xrn1p	1.2e-134	5'-3' exoribonuclease [Galdieria sulphuraria]; 5'-3' exoribonuclease 1 isoform X3 [Tribolium castaneum]	0
	Pyropia yezoensis	1	contig_20730	1998-06-01	Xrn1p	9e-109	5'-3' exoribonuclease [Galdieria sulphuraria]	0
SAR
	Theileria parva	2	XP_764729	3e-64	Xrn1p	1.5e-78	5'-3' exonuclease [Theileria parva strain]; XRN 5'-3' exonuclease family other apicomplexans	0
			XP_766363	6e-45	Xrn1p	2.5e-43	5'-3' exonuclease [Theileria parva strain Muguga]; XRN 5'-3' exonuclease family other apicomplexans	0
	Chromera velia	1	18460830	2.7e-65	Xrn1p	2e-59	unnamed protein product [Vitrella brassicaformis]; 5'-3' exoribonuclease [Galdieria sulphuraria]	2e-78
	Vitrella brassicaformis	1	VitrerraB0198417180	4.13e-76	Xrn1p	9e-75	unnamed protein product [Vitrella brassicaformis]; 5'->3' exoribonuclease, putative [Perkinsus marinus ATCC 50983]	1e-129
	Alexandrium catenella	1	AcCAMPEP_0171264192	1.48e-21	Xrn1p	7e-32	5'-3' exoribonuclease, putative [Perkinsus marinus ATCC 50983]	1e-156
	Karlodinium-micrum	1	200863426	2.28-34	xrn1p	6e-40	5'-3' exoribonuclease, putative [Perkinsus marinus ATCC 50983]	4e-162
Table A (ii): List of Xrn1 homologues identified by Blastp with corresponding e-values
Super-group	Species	No	Accession numbers	E value	SGD hit	SGD E-value	NCBI refseq protein db 2.2.31	NCBI NR E-value
	Durinska baltica	1	Db0199980752	2.25e-33	Xrn1p	1e-34	5 -3 exoribonuclease 1 [Nannochloropsis gaditana]; 5'-3' exoribonuclease 1 [Ectocarpus siliculosus]	1e-157
	Karena brevis	1	KbV0188910224	2.28e-68	Xrn1p	3e-59	-3' exoribonuclease 1 [Monoraphidium neglectum]	1e-136
	Thalassiosira pseudonana	1	XP_002286246	1e-55	Xrn1p	3.1e-44	predicted protein [Thalassiosira pseudonana CCMP1335]	6e-63
	Ectocarpus siliculosus	2	CBJ29957	3e-109	Xrn1p	3.8e-100	5'-3' exoribonuclease 1 [Ectocarpus siliculosus]	0
			CBJ27105	5e-94	Xrn1p	6.5e-113	exonuclease [Ectocarpus siliculosus], 5'-3' exoribonuclease [Galdieria sulphuraria]	0
	Albugo laibachii	1	CCA20056	2e-152	Xrn1p	1.2e-118	5'3' exoribonuclease 1 putative [Albugo laibachii Nc14]	0
	Phythophthora	1	XP_002896526	2e-95	Xrn1p	2.9e-124	5'-3' exoribonuclease 1; hypothetical protein L914_12779 [Phytophthora parasitica]	0
CCTH
	Guillardia theta	1	XP_001713557	7e-87	Xrn1p	3.3e-155	5'-3' exoribonuclease [Galdieria sulphuraria]	0
	Rhodomonas abbreviata	1	181288964	7.93e-91	Xrn1p	3e-96	hypothetical protein [Guillardia theta CCMP2712]; 5'-3' exoribonuclease 1 [Monoraphidium neglectum]	4e-116
	Chrysochromulina brevifilum		183093162	6.3e-18	Xrn1p	7e-25	hypothetical protein [Tribolium castaneum]; 5'-3' exoribonuclease 1 isoform X1 [Tribolium castaneum]	5e-144
Table A (iii): List of Xrn1 homologues identified by Blastp with corresponding e-values
Super-group	Species	No	Accession numbers	E value	SGD hit	SGD E-value	NCBI refseq protein db 2.2.31	NCBI NR E-value
Excavata
	Trypanosoma brucei (XRNA)	1	XP_846113	2e-101	Xrn1p	1.5e-141	5'-3' exonuclease XRNA [Trypanosoma brucei brucei TREU927]; 5'-3' exonuclease XRNA	0
	Leishmania major	1	XP_001680795	8e-102	Xrn1p	3.7e-138	putative 5'-3' exonuclease [Leishmania major strain Friedlin]	0
	Naegleria gruberi	2	XP_002671758	1e-103	Xrn1p	2.8e-127	predicted protein [Naegleria gruberi]; 5'-3' exoribonuclease 1 [Madurella mycetomatis]	0
			XP_002679108	1e-44	Xrn1p	2.6e-49	5'-3' exoribonuclease 1 [Naegleria gruberi]; Putative 5-3 exonuclease [Ostreococcus tauri]	0
	Giardia lamblia	1	EET00835	4e-38	Xrn1p	5.5e-28	5'-3' exonuclease XPN family [Giardia intestinalis]	0
	Trichomonas vaginalis	6	XP_001317758.1	4e-60	Xrn1p	3.4e-67	XRN 5'-3' exonuclease N-terminus family protein [Trichomonas vaginalis G3]	0
			XP_001303596.1	4e-58	Xrn1p	2.3e-72	XRN 5'-3' exonuclease N-terminus family protein [Trichomonas vaginalis G3]	0
			XP_001329319.1	2e-57	Xrn1p	5.6e-75	XRN 5'-3' exonuclease N-terminus family protein [Trichomonas vaginalis G3]	0
			XP_001308510.1	4e-50	Xrn1p	4.4e-51	XRN 5'-3' exonuclease N-terminus family protein [Trichomonas vaginalis G3]	0
			XP_001307542	3e-47	Xrn1p	9e-38	XRN 5'-3' exonuclease N-terminus family protein [Trichomonas vaginalis G3]	0
			XP_001325606	3e-40	Xrn1p	1.9e-44	XRN 5'-3' exonuclease N-terminus family protein [Trichomonas vaginalis G3]	0
Table A(iv): List of Xrn1 homologues identified by Blastp with corresponding e-values
		41

## Sheet: Table B
Table B: List of Xrn2 homologues identified in various eukaryotes
		Blastp RESULTS			Reverse Blast Results
Super-group	Species	No	Accession numbers	E value	SGD hit	SGD E-value	NCBI refseq protein db 2.2.31	NCBI NR E-value
Opisthokonta
	Homo sapiens	1	NP_036387.2	2e-140	Rat1p	6.7e-174	5'-3' exoribonuclease 2 [Homo sapiens]; 5'-3' exoribonuclease 2 isoform X2 other animals	0
	Drosophila melanogaster	1	NP_609082.1	1e-129	Rat1p	2.8e-164	Xrn2 Drosophila sp.	0
	Caenorhabditis elegans	1	NP_496958.2	0	Rat1p	1.5e-163	5'-3' exoribonuclease 2 homolog [Caenorhabditis elegans]	0
	Schizosaccharomyces pombe	1	NP_594155.1	7e-78	Rat1p	5.7e-196	5'-3' exoribonuclease [Schizosaccharomyces pombe 972h-] / other Schizosaccharomyces sp.	0
	Saccharomyces cerevisiae	1	NP_014691.1				Rat1p [Saccharomyces cerevisiae S288c]	0
	Zygosaccharomyces rouxi	1	XP_002495614.1	4e-166	Rat1p	0	Rat1p [Zygosaccharomyces sp.]	0
	Aspergillus nidulans	1	XP_658311.1	0	Rat1p	4.1e-212	Rat1p [Aspergillus sp.]	0
Amoebozoa
	Dictyostelium discoideum	1	XP_646407.1	4e-82	Rat1p	8.9e-136	5'-3' exoribonuclease [Dictyostelium discoideum AX4]; 5'-3' exoribonuclease other Dictyostelium sp.	0
	Entamoeba histolitica	1	XP_657072.2	2e-117	Rat1p	2.1e-89	5'-3' exonuclease domain containing protein [Entamoeba histolytica], 5'-3' exoribonuclease other Entamoeba sp.	0
Archaeplastida
	Chlamydomonas reinhardtii	1	XP_001695429.1	8e-46	Rat1p	9.1e-37	RNA 5'->3' exonuclease [Chlamydomonas reinhardtii], 5'-3' exoribonuclease 1, other green algae	1e-113
	Ostreococcus tauri	1	XP_003080029.1	0	Rat1p	3.6e-151	5-3 exoribonuclease (ISS) [Ostreococcus tauri]; 5'-3' exoribonuclease 3 isoform X2 [Erythranthe guttatus]	0
Table B (i): List of Xrn2 homologues identified by Blastp with corresponding e-values
Super-group	Species	No	Accession numbers	E value	SGD hit	SGD E-value	NCBI refseq protein db 2.2.31	NCBI NR E-value
Archaeplastida	Oryza sativa	3	NP_001044947.1	8e-121	Rat1p	1.1e-151	putative 5-3 exoribonuclease [Oryza sativa Japonica Group]	0
	Oryza sativa		NP_001051542.1	9e-80	Rat1p	9.1e-142	putative 5-3 exoribonuclease [Oryza sativa Japonica Group]; 5'-3' exoribonuclease 4-like [Brachypodium distachyon]	0
			NP_001046853.1	6e-75	Rat1p	4.6e-92	putative 5-3 exoribonuclease [Oryza sativa; 5'-3' exoribonuclease 4-like isoform X3 [Zea mays]	0
	Arabidopsis thaliana	3	NP_565114.1	4e-133	Rat1p	4.2e-146	5'-3' exoribonuclease 3 [Arabidopsis thaliana]; 5'-3' exoribonuclease 3 [Camelina sativa]	0
			NP_199069	2e-125	Rat1p	3.6e-149	5'-3' exoribonuclease 3 [Arabidopsis thaliana]; 5'-3' exoribonuclease 3 [Camelina sativa]	0
			NP_175851	8e-82	Rat1p	5.2e-150	5'-3' exoribonuclease 3 [Arabidopsis thaliana]; 5'-3' exoribonuclease 3 [Camelina sativa]	0
	Cyanidioschyzon merolae	1	CMS302C	4e-94	Rat1p	7e-121	5'->3' exoribonuclease [Cyanidioschyzon merolae strain 10D]; 5'-3' exoribonuclease [Galdieria sulphuraria]	0
	Galdieria sulphuraria	1	stig_105	4e-38	Rat1p	7e-35	5'-3' exoribonuclease [Galdieria sulphuraria]; 5'->3' exoribonuclease [Cyanidioschyzon merolae strain 10D]	9e-123
	Pyropia yezoensis	1	contig_5894	3.35e-106	Rat1p	6e-119	5'-3' exoribonuclease [Galdieria sulphuraria]; 5'->3' exoribonuclease [Cyanidioschyzon merolae strain 10D]	0
Table B (ii): List of Xrn2 homologues identified by Blastp with corresponding e-values
Super-group	Species	No	Accession numbers	E value	SGD hit	SGD E-value	NCBI refseq protein db 2.2.31	NCBI NR E-value
SAR
	Plasmodium falciparum	2	XP_001351966.1	4e-70	Rat1p	7e-114	exoribonuclease [Plasmodium falciparum IGH-CR14]	0
			XP_001347750.2	1e-72	Rat1p	2.5e-69	exoribonuclease [Plasmodium falciparum IGH-CR14]	0
	Theileria parva	1	XP_764004	1e-70	Rat1p	9e-118	exoribonuclease [Theileria parva strain Muguga]	0
	Chromera velia	1	Cv_0184629268	8.82e-119	Rat1p	5e-100	unnamed protein product [Vitrella brassicaformis CCMP3155]; 5'-3' exoribonuclease, putative [Perkinsus marinus ATCC 50983]	1e-134
	Vitrella brassicaformis	1	Vb_0198410666	1.18e-117	Rat1p	7e-123	unnamed protein product [Vitrella brassicaformis CCMP3155]; 5'-3' exoribonuclease, putative [Perkinsus marinus ATCC 50983]	0
	Alexandrium catenella	1	Ac0171187402	0	Rat1p	4e-111	5'-3' exoribonuclease 1 isoform X2 [Sarcophilus harrisii]	1e-37
	Karlodinium micrum	1	CAMPEP_0200785832	5.4e-112	Rat1p	2e-119	5'-3' exoribonuclease, putative [Perkinsus marinus ATCC 50983]	1e-67
	Durinska baltica		Db_0200059980	3.24e-35	Rat1p	2e-99	5'-3' exoribonuclease, putative [Perkinsus marinus ATCC 50983]	3e-56
	Karena brevis		Kb0188990506	8.5e-12	Rat1p	1e-12	5'-3' exoribonuclease, putative [Perkinsus marinus ATCC 50983]
	Ectocarpus siliculosus	1	CBJ33698	1e-89	Rat1p	2.2e-100	putative 5\'-3\' exoribonuclease (XRN) [Ectocarpus siliculosus]; XRN other stramenopiles	0
	Aureococcus anophagefferens	2	EGB11147	4e-56	Rat1p	3.3e-47	hypothetical protein [Aureococcus anophagefferens]	0
			EGB12349	7e-39	Rat1p	7.7e-35
Table B (iii): List of Xrn2 homologues identified in various eukaryotes
Super-group	Species	No	Accession numbers	E value	SGD hit	SGD E-value	NCBI refseq protein db 2.2.31	NCBI NR E-value
CCTH
	Guillardia theta	1	Gtheta0113777860	2.07e-108	Rat1p	5e-111	hypothetical protein Guillardia theta	1e-146
	Rhodomonas abbreviata	1	181311628	0	Rat1p	3e-105	XRN2 protein [Bos taurus]; 5'-3' exoribonuclease 2 [Xenopus laevis]	1e-129
	Chrysochromulina brevifolium	1	ID183017310	6.6e-76	Rat1p	4e-80	single-stranded RNA 5 -3 exonuclease [Chrysochromulina sp. CCMP291]	7e-53
Excavates
	Trypanosoma brucei (XRND)	3	XP_822864	2e-63	Rat1p	2e-77	5'-3' exoribonuclease XRND [Trypanosoma brucei brucei TREU927] & XRND other trypanosomes	0
	XRNC		XP_847113	1e-22	Rat1p	2e-32	5'-3' exonuclease XRNC [Trypanosoma brucei brucei TREU927]; & XRNC other trypanosomes	0
	XRNB		XP_828244	3e-11	Rat1p	1e-12	hypothetical protein [Trypanosoma brucei brucei TREU927]	0
	Leishmania major(XRND)	3	XP_001686753.1	2e-92	Rat1p	5e-76	putative exoribonuclease 2 [Leishmania major strain Friedlin] & XRN2 other Leishmanis sp.	0
	XRNC		XP_001683379.1	6e-23	Rat1p	4e-27	putative 5'-3' exonuclease XRNC [Leishmania major strain Friedlin] & XRNC other Leishmania sp.	0
	Naegleria gruberi	1	XP_002679109	1e-35	Rat1p	1e-41	5'-3' exoribonuclease [Naegleria gruberi]	0
	Giardia lamblia	1	EET00027.1	2e-63	Rat1p	2e-97	5'-3' exonuclease XPN family [Giardia intestinalis]	0
	XRNB		XP_001682372.1	2e-22	Rat1p	2.5e-50	putative 5'-3' exonuclease [Leishmania major strain Friedlin]; 5'-3' exonuclease other Leishmania sp.	0
Table B (iv): List of Xrn2 homologues identified by Blastp with corresponding e-values
Super-group	Species	No	Accession numbers	E value	SGD hit	SGD E-value	NCBI refseq protein db 2.2.31	NCBI NR E-value
	Trichomonas vaginalis	3	XP_001579767.1	1e-75	Rat1p	9e-97	RN 5'-3' exonuclease N-terminus family protein [Trichomonas vaginalis G3]; 5'-3' exoribonuclease 3-like [Sesamum indicum]/ other plants	0
			XP_001321722.1	1e-73	Rat1p	1e-92	RN 5'-3' exonuclease N-terminus family protein [Trichomonas vaginalis G3]; 5'-3' exoribonuclease 3-like [Sesamum indicum]/ other plants	0
			XP_001318202.1	4e-68	Rat1p	6e-97	RN 5'-3' exonuclease N-terminus family protein [Trichomonas vaginalis G3]; 5'-3' exoribonuclease 3-like [Sesamum indicum]/other plants	0
Table B(v): List of Xrn2/Rat1p homologues identified by BLAST with corresponding e-values
		44
