# Supplementary material for: Multispecies reconstructions uncover widespread conservation, and lineage-specific elaborations in eukaryotic mRNA metabolism
Source: PLoS One. 2018 Mar 21;13(3):e0192633. doi: 10.1371/journal.pone.0192633 (PMC5862402; doi:10.1371/journal.pone.0192633)
Supplement: S8 Table — Table A in S8 Table—eIF4E percentage identity, Table B in S8 Table—eIF4E non-identical residues. Table C in S8 Table—eIF4E identical residues. Table D in S8 Table—eIF4G percentage identity. Table E in S8 Table—eIF4G non-identical residues. Table F in S8 Table—eIF4G identical residues. Table G in S8 Table—PABP percentage identity. Table H in S8 Table—PABP non-identical residues. Table I in S8 Table—PABP identical residues. Table J in S8 Table—Percentage identify of the NOT complex analysed in this study. Table K in S8 Table—non-identical residues in the NOT complex analysed in this study. Table L in S8 Table—identical residues in the NOT complex analysed in this study. Table M in S8 Table -Percentage identify of the exoribonucleases (XRN) analysed in this study. Table N in S8 Table—Non-identical residues of the exoribonucleases (XRN) analysed in this study. Table O in S8 Table—Identical residues of the exoribonucleases (XRN) analysed in this study. (XLSX) [file pone.0192633.s015.xlsx]

## Sheet: Table A
Table A in S8 table: eIF4E percentage pairwise identity
	N. designis	B. saltans0363	B. saltansE6	L. braziliensis_E6	L. major_E6	L. mexicana0240	L. infantum.26.0230	L. infantum_E6	L. donovani_0230	T. vivax_E6	T. carassi_E6	T. cruzi_E6	T. theileri_E6	T. grayi_E6	T. brucei_E6	T. congolense_E6	T. borreli_E5	T. borreli_E6	B. saltans821	B. saltans_E5	L. braziliensis_E5	L. majorE5	L. infantum_E5	P. serpens_E5	P. serpens_E6	H. muscarum_E5	H. muscarum_E6	T. vivax_E5	T. cruzi_E5	T. carassi_E5	T. theileri_E5	T. grayi_E5	T. congolense	T. congolense_E5	T. brucei_E5	T. carassi_E3	T. theileri_E3	T. cruzi_E3	Tv_E3	T. brucei_E3	T. congolensense_E3	P. serpens_g753	L. mexicana_E3	L. major_E3	L. donovani_E3	L. infantum_E3	B. saltans_E3	Neobodo_0174827792	Percolomonas_0117448084
N. designis		21.168	21.168	26.471	26.471	27.206	26.471	26.471	26.471	21.168	21.898	22.628	22.628	24.088	26.277	24.818	25.424	25	21.481	21.481	29.197	29.927	29.927	25.926	28.44	28.467	29.204	27.737	29.197	28.467	29.927	28.467	30.657	30.657	27.737	23.358	21.898	24.088	23.358	22.628	23.358	16.788	20.438	20.438	20.438	20.438	16.788	17.518	20.588
B. saltans0363	21.168		100	36.567	36.567	35.075	36.567	36.567	36.567	32.09	32.836	34.328	33.582	37.313	39.259	34.074	31.034	30.693	32.09	32.09	30.597	31.343	31.343	31.343	35.849	35.821	40.909	38.06	36.567	37.313	32.836	36.567	37.313	37.313	37.313	16.058	16.788	15.328	13.869	16.788	15.328	16.058	17.518	17.518	17.518	17.518	18.978	18.248	12.409
B. saltansE6	21.168	100		36.567	36.567	35.075	36.567	36.567	36.567	32.09	32.836	34.328	33.582	37.313	39.259	34.074	31.034	30.693	32.09	32.09	30.597	31.343	31.343	31.343	35.849	35.821	40.909	38.06	36.567	37.313	32.836	36.567	37.313	37.313	37.313	16.058	16.788	15.328	13.869	16.788	15.328	16.058	17.518	17.518	17.518	17.518	18.978	18.248	12.409
L. braziliensis_E6	26.471	36.567	36.567		94.697	94.697	96.212	96.212	96.212	41.791	45.522	47.015	43.284	45.522	47.407	45.926	34.483	39.604	31.061	31.061	32.09	32.836	32.836	31.818	37.736	32.836	38.182	32.836	33.582	33.582	36.567	34.328	34.328	34.328	32.836	14.599	16.058	16.788	15.328	13.869	15.328	13.869	18.248	17.518	18.248	18.248	13.139	16.058	15.556
L. major_E6	26.471	36.567	36.567	94.697		96.212	97.727	97.727	97.727	44.03	47.015	48.507	45.522	47.761	48.148	46.667	32.759	37.624	29.545	29.545	34.328	35.821	35.075	33.333	39.623	35.821	40.909	33.582	34.328	33.582	38.806	35.821	35.821	35.821	34.328	14.599	16.058	16.788	15.328	13.869	15.328	13.869	18.248	17.518	18.248	18.248	13.869	16.788	16.296
L. mexicana0240	27.206	35.075	35.075	94.697	96.212		98.485	98.485	98.485	42.537	44.776	47.761	44.776	46.269	47.407	45.926	33.621	38.614	28.788	28.788	34.328	35.075	35.075	32.576	38.679	35.821	40.909	33.582	34.328	34.328	38.806	35.821	35.821	35.821	35.075	16.058	17.518	18.248	16.788	15.328	16.788	15.328	18.978	18.248	18.978	18.978	13.139	16.788	14.815
L. infantum.26.0230	26.471	36.567	36.567	96.212	97.727	98.485		100	100	43.284	45.522	48.507	45.522	47.015	48.148	46.667	32.759	37.624	29.545	29.545	33.582	34.328	34.328	31.818	37.736	35.075	40	32.836	33.582	33.582	38.06	35.075	35.075	35.075	34.328	15.328	16.788	17.518	16.058	14.599	16.058	14.599	18.978	18.248	18.978	18.978	13.139	16.788	15.556
L. infantum_E6	26.471	36.567	36.567	96.212	97.727	98.485	100		100	43.284	45.522	48.507	45.522	47.015	48.148	46.667	32.759	37.624	29.545	29.545	33.582	34.328	34.328	31.818	37.736	35.075	40	32.836	33.582	33.582	38.06	35.075	35.075	35.075	34.328	15.328	16.788	17.518	16.058	14.599	16.058	14.599	18.978	18.248	18.978	18.978	13.139	16.788	15.556
L. donovani_0230	26.471	36.567	36.567	96.212	97.727	98.485	100	100		43.284	45.522	48.507	45.522	47.015	48.148	46.667	32.759	37.624	29.545	29.545	33.582	34.328	34.328	31.818	37.736	35.075	40	32.836	33.582	33.582	38.06	35.075	35.075	35.075	34.328	15.328	16.788	17.518	16.058	14.599	16.058	14.599	18.978	18.248	18.978	18.978	13.139	16.788	15.556
T. vivax_E6	21.168	32.09	32.09	41.791	44.03	42.537	43.284	43.284	43.284		55.97	61.94	59.701	61.94	55.556	56.296	27.586	32.673	29.104	29.104	37.313	37.313	37.313	26.119	31.132	34.328	39.091	34.328	33.582	32.09	35.821	33.582	38.06	38.06	34.328	13.869	16.058	13.869	12.409	13.869	12.409	13.139	12.409	12.409	12.409	12.409	10.219	15.328	10.949
T. carassi_E6	21.898	32.836	32.836	45.522	47.015	44.776	45.522	45.522	45.522	55.97		67.164	64.925	70.896	53.333	55.556	31.034	36.634	29.104	29.104	40.299	40.299	39.552	31.343	37.736	35.821	41.818	32.836	32.09	32.09	35.075	32.09	38.06	38.06	32.836	16.788	17.518	16.788	16.058	16.788	16.788	12.409	16.788	16.788	16.788	16.788	13.139	18.248	13.869
T. cruzi_E6	22.628	34.328	34.328	47.015	48.507	47.761	48.507	48.507	48.507	61.94	67.164		75.373	80.597	67.407	65.185	31.034	36.634	31.343	31.343	39.552	38.806	38.806	32.09	38.679	40.299	45.455	33.582	38.06	38.06	37.313	38.06	38.806	38.806	38.06	16.058	16.058	14.599	14.599	14.599	14.599	9.489	12.409	12.409	12.409	12.409	13.869	18.248	11.679
T. theileri_E6	22.628	33.582	33.582	43.284	45.522	44.776	45.522	45.522	45.522	59.701	64.925	75.373		80.597	60	62.222	30.172	33.663	29.851	29.851	36.567	37.313	37.313	30.597	36.792	36.567	40	35.075	37.313	36.567	36.567	36.567	41.045	41.045	39.552	18.248	17.518	16.058	16.058	16.058	16.058	12.409	12.409	12.409	12.409	12.409	13.869	19.708	11.679
T. grayi_E6	24.088	37.313	37.313	45.522	47.761	46.269	47.015	47.015	47.015	61.94	70.896	80.597	80.597		64.444	62.222	32.759	38.614	29.851	29.851	39.552	37.313	37.313	33.582	40.566	37.313	42.727	34.328	36.567	35.821	36.567	36.567	41.045	41.045	36.567	16.788	16.788	15.328	15.328	15.328	15.328	10.949	13.869	13.869	13.869	13.869	15.328	20.438	13.139
T. brucei_E6	26.277	39.259	39.259	47.407	48.148	47.407	48.148	48.148	48.148	55.556	53.333	67.407	60	64.444		72.593	27.586	32.353	30.37	30.37	37.037	37.037	37.037	28.889	34.579	35.556	41.441	31.852	36.296	37.778	34.815	36.296	37.778	37.778	37.778	15.328	16.058	15.328	15.328	13.869	14.599	11.679	12.409	12.409	12.409	12.409	13.139	19.708	16.058
T. congolense_E6	24.818	34.074	34.074	45.926	46.667	45.926	46.667	46.667	46.667	56.296	55.556	65.185	62.222	62.222	72.593		30.172	34.314	29.63	29.63	37.037	38.519	38.519	27.407	32.71	35.556	40.541	31.111	33.333	37.037	34.815	34.815	36.296	36.296	35.556	16.058	18.978	18.248	16.788	16.058	16.058	12.409	13.869	13.869	13.869	13.869	12.409	20.438	13.139
T. borreli_E5	25.424	31.034	31.034	34.483	32.759	33.621	32.759	32.759	32.759	27.586	31.034	31.034	30.172	32.759	27.586	30.172		95.05	34.483	34.483	37.931	37.069	37.069	39.655	43.564	42.241	42.453	37.931	35.345	35.345	36.207	36.207	35.345	35.345	37.069	20.339	19.492	21.186	19.492	19.492	19.492	14.407	20.339	20.339	20.339	20.339	13.559	14.407	18.644
T. borreli_E6	25	30.693	30.693	39.604	37.624	38.614	37.624	37.624	37.624	32.673	36.634	36.634	33.663	38.614	32.353	34.314	95.05		39.604	39.604	41.584	39.604	39.604	44.554	44.554	45.545	46.667	37.624	35.644	36.634	37.624	36.634	35.644	35.644	38.614	21.154	20.192	22.115	20.192	20.192	20.192	15.385	22.115	22.115	22.115	22.115	13.462	15.385	19.231
B. saltans821	21.481	32.09	32.09	31.061	29.545	28.788	29.545	29.545	29.545	29.104	29.104	31.343	29.851	29.851	30.37	29.63	34.483	39.604		100	41.791	41.045	41.791	36.29	38.679	35.821	40	36.567	38.806	42.537	38.806	41.045	36.567	36.567	36.567	15.328	15.328	16.058	15.328	15.328	17.518	13.869	13.869	13.869	13.139	13.139	12.409	15.328	14.815
B. saltans_E5	21.481	32.09	32.09	31.061	29.545	28.788	29.545	29.545	29.545	29.104	29.104	31.343	29.851	29.851	30.37	29.63	34.483	39.604	100		41.791	41.045	41.791	36.29	38.679	35.821	40	36.567	38.806	42.537	38.806	41.045	36.567	36.567	36.567	15.328	15.328	16.058	15.328	15.328	17.518	13.869	13.869	13.869	13.139	13.139	12.409	15.328	14.815
L. braziliensis_E5	29.197	30.597	30.597	32.09	34.328	34.328	33.582	33.582	33.582	37.313	40.299	39.552	36.567	39.552	37.037	37.037	37.931	41.584	41.791	41.791		95.522	96.269	50	57.547	61.94	70	48.507	50	51.493	53.731	51.493	47.761	47.761	50	21.168	21.898	21.168	16.788	18.978	18.248	17.518	18.248	18.248	18.248	18.248	17.518	18.248	16.788
L. majorE5	29.927	31.343	31.343	32.836	35.821	35.075	34.328	34.328	34.328	37.313	40.299	38.806	37.313	37.313	37.037	38.519	37.069	39.604	41.045	41.045	95.522		99.254	49.254	57.547	61.94	69.091	47.761	50	51.493	53.731	51.493	47.761	47.761	50	21.898	22.628	21.898	17.518	19.708	18.978	18.248	18.248	18.248	18.248	18.248	18.248	18.978	16.788
L. infantum_E5	29.927	31.343	31.343	32.836	35.075	35.075	34.328	34.328	34.328	37.313	39.552	38.806	37.313	37.313	37.037	38.519	37.069	39.604	41.791	41.791	96.269	99.254		50	57.547	62.687	69.091	48.507	50.746	51.493	53.731	51.493	47.761	47.761	50	21.898	22.628	21.898	17.518	19.708	18.978	18.248	18.248	18.248	18.248	18.248	18.248	18.978	16.788
P. serpens_E5	25.926	31.343	31.343	31.818	33.333	32.576	31.818	31.818	31.818	26.119	31.343	32.09	30.597	33.582	28.889	27.407	39.655	44.554	36.29	36.29	50	49.254	50		100	53.731	58.182	45.522	42.537	42.537	44.03	42.537	42.537	42.537	38.06	16.788	16.788	16.788	13.139	14.599	14.599	16.058	14.599	13.869	14.599	14.599	17.518	17.518	18.519
P. serpens_E6	28.44	35.849	35.849	37.736	39.623	38.679	37.736	37.736	37.736	31.132	37.736	38.679	36.792	40.566	34.579	32.71	43.564	44.554	38.679	38.679	57.547	57.547	57.547	100		63.208	70	50.943	49.057	49.057	51.887	50	50	50	45.283	17.431	17.431	17.431	13.761	14.679	14.679	17.431	15.596	14.679	15.596	15.596	18.349	19.266	20.183
H. muscarum_E5	28.467	35.821	35.821	32.836	35.821	35.821	35.075	35.075	35.075	34.328	35.821	40.299	36.567	37.313	35.556	35.556	42.241	45.545	35.821	35.821	61.94	61.94	62.687	53.731	63.208		100	45.522	50	49.254	49.254	50	48.507	48.507	48.507	20.438	19.708	18.978	16.058	18.978	18.248	17.518	16.788	16.788	17.518	17.518	15.328	17.518	15.328
H. muscarum_E6	29.204		40.909	38.182	40.909	40.909	40	40	40	39.091	41.818	45.455	40	42.727	41.441	40.541	42.453	46.667	40	40	70	69.091	69.091	58.182	70	100		51.818	57.273	56.364	56.364	56.364	54.545	54.545	55.455	20.354	20.354	19.469	17.699	19.469	18.584	17.699	16.814	16.814	17.699	17.699	15.929	17.699	15.929
T. vivax_E5	27.737	38.06	38.06	32.836	33.582	33.582	32.836	32.836	32.836	34.328	32.836	33.582	35.075	34.328	31.852	31.111	37.931	37.624	36.567	36.567	48.507	47.761	48.507	45.522	50.943	45.522	51.818		64.925	64.179	64.925	63.433	65.672	65.672	62.687	16.788	16.788	16.058	15.328	16.788	17.518	16.788	19.708	18.978	18.248	18.248	15.328	18.978	16.058
T. cruzi_E5	29.197	36.567	36.567	33.582	34.328	34.328	33.582	33.582	33.582	33.582	32.09	38.06	37.313	36.567	36.296	33.333	35.345	35.644	38.806	38.806	50	50	50.746	42.537	49.057	50	57.273	64.925		79.851	79.851	83.582	73.881	73.881	73.134	16.788	18.248	17.518	18.978	18.248	18.978	16.058	17.518	18.248	18.248	18.248	13.139	19.708	17.518
T. carassi_E5	28.467	37.313	37.313	33.582	33.582	34.328	33.582	33.582	33.582	32.09	32.09	38.06	36.567	35.821	37.778	37.037	35.345	36.634	42.537	42.537	51.493	51.493	51.493	42.537	49.057	49.254	56.364	64.179	79.851		80.597	85.821	76.119	76.119	73.134	17.518	21.168	20.438	21.898	20.438	21.898	16.788	18.248	18.978	18.978	18.978	13.869	18.978	18.978
T. theileri_E5	29.927	32.836	32.836	36.567	38.806	38.806	38.06	38.06	38.06	35.821	35.075	37.313	36.567	36.567	34.815	34.815	36.207	37.624	38.806	38.806	53.731	53.731	53.731	44.03	51.887	49.254	56.364	64.925	79.851	80.597		83.582	74.627	74.627	70.149	16.058	19.708	18.978	18.978	18.248	19.708	16.788	19.708	20.438	20.438	20.438	14.599	18.978	18.248
T. grayi_E5	28.467	36.567	36.567	34.328	35.821	35.821	35.075	35.075	35.075	33.582	32.09	38.06	36.567	36.567	36.296	34.815	36.207	36.634	41.045	41.045	51.493	51.493	51.493	42.537	50	50	56.364	63.433	83.582	85.821	83.582		75.373	75.373	73.881	17.518	20.438	19.708	21.168	20.438	22.628	18.248	18.978	19.708	19.708	19.708	15.328	20.438	18.248
T. congolense2	30.657	37.313	37.313	34.328	35.821	35.821	35.075	35.075	35.075	38.06	38.06	38.806	41.045	41.045	37.778	36.296	35.345	35.644	36.567	36.567	47.761	47.761	47.761	42.537	50	48.507	54.545	65.672	73.881	76.119	74.627	75.373		100	79.851	19.708	20.438	19.708	21.898	21.168	21.898	17.518	20.438	21.168	21.168	21.168	17.518	21.168	18.248
T. congolense_E5	30.657	37.313	37.313	34.328	35.821	35.821	35.075	35.075	35.075	38.06	38.06	38.806	41.045	41.045	37.778	36.296	35.345	35.644	36.567	36.567	47.761	47.761	47.761	42.537	50	48.507	54.545	65.672	73.881	76.119	74.627	75.373	100		79.851	19.708	20.438	19.708	21.898	21.168	21.898	17.518	20.438	21.168	21.168	21.168	17.518	21.168	18.248
T. brucei_E5	27.737	37.313	37.313	32.836	34.328	35.075	34.328	34.328	34.328	34.328	32.836	38.06	39.552	36.567	37.778	35.556	37.069	38.614	36.567	36.567	50	50	50	38.06	45.283	48.507	55.455	62.687	73.134	73.134	70.149	73.881	79.851	79.851		18.978	20.438	18.978	21.898	20.438	21.898	17.518	20.438	21.168	21.168	21.168	17.518	21.168	14.599
T. carassi_g2832	23.358	16.058	16.058	14.599	14.599	16.058	15.328	15.328	15.328	13.869	16.788	16.058	18.248	16.788	15.328	16.058	20.339	21.154	15.328	15.328	21.168	21.898	21.898	16.788	17.431	20.438	20.354	16.788	16.788	17.518	16.058	17.518	19.708	19.708	18.978		80.147	83.088	75.735	78.676	77.941	53.676	58.088	57.353	58.088	58.088	47.059	42.336	28.467
T. theileri_E3	21.898	16.788	16.788	16.058	16.058	17.518	16.788	16.788	16.788	16.058	17.518	16.058	17.518	16.788	16.058	18.978	19.492	20.192	15.328	15.328	21.898	22.628	22.628	16.788	17.431	19.708	20.354	16.788	18.248	21.168	19.708	20.438	20.438	20.438	20.438	80.147		91.176	80.147	83.088	81.618	55.147	59.559	58.824	59.559	59.559	51.471	43.066	27.737
T. cruzi_E3	24.088	15.328	15.328	16.788	16.788	18.248	17.518	17.518	17.518	13.869	16.788	14.599	16.058	15.328	15.328	18.248	21.186	22.115	16.058	16.058	21.168	21.898	21.898	16.788	17.431	18.978	19.469	16.058	17.518	20.438	18.978	19.708	19.708	19.708	18.978	83.088	91.176		85.294	86.029	86.765	53.676	61.029	61.029	61.765	61.765	47.794	42.336	28.467
T. vivax_E3	23.358	13.869	13.869	15.328	15.328	16.788	16.058	16.058	16.058	12.409	16.058	14.599	16.058	15.328	15.328	16.788	19.492	20.192	15.328	15.328	16.788	17.518	17.518	13.139	13.761	16.058	17.699	15.328	18.978	21.898	18.978	21.168	21.898	21.898	21.898	75.735	80.147	85.294		83.824	84.559	50.735	55.882	55.882	56.618	56.618	45.588	40.876	23.358
T. brucei_E3	22.628	16.788	16.788	13.869	13.869	15.328	14.599	14.599	14.599	13.869	16.788	14.599	16.058	15.328	13.869	16.058	19.492	20.192	15.328	15.328	18.978	19.708	19.708	14.599	14.679	18.978	19.469	16.788	18.248	20.438	18.248	20.438	21.168	21.168	20.438	78.676	83.088	86.029	83.824		89.706	51.471	58.088	57.353	58.088	58.088	50.735	42.336	24.818
T. congolense_E3	23.358	15.328	15.328	15.328	15.328	16.788	16.058	16.058	16.058	12.409	16.788	14.599	16.058	15.328	14.599	16.058	19.492	20.192	17.518	17.518	18.248	18.978	18.978	14.599	14.679	18.248	18.584	17.518	18.978	21.898	19.708	22.628	21.898	21.898	21.898	77.941	81.618	86.765	84.559	89.706		55.147	61.029	61.029	61.765	61.765	52.206	43.796	26.277
P. serpens_g753	16.788	16.058	16.058	13.869	13.869	15.328	14.599	14.599	14.599	13.139	12.409	9.489	12.409	10.949	11.679	12.409	14.407	15.385	13.869	13.869	17.518	18.248	18.248	16.058	17.431	17.518	17.699	16.788	16.058	16.788	16.788	18.248	17.518	17.518	17.518	53.676	55.147	53.676	50.735	51.471	55.147		66.176	64.706	64.706	64.706	47.794	38.686	21.168
L. mexicana_E3	20.438	17.518	17.518	18.248	18.248	18.978	18.978	18.978	18.978	12.409	16.788	12.409	12.409	13.869	12.409	13.869	20.339	22.115	13.869	13.869	18.248	18.248	18.248	14.599	15.596	16.788	16.814	19.708	17.518	18.248	19.708	18.978	20.438	20.438	20.438	58.088	59.559	61.029	55.882	58.088	61.029	66.176		96.324	96.324	96.324	47.059	36.496	24.088
L. major_E3	20.438	17.518	17.518	17.518	17.518	18.248	18.248	18.248	18.248	12.409	16.788	12.409	12.409	13.869	12.409	13.869	20.339	22.115	13.869	13.869	18.248	18.248	18.248	13.869	14.679	16.788	16.814	18.978	18.248	18.978	20.438	19.708	21.168	21.168	21.168	57.353	58.824	61.029	55.882	57.353	61.029	64.706	96.324		98.529	98.529	47.059	36.496	24.088
L. donovani_E3	20.438	17.518	17.518	18.248	18.248	18.978	18.978	18.978	18.978	12.409	16.788	12.409	12.409	13.869	12.409	13.869	20.339	22.115	13.139	13.139	18.248	18.248	18.248	14.599	15.596	17.518	17.699	18.248	18.248	18.978	20.438	19.708	21.168	21.168	21.168	58.088	59.559	61.765	56.618	58.088	61.765	64.706	96.324	98.529		100	47.794	37.226	24.088
L. infantum_E3	20.438	17.518	17.518	18.248	18.248	18.978	18.978	18.978	18.978	12.409	16.788	12.409	12.409	13.869	12.409	13.869	20.339	22.115	13.139	13.139	18.248	18.248	18.248	14.599	15.596	17.518	17.699	18.248	18.248	18.978	20.438	19.708	21.168	21.168	21.168	58.088	59.559	61.765	56.618	58.088	61.765	64.706	96.324	98.529	100		47.794	37.226	24.088
B. saltans_E3	16.788	18.978	18.978	13.139	13.869	13.139	13.139	13.139	13.139	10.219	13.139	13.869	13.869	15.328	13.139	12.409	13.559	13.462	12.409	12.409	17.518	18.248	18.248	17.518	18.349	15.328	15.929	15.328	13.139	13.869	14.599	15.328	17.518	17.518	17.518	47.059	51.471	47.794	45.588	50.735	52.206	47.794	47.059	47.059	47.794	47.794		48.175	25.547
Neobodo_0174827792	17.518	18.248	18.248	16.058	16.788	16.788	16.788	16.788	16.788	15.328	18.248	18.248	19.708	20.438	19.708	20.438	14.407	15.385	15.328	15.328	18.248	18.978	18.978	17.518	19.266	17.518	17.699	18.978	19.708	18.978	18.978	20.438	21.168	21.168	21.168	42.336	43.066	42.336	40.876	42.336	43.796	38.686	36.496	36.496	37.226	37.226	48.175		27.737
Percolomonas_0117448084	20.588	12.409	12.409	15.556	16.296	14.815	15.556	15.556	15.556	10.949	13.869	11.679	11.679	13.139	16.058	13.139	18.644	19.231	14.815	14.815	16.788	16.788	16.788	18.519	20.183	15.328	15.929	16.058	17.518	18.978	18.248	18.248	18.248	18.248	14.599	28.467	27.737	28.467	23.358	24.818	26.277	21.168	24.088	24.088	24.088	24.088	25.547	27.737
Neobodo_0174882594	17.618	17.618	17.618	16.888	16.888	16.888	16.888	16.888	16.888	15.428	17.618	16.888	18.348	17.618	19.078	15.428	17.065	16.477	19.808	19.808	16.888	17.618	17.618	16.888	18.474	19.808	21.36	19.808	21.267	20.537	20.537	21.267	20.537	20.537	19.078	21.997	24.187	23.457	23.457	23.457	24.187	20.537	23.457	24.187	24.917	24.917	24.187	25.647	30.027
T. vivax_E2	20.438	16.788	16.788	16.788	16.788	16.788	16.788	16.788	16.788	16.058	15.328	13.139	15.328	16.058	13.139	16.788	15.254	17.308	24.088	24.088	20.438	20.438	20.438	22.628	25.688	20.438	19.469	21.898	19.708	20.438	20.438	19.708	21.898	21.898	21.898	26.277	27.007	25.547	25.547	27.007	26.277	24.088	24.088	23.358	24.088	24.088	22.628	26.277	31.387
T. brucei_E1	20.438	16.788	16.788	16.788	16.788	16.788	16.788	16.788	16.788	16.058	15.328	13.139	15.328	16.058	13.139	16.788	15.254	17.308	24.088	24.088	20.438	20.438	20.438	22.628	25.688	20.438	19.469	21.898	19.708	20.438	20.438	19.708	21.898	21.898	21.898	26.277	27.007	25.547	25.547	27.007	26.277	24.088	24.088	23.358	24.088	24.088	22.628	26.277	31.387
T. theileri_E2	18.248	15.328	15.328	16.058	16.058	15.328	16.058	16.058	16.058	16.058	17.518	15.328	18.248	16.058	16.788	18.978	15.254	17.308	24.088	24.088	19.708	19.708	19.708	21.168	23.853	18.248	19.469	19.708	16.788	20.438	18.978	19.708	21.898	21.898	18.978	29.197	30.657	29.927	28.467	28.467	29.197	24.818	25.547	26.277	27.007	27.007	24.818	31.387	35.766
T. cruzi_E2	19.708	15.328	15.328	16.058	16.788	15.328	16.058	16.058	16.058	17.518	19.708	17.518	18.248	18.978	18.248	18.978	14.407	16.346	24.088	24.088	21.168	21.168	21.168	21.168	23.853	22.628	23.009	20.438	20.438	21.898	20.438	21.168	24.088	24.088	20.438	27.007	32.117	29.927	29.197	32.117	30.657	24.818	24.088	24.088	24.818	24.818	26.277	29.927	32.847
T. cruzi_XP_815483.1	19.708	15.328	15.328	15.328	16.058	14.599	15.328	15.328	15.328	16.788	18.978	16.788	17.518	18.248	17.518	18.248	14.407	16.346	24.088	24.088	21.168	21.168	21.168	21.168	23.853	22.628	23.009	20.438	20.438	21.898	20.438	21.168	24.088	24.088	20.438	27.007	32.117	29.927	29.197	32.117	30.657	24.818	24.088	24.088	24.818	24.818	26.277	29.927	32.847
T. brucei_E2	20.438	16.058	16.058	15.328	15.328	15.328	15.328	15.328	15.328	18.248	18.248	17.518	18.978	18.248	18.248	18.978	14.407	14.423	25.547	25.547	18.978	18.978	18.978	17.518	19.266	21.168	21.239	19.708	18.248	19.708	18.978	18.248	20.438	20.438	18.978	27.737	30.657	29.197	27.007	29.927	29.927	23.358	26.277	26.277	27.007	27.007	23.358	29.197	35.036
T. congolense_E2	22.628	17.518	17.518	16.788	16.788	16.788	16.788	16.788	16.788	16.058	18.978	16.058	18.248	17.518	18.248	19.708	15.254	15.385	24.088	24.088	18.978	18.978	18.978	20.438	22.018	18.248	18.584	20.438	19.708	20.438	19.708	20.438	23.358	23.358	22.628	26.277	29.927	28.467	27.737	27.737	29.197	27.007	26.277	25.547	26.277	26.277	22.628	28.467	32.117
P. serpens_g3391	17.143	14.423	14.423	14.423	14.423	14.423	14.423	14.423	14.423	12.5	15.385	15.385	14.423	14.423	13.333	13.333	15	17.857	20.192	20.192	15.385	16.346	16.346	14.423	15.476	14.423	14.423	16.346	16.346	17.308	16.346	17.308	15.385	15.385	16.346	22.857	24.762	23.81	22.857	23.81	24.762	24.762	25.714	25.714	25.714	25.714	20	25.714	23.81
L. mexicana_E2	17.518	16.058	16.058	17.518	17.518	18.248	17.518	17.518	17.518	16.788	17.518	16.058	16.788	16.788	15.328	17.518	15.254	15.385	21.168	21.168	16.788	16.788	16.788	15.328	16.514	15.328	15.044	19.708	16.788	16.788	18.248	17.518	18.978	18.978	18.248	27.007	27.737	26.277	23.358	27.007	25.547	24.088	27.737	27.737	27.007	27.007	24.088	29.197	29.927
L. major_E2	17.518	15.328	15.328	18.248	18.248	18.978	18.248	18.248	18.248	16.788	16.788	15.328	16.058	16.058	16.058	18.248	16.102	16.346	21.898	21.898	16.788	16.788	16.788	16.058	17.431	15.328	14.159	18.978	17.518	16.788	18.978	18.248	19.708	19.708	18.978	27.007	28.467	28.467	25.547	27.737	27.737	26.277	27.737	27.737	27.007	27.007	24.818	29.197	29.927
L. donovani_E2	18.248	14.599	14.599	17.518	18.248	18.248	17.518	17.518	17.518	16.058	17.518	16.058	15.328	16.788	14.599	17.518	16.102	16.346	21.168	21.168	17.518	17.518	17.518	16.788	18.349	16.058	15.044	19.708	18.248	16.788	19.708	18.978	20.438	20.438	18.248	27.007	28.467	28.467	25.547	27.737	27.737	25.547	27.737	27.737	27.007	27.007	25.547	29.927	30.657
L. infantum_E2	18.248	14.599	14.599	17.518	18.248	18.248	17.518	17.518	17.518	16.058	17.518	16.058	15.328	16.788	14.599	17.518	16.102	16.346	21.168	21.168	17.518	17.518	17.518	16.788	18.349	16.058	15.044	19.708	18.248	16.788	19.708	18.978	20.438	20.438	18.248	27.007	28.467	28.467	25.547	27.737	27.737	25.547	27.737	27.737	27.007	27.007	25.547	29.927	30.657
B. saltans_E2	21.168	14.599	14.599	20.438	20.438	20.438	20.438	20.438	20.438	13.869	15.328	14.599	16.788	16.058	16.788	16.788	14.407	15.385	21.898	21.898	16.058	16.788	16.788	14.599	14.679	17.518	16.814	16.788	16.058	18.248	16.788	16.788	18.248	18.248	16.058	24.818	26.277	27.007	26.277	25.547	27.737	26.277	27.007	27.737	27.737	27.737	21.898	27.007	29.197
T. borreli_E2	21.898	20.438	20.438	20.438	21.168	21.168	21.168	21.168	21.168	22.628	20.438	20.438	23.358	22.628	21.898	22.628	20.339	19.231	21.898	21.898	16.058	16.788	16.788	16.058	17.431	20.438	22.124	18.978	18.978	18.978	16.788	17.518	19.708	19.708	23.358	27.737	29.927	27.007	27.007	27.007	27.737	27.737	27.737	27.007	27.007	27.007	25.547	28.467	28.467
N. gruberi_XP_002682429.1	19.259	16.058	16.058	16.296	16.296	16.296	16.296	16.296	16.296	14.599	15.328	13.139	13.139	13.869	16.788	15.328	14.407	15.385	17.829	17.829	15.328	14.599	14.599	16.279	17.431	13.869	16.814	17.518	17.518	17.518	16.058	16.788	18.978	18.978	16.788	21.168	22.628	21.168	23.358	24.088	21.898	23.358	24.818	24.088	24.818	24.818	21.168	24.088	25.185
T. brucei_E1	29.927	21.168	21.168	20.438	19.708	21.898	20.438	20.438	20.438	21.898	18.978	21.168	24.088	22.628	24.818	23.358	19.492	19.231	17.518	17.518	20.438	20.438	20.438	16.788	19.266	24.088	25.664	21.168	23.358	24.088	21.898	24.818	26.277	26.277	24.818	30.657	28.467	27.737	27.007	26.277	28.467	28.467	27.007	27.007	27.007	27.007	28.467	32.117	31.387
T. congolensen_E1	28.467	21.898	21.898	21.168	20.438	21.168	21.168	21.168	21.168	20.438	18.978	19.708	21.898	19.708	24.088	22.628	17.797	17.308	16.788	16.788	18.248	18.978	18.978	15.328	17.431	22.628	24.779	19.708	21.898	22.628	20.438	22.628	24.818	24.818	23.358	29.927	28.467	27.737	27.007	26.277	28.467	28.467	27.007	27.007	27.007	27.007	27.737	32.117	33.577
T. carassi_E1	27.737	21.898	21.898	18.978	18.978	18.248	18.978	18.978	18.978	18.978	18.248	18.248	18.978	18.978	22.628	20.438	16.949	15.385	16.788	16.788	18.248	18.248	18.248	14.599	16.514	20.438	21.239	21.168	22.628	23.358	20.438	24.088	26.277	26.277	23.358	29.927	30.657	29.197	28.467	28.467	30.657	27.007	28.467	28.467	28.467	28.467	28.467	33.577	32.117
T. theileri_E1	28.467	19.708	19.708	18.248	18.248	18.248	18.248	18.248	18.248	17.518	18.248	17.518	20.438	18.978	21.168	21.898	19.492	19.231	17.518	17.518	18.978	18.978	18.978	15.328	17.431	21.168	23.009	20.438	23.358	24.818	22.628	24.088	25.547	25.547	25.547	30.657	29.197	28.467	27.737	29.197	31.387	28.467	27.737	27.737	27.737	27.737	27.007	32.847	35.766
T. theileri_g5442	28.467	19.708	19.708	18.248	18.248	18.248	18.248	18.248	18.248	17.518	18.248	17.518	20.438	18.978	21.168	21.898	19.492	19.231	17.518	17.518	18.978	18.978	18.978	15.328	17.431	21.168	23.009	20.438	23.358	24.818	22.628	24.088	25.547	25.547	25.547	30.657	29.197	28.467	27.737	29.197	31.387	28.467	27.737	27.737	27.737	27.737	27.007	32.847	35.766
TcCLB.506127.170..pep	27.737	22.628	22.628	21.168	20.438	21.168	21.168	21.168	21.168	20.438	19.708	18.248	21.898	19.708	22.628	23.358	21.186	21.154	16.058	16.058	20.438	20.438	20.438	16.788	19.266	23.358	24.779	20.438	21.168	21.168	20.438	22.628	24.088	24.088	22.628	31.387	29.197	28.467	26.277	26.277	28.467	27.737	27.737	27.737	27.737	27.737	26.277	33.577	36.496
T. cruzi_XP_816200.1	27.737	22.628	22.628	21.168	20.438	21.168	21.168	21.168	21.168	20.438	19.708	18.248	21.898	19.708	22.628	23.358	21.186	21.154	16.058	16.058	20.438	20.438	20.438	16.788	19.266	23.358	24.779	20.438	21.168	21.168	20.438	22.628	24.088	24.088	22.628	31.387	29.197	28.467	26.277	26.277	28.467	27.737	27.737	27.737	27.737	27.737	26.277	33.577	36.496
TcCLB.503593.10..pep	27.737	22.628	22.628	21.168	20.438	21.168	21.168	21.168	21.168	20.438	19.708	18.248	21.898	19.708	22.628	23.358	21.186	21.154	16.058	16.058	20.438	20.438	20.438	16.788	19.266	23.358	24.779	20.438	21.168	21.168	20.438	22.628	24.088	24.088	22.628	31.387	29.197	28.467	26.277	26.277	28.467	27.737	27.737	27.737	27.737	27.737	26.277	33.577	36.496
T. cruzi_E1	27.737	22.628	22.628	21.168	20.438	21.168	21.168	21.168	21.168	20.438	19.708	18.248	21.898	19.708	22.628	23.358	21.186	21.154	16.058	16.058	20.438	20.438	20.438	16.788	19.266	23.358	24.779	20.438	21.168	21.168	20.438	22.628	24.088	24.088	22.628	31.387	29.197	28.467	26.277	26.277	28.467	27.737	27.737	27.737	27.737	27.737	26.277	33.577	36.496
P. serpens_g2763	26.277	21.168	21.168	16.058	16.058	17.518	16.058	16.058	16.058	18.978	17.518	17.518	20.438	19.708	22.628	19.708	21.186	20.192	16.788	16.788	17.518	18.248	18.248	16.058	17.431	18.248	21.239	19.708	23.358	21.168	18.248	21.898	24.088	24.088	22.628	27.737	27.007	27.007	26.277	26.277	27.007	26.277	24.818	25.547	25.547	25.547	24.818	31.387	27.007
H. muscarum_E1	29.197	20.438	20.438	14.599	14.599	14.599	14.599	14.599	14.599	16.788	18.978	17.518	19.708	16.058	20.438	20.438	19.492	18.269	17.518	17.518	19.708	20.438	20.438	13.869	15.596	17.518	19.469	24.088	23.358	21.898	19.708	18.978	23.358	23.358	22.628	27.737	26.277	26.277	26.277	26.277	28.467	27.737	27.007	27.007	27.007	27.007	27.007	30.657	28.467
L. major4_E1	31.387	19.708	19.708	19.708	20.438	20.438	19.708	19.708	19.708	18.248	19.708	19.708	21.168	19.708	23.358	21.168	21.186	20.192	18.978	18.978	21.898	22.628	22.628	18.248	21.101	21.898	23.894	21.898	26.277	24.818	23.358	26.277	27.007	27.007	25.547	28.467	27.737	29.197	29.197	26.277	29.927	27.007	27.737	27.737	28.467	28.467	25.547	33.577	29.927
L. donovani_E1	31.387	19.708	19.708	19.708	20.438	20.438	19.708	19.708	19.708	18.248	19.708	19.708	21.168	19.708	23.358	21.168	21.186	20.192	18.978	18.978	21.898	22.628	22.628	18.248	21.101	21.898	23.894	21.898	26.277	24.818	23.358	26.277	27.007	27.007	25.547	28.467	27.737	29.197	29.197	26.277	29.927	27.007	27.737	27.737	28.467	28.467	25.547	33.577	29.927
L. infantum_E1	31.387	19.708	19.708	19.708	20.438	20.438	19.708	19.708	19.708	18.248	19.708	19.708	21.168	19.708	23.358	21.168	21.186	20.192	18.978	18.978	21.898	22.628	22.628	18.248	21.101	21.898	23.894	21.898	26.277	24.818	23.358	26.277	27.007	27.007	25.547	28.467	27.737	29.197	29.197	26.277	29.927	27.007	27.737	27.737	28.467	28.467	25.547	33.577	29.927
L. mexicana_E1	30.657	18.978	18.978	18.978	19.708	19.708	18.978	18.978	18.978	17.518	18.978	18.978	20.438	18.978	22.628	20.438	20.339	19.231	19.708	19.708	21.168	21.898	21.898	18.248	21.101	21.168	23.009	21.168	25.547	24.088	22.628	25.547	26.277	26.277	24.818	28.467	27.737	29.197	29.197	26.277	29.927	27.007	27.737	27.737	28.467	28.467	25.547	32.117	29.927
Neobodo_0174850274	22.628	16.912	16.912	16.788	16.788	17.518	17.518	17.518	17.518	16.788	13.869	15.328	14.599	16.788	16.788	16.058	18.644	19.231	16.788	16.788	18.978	18.978	18.978	16.788	18.349	16.788	19.469	17.518	21.168	18.978	20.438	18.978	20.438	20.438	17.518	27.941	31.618	30.882	28.676	30.882	31.618	28.676	32.353	32.353	32.353	32.353	22.794	25.547	26.277
T. borreli_E4	26.277	16.912	16.912	15.328	16.788	16.788	15.328	15.328	15.328	14.599	19.708	16.058	15.328	16.788	16.058	14.599	16.102	16.346	16.788	16.788	22.628	22.628	21.898	16.788	18.349	21.168	23.894	20.438	21.898	18.978	20.438	20.438	21.898	21.898	19.708	23.529	25	24.265	23.529	27.206	25.735	25.735	27.206	27.206	27.206	27.206	26.471	24.818	21.168
B. saltans_E4	24.818	15.441	15.441	16.058	16.788	16.788	16.058	16.058	16.058	16.058	19.708	15.328	13.139	16.788	16.058	16.788	16.949	18.269	17.518	17.518	23.358	23.358	23.358	15.328	16.514	17.518	20.354	17.518	18.248	16.788	19.708	20.438	20.438	20.438	17.518	27.941	28.676	28.676	27.941	28.676	27.206	25.735	30.147	30.147	30.147	30.147	25.735	27.737	28.467
T. vivax_E4	26.277	16.788	16.788	21.898	21.898	21.168	21.898	21.898	21.898	16.788	16.058	16.788	16.788	18.248	14.599	15.328	20.339	19.231	16.788	16.788	21.898	22.628	22.628	16.788	17.431	17.518	19.469	23.358	24.088	24.818	27.737	24.818	23.358	23.358	22.628	25	27.206	26.471	25	25	25	23.529	27.941	27.941	27.941	27.941	25	27.737	25.547
T. carassi_E4	24.088	16.788	16.788	17.518	17.518	18.248	17.518	17.518	17.518	19.708	18.248	17.518	16.788	17.518	16.788	17.518	17.797	17.308	17.518	17.518	22.628	23.358	23.358	18.248	20.183	21.898	22.124	22.628	24.818	23.358	26.277	25.547	25.547	25.547	23.358	25	28.676	26.471	26.471	27.941	27.206	24.265	27.206	27.206	27.206	27.206	27.206	31.387	28.467
T. theileri_E4	24.818	17.518	17.518	21.168	21.168	21.168	21.168	21.168	21.168	16.788	17.518	18.248	16.788	19.708	16.788	17.518	18.644	18.269	16.058	16.058	22.628	21.898	22.628	18.248	18.349	19.708	22.124	20.438	23.358	21.898	24.818	24.088	23.358	23.358	22.628	25	27.941	25.735	27.206	27.941	27.941	26.471	27.941	27.941	27.941	27.941	25.735	30.657	29.927
T. cruzi_XP_806622.1	26.277	20.438	20.438	20.438	21.168	21.168	20.438	20.438	20.438	19.708	18.978	18.978	17.518	18.978	17.518	16.788	16.949	17.308	16.058	16.058	21.168	21.898	21.898	16.788	18.349	21.898	23.009	21.168	22.628	21.898	24.818	26.277	26.277	26.277	25.547	25.735	27.941	25.735	27.206	28.676	28.676	26.471	27.206	27.206	27.206	27.206	27.941	30.657	25.547
T. cruzi_E3	26.277	20.438	20.438	20.438	21.168	21.168	20.438	20.438	20.438	19.708	18.978	18.978	17.518	18.978	17.518	16.788	16.949	17.308	16.058	16.058	21.168	21.898	21.898	16.788	18.349	21.898	23.009	21.168	22.628	21.898	24.818	26.277	26.277	26.277	25.547	25.735	27.941	25.735	27.206	28.676	28.676	26.471	27.206	27.206	27.206	27.206	27.941	30.657	25.547
T. cruzi_XP_802169.1	26.277	20.438	20.438	20.438	21.168	21.168	20.438	20.438	20.438	19.708	18.978	18.978	17.518	18.978	17.518	16.788	16.949	17.308	16.058	16.058	21.168	21.898	21.898	16.788	18.349	21.898	23.009	21.168	22.628	21.898	24.818	26.277	26.277	26.277	25.547	25.735	27.941	25.735	27.206	28.676	28.676	26.471	27.206	27.206	27.206	27.206	27.941	30.657	25.547
T. brucei_E4	27.007	15.328	15.328	18.248	18.248	16.788	17.518	17.518	17.518	15.328	15.328	14.599	15.328	18.248	15.328	16.788	16.949	18.269	17.518	17.518	19.708	20.438	20.438	16.058	16.514	17.518	18.584	19.708	22.628	24.818	25.547	24.818	23.358	23.358	21.168	27.206	27.941	28.676	28.676	29.412	29.412	24.265	29.412	28.676	28.676	28.676	27.941	29.197	28.467
T. congolense_E4	23.358	17.518	17.518	19.708	20.438	18.978	19.708	19.708	19.708	16.788	18.248	17.518	18.248	18.978	16.788	16.058	18.644	18.269	18.248	18.248	22.628	23.358	23.358	16.058	17.431	19.708	22.124	19.708	22.628	24.088	25.547	23.358	24.818	24.818	24.088	26.471	27.206	26.471	27.941	28.676	27.206	25.735	29.412	29.412	29.412	29.412	27.206	28.467	27.007
H. muscarum_E4	21.239	15.044	15.044	15.929	15.929	15.044	15.929	15.929	15.929	15.929	15.044	15.044	18.584	18.584	15.044	13.274	14.141	15	17.699	17.699	20.354	20.354	20.354	17.699	18.095	17.699	19.101	14.159	20.354	21.239	23.894	19.469	22.124	22.124	22.124	23.894	27.434	24.779	24.779	28.319	26.549	24.779	30.973	30.973	30.973	30.973	26.549	30.088	29.204
L. mexicana_E4	21.168	16.788	16.788	18.248	19.708	17.518	18.248	18.248	18.248	18.248	19.708	18.248	18.248	21.168	18.248	18.978	17.797	16.346	16.788	16.788	22.628	23.358	22.628	17.518	19.266	19.708	22.124	22.628	24.088	24.088	25.547	22.628	28.467	28.467	24.088	27.941	28.676	26.471	27.941	27.941	28.676	26.471	30.882	30.882	30.882	30.882	26.471	31.387	27.007
L. major4_E4	21.168	16.788	16.788	18.248	19.708	17.518	18.248	18.248	18.248	18.248	19.708	18.248	18.248	21.168	18.248	18.978	17.797	16.346	16.788	16.788	22.628	23.358	22.628	17.518	19.266	19.708	22.124	22.628	24.088	24.088	25.547	22.628	28.467	28.467	24.088	27.941	28.676	26.471	27.206	27.941	28.676	25.735	30.882	30.882	30.882	30.882	26.471	32.117	26.277
L. donovani_E4	21.168	16.788	16.788	18.248	19.708	17.518	18.248	18.248	18.248	18.248	19.708	18.248	18.248	21.168	18.248	18.978	17.797	16.346	16.788	16.788	22.628	23.358	22.628	17.518	19.266	19.708	22.124	22.628	24.088	24.088	25.547	22.628	28.467	28.467	24.088	27.941	28.676	26.471	27.206	27.941	28.676	25.735	30.882	30.882	30.882	30.882	26.471	32.117	26.277
L. infantum_E4	21.168	16.788	16.788	18.248	19.708	17.518	18.248	18.248	18.248	18.248	19.708	18.248	18.248	21.168	18.248	18.978	17.797	16.346	16.788	16.788	22.628	23.358	22.628	17.518	19.266	19.708	22.124	22.628	24.088	24.088	25.547	22.628	28.467	28.467	24.088	27.941	28.676	26.471	27.206	27.941	28.676	25.735	30.882	30.882	30.882	30.882	26.471	32.117	26.277
[truncated: 47 more columns]

## Sheet: Table B
Table B in S8 table: eIF4E non identical residues
	N. designis	B. saltans0363	B. saltansE6	L. braziliensis_E6	L. major_E6	L. mexicana0240	L. infantum.26.0230	L. infantum_E6	L. donovani_0230	T. vivax_E6	T. carassi_E6	T. cruzi_E6	T. theileri_E6	T. grayi_E6	T. brucei_E6	T. congolense_E6	T. borreli_E5	T. borreli_E6	B. saltans821	B. saltans_E5	L. braziliensis_E5	L. majorE5	L. infantum_E5	P. serpens_E5	P. serpens_E6	H. muscarum_E5	H. muscarum_E6	T. vivax_E5	T. cruzi_E5	T. carassi_E5	T. theileri_E5	T. grayi_E5	TcIL3000_10_4200.1..pep	T. congolense_E5	T. brucei_E5	T. carassi_E3	T. theileri_E3	T. cruzi_E3	Tv_E3	T. brucei_E3	T. congolensense_E3	P. serpens_g753	L. mexicana_E3	L. major_E3	L. donovani_E3	L. infantum_E3	B. saltans_E3	Neobodo_0174827792	Percolomonas_0117448084
N. designis		108	108	100	100	99	100	100	100	108	107	106	106	104	101	103	88	78	106	106	97	96	96	100	78	98	80	99	97	98	96	98	95	95	99	105	107	104	105	106	105	114	109	109	109	109	114	113	108
B. saltans0363	108		0	85	85	87	85	85	85	91	90	88	89	84	82	89	80	70	91	91	93	92	92	92	68	86	65	83	85	84	90	85	84	84	84	115	114	116	118	114	116	115	113	113	113	113	111	112	120
B. saltansE6	108	0		85	85	87	85	85	85	91	90	88	89	84	82	89	80	70	91	91	93	92	92	92	68	86	65	83	85	84	90	85	84	84	84	115	114	116	118	114	116	115	113	113	113	113	111	112	120
L. braziliensis_E6	100	85	85		7	7	5	5	5	78	73	71	76	73	71	73	76	61	91	91	91	90	90	90	66	90	68	90	89	89	85	88	88	88	90	117	115	114	116	118	116	118	112	113	112	112	119	115	114
L. major_E6	100	85	85	7		5	3	3	3	75	71	69	73	70	70	72	78	63	93	93	88	86	87	88	64	86	65	89	88	89	82	86	86	86	88	117	115	114	116	118	116	118	112	113	112	112	118	114	113
L. mexicana0240	99	87	87	7	5		2	2	2	77	74	70	74	72	71	73	77	62	94	94	88	87	87	89	65	86	65	89	88	88	82	86	86	86	87	115	113	112	114	116	114	116	111	112	111	111	119	114	115
L. infantum.26.0230	100	85	85	5	3	2		0	0	76	73	69	73	71	70	72	78	63	93	93	89	88	88	90	66	87	66	90	89	89	83	87	87	87	88	116	114	113	115	117	115	117	111	112	111	111	119	114	114
L. infantum_E6	100	85	85	5	3	2	0		0	76	73	69	73	71	70	72	78	63	93	93	89	88	88	90	66	87	66	90	89	89	83	87	87	87	88	116	114	113	115	117	115	117	111	112	111	111	119	114	114
L. donovani_0230	100	85	85	5	3	2	0	0		76	73	69	73	71	70	72	78	63	93	93	89	88	88	90	66	87	66	90	89	89	83	87	87	87	88	116	114	113	115	117	115	117	111	112	111	111	119	114	114
T. vivax_E6	108	91	91	78	75	77	76	76	76		59	51	54	51	60	59	84	68	95	95	84	84	84	99	73	88	67	88	89	91	86	89	83	83	88	118	115	118	120	118	120	119	120	120	120	120	123	116	122
T. carassi_E6	107	90	90	73	71	74	73	73	73	59		44	47	39	63	60	80	64	95	95	80	80	81	92	66	86	64	90	91	91	87	91	83	83	90	114	113	114	115	114	114	120	114	114	114	114	119	112	118
T. cruzi_E6	106	88	88	71	69	70	69	69	69	51	44		33	26	44	47	80	64	92	92	81	82	82	91	65	80	60	89	83	83	84	83	82	82	83	115	115	117	117	117	117	124	120	120	120	120	118	112	121
T. theileri_E6	106	89	89	76	73	74	73	73	73	54	47	33		26	54	51	81	67	94	94	85	84	84	93	67	85	66	87	84	85	85	85	79	79	81	112	113	115	115	115	115	120	120	120	120	120	118	110	121
T. grayi_E6	104	84	84	73	70	72	71	71	71	51	39	26	26		48	51	78	62	94	94	81	84	84	89	63	84	63	88	85	86	85	85	79	79	85	114	114	116	116	116	116	122	118	118	118	118	116	109	119
T. brucei_E6	101	82	82	71	70	71	70	70	70	60	63	44	54	48		37	84	69	94	94	85	85	85	96	70	87	65	92	86	84	88	86	84	84	84	116	115	116	116	118	117	121	120	120	120	120	119	110	115
T. congolense_E6	103	89	89	73	72	73	72	72	72	59	60	47	51	51	37		81	67	95	95	85	83	83	98	72	87	66	93	90	85	88	88	86	86	87	115	111	112	114	115	115	120	118	118	118	118	120	109	119
T. borreli_E5	88	80	80	76	78	77	78	78	78	84	80	80	81	78	84	81		5	76	76	72	73	73	70	57	67	61	72	75	75	74	74	75	75	73	94	95	93	95	95	95	101	94	94	94	94	102	101	96
T. borreli_E6	78	70	70	61	63	62	63	63	63	68	64	64	67	62	69	67	5		61	61	59	61	61	56	56	55	48	63	65	64	63	64	65	65	62	82	83	81	83	83	83	88	81	81	81	81	90	88	84
B. saltans821	106	91	91	91	93	94	93	93	93	95	95	92	94	94	94	95	76	61		0	78	79	78	79	65	86	66	85	82	77	82	79	85	85	85	116	116	115	116	116	113	118	118	118	119	119	120	116	115
B. saltans_E5	106	91	91	91	93	94	93	93	93	95	95	92	94	94	94	95	76	61	0		78	79	78	79	65	86	66	85	82	77	82	79	85	85	85	116	116	115	116	116	113	118	118	118	119	119	120	116	115
L. braziliensis_E5	97	93	93	91	88	88	89	89	89	84	80	81	85	81	85	85	72	59	78	78		6	5	67	45	51	33	69	67	65	62	65	70	70	67	108	107	108	114	111	112	113	112	112	112	112	113	112	114
L. majorE5	96	92	92	90	86	87	88	88	88	84	80	82	84	84	85	83	73	61	79	79	6		1	68	45	51	34	70	67	65	62	65	70	70	67	107	106	107	113	110	111	112	112	112	112	112	112	111	114
L. infantum_E5	96	92	92	90	87	87	88	88	88	84	81	82	84	84	85	83	73	61	78	78	5	1		67	45	50	34	69	66	65	62	65	70	70	67	107	106	107	113	110	111	112	112	112	112	112	112	111	114
P. serpens_E5	100	92	92	90	88	89	90	90	90	99	92	91	93	89	96	98	70	56	79	79	67	68	67		0	62	46	73	77	77	75	77	77	77	83	114	114	114	119	117	117	115	117	118	117	117	113	113	110
P. serpens_E6	78	68	68	66	64	65	66	66	66	73	66	65	67	63	70	72	57	56	65	65	45	45	45	0		39	27	52	54	54	51	53	53	53	58	90	90	90	94	93	93	90	92	93	92	92	89	88	87
H. muscarum_E5	98	86	86	90	86	86	87	87	87	88	86	80	85	84	87	87	67	55	86	86	51	51	50	62	39		0	73	67	68	68	67	69	69	69	109	110	111	115	111	112	113	114	114	113	113	116	113	116
H. muscarum_E6	80	65	65	68	65	65	66	66	66	67	64	60	66	63	65	66	61	48	66	66	33	34	34	46	27	0		53	47	48	48	48	50	50	49	90	90	91	93	91	92	93	94	94	93	93	95	93	95
T. vivax_E5	99	83	83	90	89	89	90	90	90	88	90	89	87	88	92	93	72	63	85	85	69	70	69	73	52	73	53		47	48	47	49	46	46	50	114	114	115	116	114	113	114	110	111	112	112	116	111	115
T. cruzi_E5	97	85	85	89	88	88	89	89	89	89	91	83	84	85	86	90	75	65	82	82	67	67	66	77	54	67	47	47		27	27	22	35	35	36	114	112	113	111	112	111	115	113	112	112	112	119	110	113
T. carassi_E5	98	84	84	89	89	88	89	89	89	91	91	83	85	86	84	85	75	64	77	77	65	65	65	77	54	68	48	48	27		26	19	32	32	36	113	108	109	107	109	107	114	112	111	111	111	118	111	111
T. theileri_E5	96	90	90	85	82	82	83	83	83	86	87	84	85	85	88	88	74	63	82	82	62	62	62	75	51	68	48	47	27	26		22	34	34	40	115	110	111	111	112	110	114	110	109	109	109	117	111	112
T. grayi_E5	98	85	85	88	86	86	87	87	87	89	91	83	85	85	86	88	74	64	79	79	65	65	65	77	53	67	48	49	22	19	22		33	33	35	113	109	110	108	109	106	112	111	110	110	110	116	109	112
TcIL3000_10_4200.1..pep	95	84	84	88	86	86	87	87	87	83	83	82	79	79	84	86	75	65	85	85	70	70	70	77	53	69	50	46	35	32	34	33		0	27	110	109	110	107	108	107	113	109	108	108	108	113	108	112
T. congolense_E5	95	84	84	88	86	86	87	87	87	83	83	82	79	79	84	86	75	65	85	85	70	70	70	77	53	69	50	46	35	32	34	33	0		27	110	109	110	107	108	107	113	109	108	108	108	113	108	112
T. brucei_E5	99	84	84	90	88	87	88	88	88	88	90	83	81	85	84	87	73	62	85	85	67	67	67	83	58	69	49	50	36	36	40	35	27	27		111	109	111	107	109	107	113	109	108	108	108	113	108	117
T. carassi_g2832	105	115	115	117	117	115	116	116	116	118	114	115	112	114	116	115	94	82	116	116	108	107	107	114	90	109	90	114	114	113	115	113	110	110	111		27	23	33	29	30	63	57	58	57	57	72	79	98
T. theileri_E3	107	114	114	115	115	113	114	114	114	115	113	115	113	114	115	111	95	83	116	116	107	106	106	114	90	110	90	114	112	108	110	109	109	109	109	27		12	27	23	25	61	55	56	55	55	66	78	99
T. cruzi_E3	104	116	116	114	114	112	113	113	113	118	114	117	115	116	116	112	93	81	115	115	108	107	107	114	90	111	91	115	113	109	111	110	110	110	111	23	12		20	19	18	63	53	53	52	52	71	79	98
T. vivax_E3	105	118	118	116	116	114	115	115	115	120	115	117	115	116	116	114	95	83	116	116	114	113	113	119	94	115	93	116	111	107	111	108	107	107	107	33	27	20		22	21	67	60	60	59	59	74	81	105
T. brucei_E3	106	114	114	118	118	116	117	117	117	118	114	117	115	116	118	115	95	83	116	116	111	110	110	117	93	111	91	114	112	109	112	109	108	108	109	29	23	19	22		14	66	57	58	57	57	67	79	103
T. congolensen_E3	105	116	116	116	116	114	115	115	115	120	114	117	115	116	117	115	95	83	113	113	112	111	111	117	93	112	92	113	111	107	110	106	107	107	107	30	25	18	21	14		61	53	53	52	52	65	77	101
P. serpens_g753	114	115	115	118	118	116	117	117	117	119	120	124	120	122	121	120	101	88	118	118	113	112	112	115	90	113	93	114	115	114	114	112	113	113	113	63	61	63	67	66	61		46	48	48	48	71	84	108
L. mexicana_E3	109	113	113	112	112	111	111	111	111	120	114	120	120	118	120	118	94	81	118	118	112	112	112	117	92	114	94	110	113	112	110	111	109	109	109	57	55	53	60	57	53	46		5	5	5	72	87	104
L. major_E3	109	113	113	113	113	112	112	112	112	120	114	120	120	118	120	118	94	81	118	118	112	112	112	118	93	114	94	111	112	111	109	110	108	108	108	58	56	53	60	58	53	48	5		2	2	72	87	104
L. donovani_E3	109	113	113	112	112	111	111	111	111	120	114	120	120	118	120	118	94	81	119	119	112	112	112	117	92	113	93	112	112	111	109	110	108	108	108	57	55	52	59	57	52	48	5	2		0	71	86	104
L. infantum_E3	109	113	113	112	112	111	111	111	111	120	114	120	120	118	120	118	94	81	119	119	112	112	112	117	92	113	93	112	112	111	109	110	108	108	108	57	55	52	59	57	52	48	5	2	0		71	86	104
B. saltans_E3	114	111	111	119	118	119	119	119	119	123	119	118	118	116	119	120	102	90	120	120	113	112	112	113	89	116	95	116	119	118	117	116	113	113	113	72	66	71	74	67	65	71	72	72	71	71		71	102
Neobodo_0174827792	113	112	112	115	114	114	114	114	114	116	112	112	110	109	110	109	101	88	116	116	112	111	111	113	88	113	93	111	110	111	111	109	108	108	108	79	78	79	81	79	77	84	87	87	86	86	71		99
Percolomonas_0117448084	108	120	120	114	113	115	114	114	114	122	118	121	121	119	115	119	96	84	115	115	114	114	114	110	87	116	95	115	113	111	112	112	112	112	117	98	99	98	105	103	101	108	104	104	104	104	102	99
Neobodo_0174882594	113	113	113	114	114	114	114	114	114	116	113	114	112	113	111	116	98	87	110	110	114	113	113	114	89	110	89	110	108	109	109	108	109	109	111	107	104	105	105	105	104	109	105	104	103	103	104	102	96
T. vivax_E2	109	114	114	114	114	114	114	114	114	115	116	119	116	115	119	114	100	86	104	104	109	109	109	106	81	109	91	107	110	109	109	110	107	107	107	101	100	102	102	100	101	104	104	105	104	104	106	101	94
T. brucei_E1	109	114	114	114	114	114	114	114	114	115	116	119	116	115	119	114	100	86	104	104	109	109	109	106	81	109	91	107	110	109	109	110	107	107	107	101	100	102	102	100	101	104	104	105	104	104	106	101	94
T. theileri_E2	112	116	116	115	115	116	115	115	115	115	113	116	112	115	114	111	100	86	104	104	110	110	110	108	83	112	91	110	114	109	111	110	107	107	111	97	95	96	98	98	97	103	102	101	100	100	103	94	88
T. cruzi_E2	110	116	116	115	114	116	115	115	115	113	110	113	112	111	112	111	101	87	104	104	108	108	108	108	83	106	87	109	109	107	109	108	104	104	109	100	93	96	97	93	95	103	104	104	103	103	101	96	92
T. cruzi_XP_815483.1	110	116	116	116	115	117	116	116	116	114	111	114	113	112	113	112	101	87	104	104	108	108	108	108	83	106	87	109	109	107	109	108	104	104	109	100	93	96	97	93	95	103	104	104	103	103	101	96	92
T. brucei_E2	109	115	115	116	116	116	116	116	116	112	112	113	111	112	112	111	101	89	102	102	111	111	111	113	88	108	89	110	112	110	111	112	109	109	111	99	95	97	100	96	96	105	101	101	100	100	105	97	89
T. congolense_E2	106	113	113	114	114	114	114	114	114	115	111	115	112	113	112	110	100	88	104	104	111	111	111	109	85	112	92	109	110	109	110	109	105	105	106	101	96	98	99	99	97	100	101	102	101	101	106	98	93
P. serpens_g3391	87	89	89	89	89	89	89	89	89	91	88	88	89	89	91	91	85	69	83	83	88	87	87	89	71	89	89	87	87	86	87	86	88	88	87	81	79	80	81	80	79	79	78	78	78	78	84	78	80
L. mexicana_E2	113	115	115	113	113	112	113	113	113	114	113	115	114	114	116	113	100	88	108	108	114	114	114	116	91	116	96	110	114	114	112	113	111	111	112	100	99	101	105	100	102	104	99	99	100	100	104	97	96
L. major_E2	113	116	116	112	112	111	112	112	112	114	114	116	115	115	115	112	99	87	107	107	114	114	114	115	90	116	97	111	113	114	111	112	110	110	111	100	98	98	102	99	99	101	99	99	100	100	103	97	96
L. donovani_E2	112	117	117	113	112	112	113	113	113	115	113	115	116	114	117	113	99	87	108	108	113	113	113	114	89	115	96	110	112	114	110	111	109	109	112	100	98	98	102	99	99	102	99	99	100	100	102	96	95
L. infantum_E2	112	117	117	113	112	112	113	113	113	115	113	115	116	114	117	113	99	87	108	108	113	113	113	114	89	115	96	110	112	114	110	111	109	109	112	100	98	98	102	99	99	102	99	99	100	100	102	96	95
B. saltans_E2	108	117	117	109	109	109	109	109	109	118	116	117	114	115	114	114	101	88	107	107	115	114	114	117	93	113	94	114	115	112	114	114	112	112	115	103	101	100	101	102	99	101	100	99	99	99	107	100	97
T. borreli_E2	107	109	109	109	108	108	108	108	108	106	109	109	105	106	107	106	94	84	107	107	115	114	114	115	90	109	88	111	111	111	114	113	110	110	105	99	96	100	100	100	99	99	99	100	100	100	102	98	98
N. gruberi_XP_002682429.1	109	115	115	113	113	113	113	113	113	117	116	119	119	118	114	116	101	88	106	106	116	117	117	108	90	118	94	113	113	113	115	114	111	111	114	108	106	108	105	104	107	105	103	104	103	103	108	104	101
T. brucei_E1	96	108	108	109	110	107	109	109	109	107	111	108	104	106	103	105	95	84	113	113	109	109	109	114	88	104	84	108	105	104	107	103	101	101	103	95	98	99	100	101	98	98	100	100	100	100	98	93	94
T. congolensen_E1	98	107	107	108	109	108	108	108	108	109	111	110	107	110	104	106	97	86	114	114	112	111	111	116	90	106	85	110	107	106	109	106	103	103	105	96	98	99	100	101	98	98	100	100	100	100	99	93	91
T. carassi_E1	99	107	107	111	111	112	111	111	111	111	112	112	111	111	106	109	98	88	114	114	112	112	112	117	91	109	89	108	106	105	109	104	101	101	105	96	95	97	98	98	95	100	98	98	98	98	98	91	93
T. theileri_E1	98	110	110	112	112	112	112	112	112	113	112	113	109	111	108	107	95	84	113	113	111	111	111	116	90	108	87	109	105	103	106	104	102	102	102	95	97	98	99	97	94	98	99	99	99	99	100	92	88
T. theileri_g5442	98	110	110	112	112	112	112	112	112	113	112	113	109	111	108	107	95	84	113	113	111	111	111	116	90	108	87	109	105	103	106	104	102	102	102	95	97	98	99	97	94	98	99	99	99	99	100	92	88
TcCLB.506127.170..pep	99	106	106	108	109	108	108	108	108	109	110	112	107	110	106	105	93	82	115	115	109	109	109	114	88	105	85	109	108	108	109	106	104	104	106	94	97	98	101	101	98	99	99	99	99	99	101	91	87
T. cruzi_XP_816200.1	99	106	106	108	109	108	108	108	108	109	110	112	107	110	106	105	93	82	115	115	109	109	109	114	88	105	85	109	108	108	109	106	104	104	106	94	97	98	101	101	98	99	99	99	99	99	101	91	87
TcCLB.503593.10..pep	99	106	106	108	109	108	108	108	108	109	110	112	107	110	106	105	93	82	115	115	109	109	109	114	88	105	85	109	108	108	109	106	104	104	106	94	97	98	101	101	98	99	99	99	99	99	101	91	87
T. cruzi_E1	99	106	106	108	109	108	108	108	108	109	110	112	107	110	106	105	93	82	115	115	109	109	109	114	88	105	85	109	108	108	109	106	104	104	106	94	97	98	101	101	98	99	99	99	99	99	101	91	87
P. serpens_g2763	101	108	108	115	115	113	115	115	115	111	113	113	109	110	106	110	93	83	114	114	113	112	112	115	90	112	89	110	105	108	112	107	104	104	106	99	100	100	101	101	100	101	103	102	102	102	103	94	100
H. muscarum_E1	97	109	109	117	117	117	117	117	117	114	111	113	110	115	109	109	95	85	113	113	110	109	109	118	92	113	91	104	105	107	110	111	105	105	106	99	101	101	101	101	98	99	100	100	100	100	100	95	98
L. major4_E1	94	110	110	110	109	109	110	110	110	112	110	110	108	110	105	108	93	83	111	111	107	106	106	112	86	107	86	107	101	103	105	101	100	100	102	98	99	97	97	101	96	100	99	99	98	98	102	91	96
L. donovani_E1	94	110	110	110	109	109	110	110	110	112	110	110	108	110	105	108	93	83	111	111	107	106	106	112	86	107	86	107	101	103	105	101	100	100	102	98	99	97	97	101	96	100	99	99	98	98	102	91	96
L. infantum_E1	94	110	110	110	109	109	110	110	110	112	110	110	108	110	105	108	93	83	111	111	107	106	106	112	86	107	86	107	101	103	105	101	100	100	102	98	99	97	97	101	96	100	99	99	98	98	102	91	96
L. mexicana_E1	95	111	111	111	110	110	111	111	111	113	111	111	109	111	106	109	94	84	110	110	108	107	107	112	86	108	87	108	102	104	106	102	101	101	103	98	99	97	97	101	96	100	99	99	98	98	102	93	96
Neobodo_0174850274	106	113	113	114	114	113	113	113	113	114	118	116	117	114	114	115	96	84	114	114	111	111	111	114	89	114	91	113	108	111	109	111	109	109	113	98	93	94	97	94	93	97	92	92	92	92	105	102	101
T. borreli_E4	101	113	113	116	114	114	116	116	116	117	110	115	116	114	115	117	99	87	114	114	106	106	107	114	89	108	86	109	107	111	109	109	107	107	110	104	102	103	104	99	101	101	99	99	99	99	100	103	108
B. saltans_E4	103	115	115	115	114	114	115	115	115	115	110	116	119	114	115	114	98	85	113	113	105	105	105	116	91	113	90	113	112	114	110	109	109	109	113	98	97	97	98	97	99	101	95	95	95	95	101	99	98
T. vivax_E4	101	114	114	107	107	108	107	107	107	114	115	114	114	112	117	116	94	84	114	114	107	106	106	114	90	113	91	105	104	103	99	103	105	105	106	102	99	100	102	102	102	104	98	98	98	98	102	99	102
T. carassi_E4	104	114	114	113	113	112	113	113	113	110	112	113	114	113	114	113	97	86	113	113	106	105	105	112	87	107	88	106	103	105	101	102	102	102	105	102	97	100	100	98	99	103	99	99	99	99	99	94	98
T. theileri_E4	103	113	113	108	108	108	108	108	108	114	113	112	114	110	114	113	96	85	115	115	106	107	106	112	89	110	88	109	105	107	103	104	105	105	106	102	98	101	99	98	98	100	98	98	98	98	101	95	96
T. cruzi_XP_806622.1	101	109	109	109	108	108	109	109	109	110	111	111	113	111	113	114	98	86	115	115	108	107	107	114	89	107	87	108	106	107	103	101	101	101	102	101	98	101	99	97	97	100	99	99	99	99	98	95	102
T. cruzi_E3	101	109	109	109	108	108	109	109	109	110	111	111	113	111	113	114	98	86	115	115	108	107	107	114	89	107	87	108	106	107	103	101	101	101	102	101	98	101	99	97	97	100	99	99	99	99	98	95	102
T. cruzi_XP_802169.1	101	109	109	109	108	108	109	109	109	110	111	111	113	111	113	114	98	86	115	115	108	107	107	114	89	107	87	108	106	107	103	101	101	101	102	101	98	101	99	97	97	100	99	99	99	99	98	95	102
T. brucei_E4	100	116	116	112	112	114	113	113	113	116	116	117	116	112	116	114	98	85	113	113	110	109	109	115	91	113	92	110	106	103	102	103	105	105	108	99	98	97	97	96	96	103	96	97	97	97	98	97	98
T. congolense_E4	105	113	113	110	109	111	110	110	110	114	112	113	112	111	114	115	96	85	112	112	106	105	105	115	90	110	88	110	106	104	102	105	103	103	104	100	99	100	98	97	99	101	96	96	96	96	99	98	100
H. muscarum_E4	89	96	96	95	95	96	95	95	95	95	96	96	92	92	96	98	85	85	93	93	90	90	90	93	86	93	72	97	90	89	86	91	88	88	88	86	82	85	85	81	83	85	78	78	78	78	83	79	80
L. mexicana_E4	108	114	114	112	110	113	112	112	112	112	110	112	112	108	112	111	97	87	114	114	106	105	106	113	88	110	88	106	104	104	102	106	98	98	104	98	97	100	98	98	97	100	94	94	94	94	100	94	100
L. major4_E4	108	114	114	112	110	113	112	112	112	112	110	112	112	108	112	111	97	87	114	114	106	105	106	113	88	110	88	106	104	104	102	106	98	98	104	98	97	100	99	98	97	101	94	94	94	94	100	93	101
L. donovani_E4	108	114	114	112	110	113	112	112	112	112	110	112	112	108	112	111	97	87	114	114	106	105	106	113	88	110	88	106	104	104	102	106	98	98	104	98	97	100	99	98	97	101	94	94	94	94	100	93	101
L. infantum_E4	108	114	114	112	110	113	112	112	112	112	110	112	112	108	112	111	97	87	114	114	106	105	106	113	88	110	88	106	104	104	102	106	98	98	104	98	97	100	99	98	97	101	94	94	94	94	100	93	101
[truncated: 47 more columns]

## Sheet: Table C
Table C in S8 Table - eIF4E identical residues
	N. designis	B. saltans0363	B. saltansE6	L. braziliensis_E6	L. major_E6	L. mexicana0240	L. infantum.26.0230	L. infantum_E6	L. donovani_0230	T. vivax_E6	T. carassi_E6	T. cruzi_E6	T. theileri_E6	T. grayi_E6	T. brucei_E6	T. congolense_E6	T. borreli_E5	T. borreli_E6	B. saltans821	B. saltans_E5	L. braziliensis_E5	L. majorE5	L. infantum_E5	P. serpens_E5	P. serpens_E6	H. muscarum_E5	H. muscarum_E6	T. vivax_E5	T. cruzi_E5	T. carassi_E5	T. theileri_E5	T. grayi_E5	TcIL3000_10_4200.1..pep	T. congolense_E5	T. brucei_E5	T. carassi_E3	T. theileri_E3	T. cruzi_E3	Tv_E3	T. brucei_E3	T. congolensense_E3	P. serpens_g753	L. mexicana_E3	L. major_E3	L. donovani_E3	L. infantum_E3	B. saltans_E3	Neobodo_0174827792	Percolomonas_0117448084
N. designis		29	29	36	36	37	36	36	36	29	30	31	31	33	36	34	30	26	29	29	40	41	41	35	31	39	33	38	40	39	41	39	42	42	38	32	30	33	32	31	32	23	28	28	28	28	23	24	28
B. saltans0363	29		128	49	49	47	49	49	49	43	44	46	45	50	53	46	36	31	43	43	41	42	42	42	38	48	45	51	49	50	44	49	50	50	50	22	23	21	19	23	21	22	24	24	24	24	26	25	17
B. saltansE6	29	128		49	49	47	49	49	49	43	44	46	45	50	53	46	36	31	43	43	41	42	42	42	38	48	45	51	49	50	44	49	50	50	50	22	23	21	19	23	21	22	24	24	24	24	26	25	17
L. braziliensis_E6	36	49	49		125	125	127	127	127	56	61	63	58	61	64	62	40	40	41	41	43	44	44	42	40	44	42	44	45	45	49	46	46	46	44	20	22	23	21	19	21	19	25	24	25	25	18	22	21
L. major_E6	36	49	49	125		127	129	129	129	59	63	65	61	64	65	63	38	38	39	39	46	48	47	44	42	48	45	45	46	45	52	48	48	48	46	20	22	23	21	19	21	19	25	24	25	25	19	23	22
L. mexicana0240	37	47	47	125	127		130	130	130	57	60	64	60	62	64	62	39	39	38	38	46	47	47	43	41	48	45	45	46	46	52	48	48	48	47	22	24	25	23	21	23	21	26	25	26	26	18	23	20
L. infantum.26.0230	36	49	49	127	129	130		132	132	58	61	65	61	63	65	63	38	38	39	39	45	46	46	42	40	47	44	44	45	45	51	47	47	47	46	21	23	24	22	20	22	20	26	25	26	26	18	23	21
L. infantum_E6	36	49	49	127	129	130	132		132	58	61	65	61	63	65	63	38	38	39	39	45	46	46	42	40	47	44	44	45	45	51	47	47	47	46	21	23	24	22	20	22	20	26	25	26	26	18	23	21
L. donovani_0230	36	49	49	127	129	130	132	132		58	61	65	61	63	65	63	38	38	39	39	45	46	46	42	40	47	44	44	45	45	51	47	47	47	46	21	23	24	22	20	22	20	26	25	26	26	18	23	21
T. vivax_E6	29	43	43	56	59	57	58	58	58		75	83	80	83	75	76	32	33	39	39	50	50	50	35	33	46	43	46	45	43	48	45	51	51	46	19	22	19	17	19	17	18	17	17	17	17	14	21	15
T. carassi_E6	30	44	44	61	63	60	61	61	61	75		90	87	95	72	75	36	37	39	39	54	54	53	42	40	48	46	44	43	43	47	43	51	51	44	23	24	23	22	23	23	17	23	23	23	23	18	25	19
T. cruzi_E6	31	46	46	63	65	64	65	65	65	83	90		101	108	91	88	36	37	42	42	53	52	52	43	41	54	50	45	51	51	50	51	52	52	51	22	22	20	20	20	20	13	17	17	17	17	19	25	16
T. theileri_E6	31	45	45	58	61	60	61	61	61	80	87	101		108	81	84	35	34	40	40	49	50	50	41	39	49	44	47	50	49	49	49	55	55	53	25	24	22	22	22	22	17	17	17	17	17	19	27	16
T. grayi_E6	33	50	50	61	64	62	63	63	63	83	95	108	108		87	84	38	39	40	40	53	50	50	45	43	50	47	46	49	48	49	49	55	55	49	23	23	21	21	21	21	15	19	19	19	19	21	28	18
T. brucei_E6	36	53	53	64	65	64	65	65	65	75	72	91	81	87		98	32	33	41	41	50	50	50	39	37	48	46	43	49	51	47	49	51	51	51	21	22	21	21	19	20	16	17	17	17	17	18	27	22
T. congolense_E6	34	46	46	62	63	62	63	63	63	76	75	88	84	84	98		35	35	40	40	50	52	52	37	35	48	45	42	45	50	47	47	49	49	48	22	26	25	23	22	22	17	19	19	19	19	17	28	18
T. borreli_E5	30	36	36	40	38	39	38	38	38	32	36	36	35	38	32	35		96	40	40	44	43	43	46	44	49	45	44	41	41	42	42	41	41	43	24	23	25	23	23	23	17	24	24	24	24	16	17	22
T. borreli_E6	26	31	31	40	38	39	38	38	38	33	37	37	34	39	33	35	96		40	40	42	40	40	45	45	46	42	38	36	37	38	37	36	36	39	22	21	23	21	21	21	16	23	23	23	23	14	16	20
B. saltans821	29	43	43	41	39	38	39	39	39	39	39	42	40	40	41	40	40	40		121	56	55	56	45	41	48	44	49	52	57	52	55	49	49	49	21	21	22	21	21	24	19	19	19	18	18	17	21	20
B. saltans_E5	29	43	43	41	39	38	39	39	39	39	39	42	40	40	41	40	40	40	121		56	55	56	45	41	48	44	49	52	57	52	55	49	49	49	21	21	22	21	21	24	19	19	19	18	18	17	21	20
L. braziliensis_E5	40	41	41	43	46	46	45	45	45	50	54	53	49	53	50	50	44	42	56	56		128	129	67	61	83	77	65	67	69	72	69	64	64	67	29	30	29	23	26	25	24	25	25	25	25	24	25	23
L. majorE5	41	42	42	44	48	47	46	46	46	50	54	52	50	50	50	52	43	40	55	55	128		133	66	61	83	76	64	67	69	72	69	64	64	67	30	31	30	24	27	26	25	25	25	25	25	25	26	23
L. infantum_E5	41	42	42	44	47	47	46	46	46	50	53	52	50	50	50	52	43	40	56	56	129	133		67	61	84	76	65	68	69	72	69	64	64	67	30	31	30	24	27	26	25	25	25	25	25	25	26	23
P. serpens_E5	35	42	42	42	44	43	42	42	42	35	42	43	41	45	39	37	46	45	45	45	67	66	67		106	72	64	61	57	57	59	57	57	57	51	23	23	23	18	20	20	22	20	19	20	20	24	24	25
P. serpens_E6	31	38	38	40	42	41	40	40	40	33	40	41	39	43	37	35	44	45	41	41	61	61	61	106		67	63	54	52	52	55	53	53	53	48	19	19	19	15	16	16	19	17	16	17	17	20	21	22
H. muscarum_E5	39	48	48	44	48	48	47	47	47	46	48	54	49	50	48	48	49	46	48	48	83	83	84	72	67		110	61	67	66	66	67	65	65	65	28	27	26	22	26	25	24	23	23	24	24	21	24	21
H. muscarum_E6	33	45	45	42	45	45	44	44	44	43	46	50	44	47	46	45	45	42	44	44	77	76	76	64	63	110		57	63	62	62	62	60	60	61	23	23	22	20	22	21	20	19	19	20	20	18	20	18
T. vivax_E5	38	51	51	44	45	45	44	44	44	46	44	45	47	46	43	42	44	38	49	49	65	64	65	61	54	61	57		87	86	87	85	88	88	84	23	23	22	21	23	24	23	27	26	25	25	21	26	22
T. cruzi_E5	40	49	49	45	46	46	45	45	45	45	43	51	50	49	49	45	41	36	52	52	67	67	68	57	52	67	63	87		107	107	112	99	99	98	23	25	24	26	25	26	22	24	25	25	25	18	27	24
T. carassi_E5	39	50	50	45	45	46	45	45	45	43	43	51	49	48	51	50	41	37	57	57	69	69	69	57	52	66	62	86	107		108	115	102	102	98	24	29	28	30	28	30	23	25	26	26	26	19	26	26
T. theileri_E5	41	44	44	49	52	52	51	51	51	48	47	50	49	49	47	47	42	38	52	52	72	72	72	59	55	66	62	87	107	108		112	100	100	94	22	27	26	26	25	27	23	27	28	28	28	20	26	25
T. grayi_E5	39	49	49	46	48	48	47	47	47	45	43	51	49	49	49	47	42	37	55	55	69	69	69	57	53	67	62	85	112	115	112		101	101	99	24	28	27	29	28	31	25	26	27	27	27	21	28	25
TcIL3000_10_4200.1..pep	42	50	50	46	48	48	47	47	47	51	51	52	55	55	51	49	41	36	49	49	64	64	64	57	53	65	60	88	99	102	100	101		134	107	27	28	27	30	29	30	24	28	29	29	29	24	29	25
T. congolense_E5	42	50	50	46	48	48	47	47	47	51	51	52	55	55	51	49	41	36	49	49	64	64	64	57	53	65	60	88	99	102	100	101	134		107	27	28	27	30	29	30	24	28	29	29	29	24	29	25
T. brucei_E5	38	50	50	44	46	47	46	46	46	46	44	51	53	49	51	48	43	39	49	49	67	67	67	51	48	65	61	84	98	98	94	99	107	107		26	28	26	30	28	30	24	28	29	29	29	24	29	20
T. carassi_g2832	32	22	22	20	20	22	21	21	21	19	23	22	25	23	21	22	24	22	21	21	29	30	30	23	19	28	23	23	23	24	22	24	27	27	26		109	113	103	107	106	73	79	78	79	79	64	58	39
T. theileri_E3	30	23	23	22	22	24	23	23	23	22	24	22	24	23	22	26	23	21	21	21	30	31	31	23	19	27	23	23	25	29	27	28	28	28	28	109		124	109	113	111	75	81	80	81	81	70	59	38
T. cruzi_E3	33	21	21	23	23	25	24	24	24	19	23	20	22	21	21	25	25	23	22	22	29	30	30	23	19	26	22	22	24	28	26	27	27	27	26	113	124		116	117	118	73	83	83	84	84	65	58	39
T. vivax_E3	32	19	19	21	21	23	22	22	22	17	22	20	22	21	21	23	23	21	21	21	23	24	24	18	15	22	20	21	26	30	26	29	30	30	30	103	109	116		114	115	69	76	76	77	77	62	56	32
T. brucei_E3	31	23	23	19	19	21	20	20	20	19	23	20	22	21	19	22	23	21	21	21	26	27	27	20	16	26	22	23	25	28	25	28	29	29	28	107	113	117	114		122	70	79	78	79	79	69	58	34
T. congolensen_E3	32	21	21	21	21	23	22	22	22	17	23	20	22	21	20	22	23	21	24	24	25	26	26	20	16	25	21	24	26	30	27	31	30	30	30	106	111	118	115	122		75	83	83	84	84	71	60	36
P. serpens_g753	23	22	22	19	19	21	20	20	20	18	17	13	17	15	16	17	17	16	19	19	24	25	25	22	19	24	20	23	22	23	23	25	24	24	24	73	75	73	69	70	75		90	88	88	88	65	53	29
L. mexicana_E3	28	24	24	25	25	26	26	26	26	17	23	17	17	19	17	19	24	23	19	19	25	25	25	20	17	23	19	27	24	25	27	26	28	28	28	79	81	83	76	79	83	90		131	131	131	64	50	33
L. major_E3	28	24	24	24	24	25	25	25	25	17	23	17	17	19	17	19	24	23	19	19	25	25	25	19	16	23	19	26	25	26	28	27	29	29	29	78	80	83	76	78	83	88	131		134	134	64	50	33
L. donovani_E3	28	24	24	25	25	26	26	26	26	17	23	17	17	19	17	19	24	23	18	18	25	25	25	20	17	24	20	25	25	26	28	27	29	29	29	79	81	84	77	79	84	88	131	134		136	65	51	33
L. infantum_E3	28	24	24	25	25	26	26	26	26	17	23	17	17	19	17	19	24	23	18	18	25	25	25	20	17	24	20	25	25	26	28	27	29	29	29	79	81	84	77	79	84	88	131	134	136		65	51	33
B. saltans_E3	23	26	26	18	19	18	18	18	18	14	18	19	19	21	18	17	16	14	17	17	24	25	25	24	20	21	18	21	18	19	20	21	24	24	24	64	70	65	62	69	71	65	64	64	65	65		66	35
Neobodo_0174827792	24	25	25	22	23	23	23	23	23	21	25	25	27	28	27	28	17	16	21	21	25	26	26	24	21	24	20	26	27	26	26	28	29	29	29	58	59	58	56	58	60	53	50	50	51	51	66		38
Percolomonas_0117448084	28	17	17	21	22	20	21	21	21	15	19	16	16	18	22	18	22	20	20	20	23	23	23	25	22	21	18	22	24	26	25	25	25	25	20	39	38	39	32	34	36	29	33	33	33	33	35	38
Neobodo_0174882594	24	24	24	23	23	23	23	23	23	21	24	23	25	24	26	21	20	17	27	27	23	24	24	23	20	27	24	27	29	28	28	29	28	28	26	30	33	32	32	32	33	28	32	33	34	34	33	35	41
T. vivax_E2	28	23	23	23	23	23	23	23	23	22	21	18	21	22	18	23	18	18	33	33	28	28	28	31	28	28	22	30	27	28	28	27	30	30	30	36	37	35	35	37	36	33	33	32	33	33	31	36	43
T. brucei_E1	28	23	23	23	23	23	23	23	23	22	21	18	21	22	18	23	18	18	33	33	28	28	28	31	28	28	22	30	27	28	28	27	30	30	30	36	37	35	35	37	36	33	33	32	33	33	31	36	43
T. theileri_E2	25	21	21	22	22	21	22	22	22	22	24	21	25	22	23	26	18	18	33	33	27	27	27	29	26	25	22	27	23	28	26	27	30	30	26	40	42	41	39	39	40	34	35	36	37	37	34	43	49
T. cruzi_E2	27	21	21	22	23	21	22	22	22	24	27	24	25	26	25	26	17	17	33	33	29	29	29	29	26	31	26	28	28	30	28	29	33	33	28	37	44	41	40	44	42	34	33	33	34	34	36	41	45
T. cruzi_XP_815483.1	27	21	21	21	22	20	21	21	21	23	26	23	24	25	24	25	17	17	33	33	29	29	29	29	26	31	26	28	28	30	28	29	33	33	28	37	44	41	40	44	42	34	33	33	34	34	36	41	45
T. brucei_E2	28	22	22	21	21	21	21	21	21	25	25	24	26	25	25	26	17	15	35	35	26	26	26	24	21	29	24	27	25	27	26	25	28	28	26	38	42	40	37	41	41	32	36	36	37	37	32	40	48
T. congolense_E2	31	24	24	23	23	23	23	23	23	22	26	22	25	24	25	27	18	16	33	33	26	26	26	28	24	25	21	28	27	28	27	28	32	32	31	36	41	39	38	38	40	37	36	35	36	36	31	39	44
P. serpens_g3391	18	15	15	15	15	15	15	15	15	13	16	16	15	15	14	14	15	15	21	21	16	17	17	15	13	15	15	17	17	18	17	18	16	16	17	24	26	25	24	25	26	26	27	27	27	27	21	27	25
L. mexicana_E2	24	22	22	24	24	25	24	24	24	23	24	22	23	23	21	24	18	16	29	29	23	23	23	21	18	21	17	27	23	23	25	24	26	26	25	37	38	36	32	37	35	33	38	38	37	37	33	40	41
L. major_E2	24	21	21	25	25	26	25	25	25	23	23	21	22	22	22	25	19	17	30	30	23	23	23	22	19	21	16	26	24	23	26	25	27	27	26	37	39	39	35	38	38	36	38	38	37	37	34	40	41
L. donovani_E2	25	20	20	24	25	25	24	24	24	22	24	22	21	23	20	24	19	17	29	29	24	24	24	23	20	22	17	27	25	23	27	26	28	28	25	37	39	39	35	38	38	35	38	38	37	37	35	41	42
L. infantum_E2	25	20	20	24	25	25	24	24	24	22	24	22	21	23	20	24	19	17	29	29	24	24	24	23	20	22	17	27	25	23	27	26	28	28	25	37	39	39	35	38	38	35	38	38	37	37	35	41	42
B. saltans_E2	29	20	20	28	28	28	28	28	28	19	21	20	23	22	23	23	17	16	30	30	22	23	23	20	16	24	19	23	22	25	23	23	25	25	22	34	36	37	36	35	38	36	37	38	38	38	30	37	40
T. borreli_E2	30	28	28	28	29	29	29	29	29	31	28	28	32	31	30	31	24	20	30	30	22	23	23	22	19	28	25	26	26	26	23	24	27	27	32	38	41	37	37	37	38	38	38	37	37	37	35	39	39
N. gruberi_XP_002682429.1	26	22	22	22	22	22	22	22	22	20	21	18	18	19	23	21	17	16	23	23	21	20	20	21	19	19	19	24	24	24	22	23	26	26	23	29	31	29	32	33	30	32	34	33	34	34	29	33	34
T. brucei_E1	41	29	29	28	27	30	28	28	28	30	26	29	33	31	34	32	23	20	24	24	28	28	28	23	21	33	29	29	32	33	30	34	36	36	34	42	39	38	37	36	39	39	37	37	37	37	39	44	43
T. congolensen_E1	39	30	30	29	28	29	29	29	29	28	26	27	30	27	33	31	21	18	23	23	25	26	26	21	19	31	28	27	30	31	28	31	34	34	32	41	39	38	37	36	39	39	37	37	37	37	38	44	46
T. carassi_E1	38	30	30	26	26	25	26	26	26	26	25	25	26	26	31	28	20	16	23	23	25	25	25	20	18	28	24	29	31	32	28	33	36	36	32	41	42	40	39	39	42	37	39	39	39	39	39	46	44
T. theileri_E1	39	27	27	25	25	25	25	25	25	24	25	24	28	26	29	30	23	20	24	24	26	26	26	21	19	29	26	28	32	34	31	33	35	35	35	42	40	39	38	40	43	39	38	38	38	38	37	45	49
T. theileri_g5442	39	27	27	25	25	25	25	25	25	24	25	24	28	26	29	30	23	20	24	24	26	26	26	21	19	29	26	28	32	34	31	33	35	35	35	42	40	39	38	40	43	39	38	38	38	38	37	45	49
TcCLB.506127.170..pep	38	31	31	29	28	29	29	29	29	28	27	25	30	27	31	32	25	22	22	22	28	28	28	23	21	32	28	28	29	29	28	31	33	33	31	43	40	39	36	36	39	38	38	38	38	38	36	46	50
T. cruzi_XP_816200.1	38	31	31	29	28	29	29	29	29	28	27	25	30	27	31	32	25	22	22	22	28	28	28	23	21	32	28	28	29	29	28	31	33	33	31	43	40	39	36	36	39	38	38	38	38	38	36	46	50
TcCLB.503593.10..pep	38	31	31	29	28	29	29	29	29	28	27	25	30	27	31	32	25	22	22	22	28	28	28	23	21	32	28	28	29	29	28	31	33	33	31	43	40	39	36	36	39	38	38	38	38	38	36	46	50
T. cruzi_E1	38	31	31	29	28	29	29	29	29	28	27	25	30	27	31	32	25	22	22	22	28	28	28	23	21	32	28	28	29	29	28	31	33	33	31	43	40	39	36	36	39	38	38	38	38	38	36	46	50
P. serpens_g2763	36	29	29	22	22	24	22	22	22	26	24	24	28	27	31	27	25	21	23	23	24	25	25	22	19	25	24	27	32	29	25	30	33	33	31	38	37	37	36	36	37	36	34	35	35	35	34	43	37
H. muscarum_E1	40	28	28	20	20	20	20	20	20	23	26	24	27	22	28	28	23	19	24	24	27	28	28	19	17	24	22	33	32	30	27	26	32	32	31	38	36	36	36	36	39	38	37	37	37	37	37	42	39
L. major4_E1	43	27	27	27	28	28	27	27	27	25	27	27	29	27	32	29	25	21	26	26	30	31	31	25	23	30	27	30	36	34	32	36	37	37	35	39	38	40	40	36	41	37	38	38	39	39	35	46	41
L. donovani_E1	43	27	27	27	28	28	27	27	27	25	27	27	29	27	32	29	25	21	26	26	30	31	31	25	23	30	27	30	36	34	32	36	37	37	35	39	38	40	40	36	41	37	38	38	39	39	35	46	41
L. infantum_E1	43	27	27	27	28	28	27	27	27	25	27	27	29	27	32	29	25	21	26	26	30	31	31	25	23	30	27	30	36	34	32	36	37	37	35	39	38	40	40	36	41	37	38	38	39	39	35	46	41
L. mexicana_E1	42	26	26	26	27	27	26	26	26	24	26	26	28	26	31	28	24	20	27	27	29	30	30	25	23	29	26	29	35	33	31	35	36	36	34	39	38	40	40	36	41	37	38	38	39	39	35	44	41
Neobodo_0174850274	31	23	23	23	23	24	24	24	24	23	19	21	20	23	23	22	22	20	23	23	26	26	26	23	20	23	22	24	29	26	28	26	28	28	24	38	43	42	39	42	43	39	44	44	44	44	31	35	36
T. borreli_E4	36	23	23	21	23	23	21	21	21	20	27	22	21	23	22	20	19	17	23	23	31	31	30	23	20	29	27	28	30	26	28	28	30	30	27	32	34	33	32	37	35	35	37	37	37	37	36	34	29
B. saltans_E4	34	21	21	22	23	23	22	22	22	22	27	21	18	23	22	23	20	19	24	24	32	32	32	21	18	24	23	24	25	23	27	28	28	28	24	38	39	39	38	39	37	35	41	41	41	41	35	38	39
T. vivax_E4	36	23	23	30	30	29	30	30	30	23	22	23	23	25	20	21	24	20	23	23	30	31	31	23	19	24	22	32	33	34	38	34	32	32	31	34	37	36	34	34	34	32	38	38	38	38	34	38	35
T. carassi_E4	33	23	23	24	24	25	24	24	24	27	25	24	23	24	23	24	21	18	24	24	31	32	32	25	22	30	25	31	34	32	36	35	35	35	32	34	39	36	36	38	37	33	37	37	37	37	37	43	39
T. theileri_E4	34	24	24	29	29	29	29	29	29	23	24	25	23	27	23	24	22	19	22	22	31	30	31	25	20	27	25	28	32	30	34	33	32	32	31	34	38	35	37	38	38	36	38	38	38	38	35	42	41
T. cruzi_XP_806622.1	36	28	28	28	29	29	28	28	28	27	26	26	24	26	24	23	20	18	22	22	29	30	30	23	20	30	26	29	31	30	34	36	36	36	35	35	38	35	37	39	39	36	37	37	37	37	38	42	35
T. cruzi_E3	36	28	28	28	29	29	28	28	28	27	26	26	24	26	24	23	20	18	22	22	29	30	30	23	20	30	26	29	31	30	34	36	36	36	35	35	38	35	37	39	39	36	37	37	37	37	38	42	35
T. cruzi_XP_802169.1	36	28	28	28	29	29	28	28	28	27	26	26	24	26	24	23	20	18	22	22	29	30	30	23	20	30	26	29	31	30	34	36	36	36	35	35	38	35	37	39	39	36	37	37	37	37	38	42	35
T. brucei_E4	37	21	21	25	25	23	24	24	24	21	21	20	21	25	21	23	20	19	24	24	27	28	28	22	18	24	21	27	31	34	35	34	32	32	29	37	38	39	39	40	40	33	40	39	39	39	38	40	39
T. congolense_E4	32	24	24	27	28	26	27	27	27	23	25	24	25	26	23	22	22	19	25	25	31	32	32	22	19	27	25	27	31	33	35	32	34	34	33	36	37	36	38	39	37	35	40	40	40	40	37	39	37
H. muscarum_E4	24	17	17	18	18	17	18	18	18	18	17	17	21	21	17	15	14	15	20	20	23	23	23	20	19	20	17	16	23	24	27	22	25	25	25	27	31	28	28	32	30	28	35	35	35	35	30	34	33
L. mexicana_E4	29	23	23	25	27	24	25	25	25	25	27	25	25	29	25	26	21	17	23	23	31	32	31	24	21	27	25	31	33	33	35	31	39	39	33	38	39	36	38	38	39	36	42	42	42	42	36	43	37
L. major4_E4	29	23	23	25	27	24	25	25	25	25	27	25	25	29	25	26	21	17	23	23	31	32	31	24	21	27	25	31	33	33	35	31	39	39	33	38	39	36	37	38	39	35	42	42	42	42	36	44	36
L. donovani_E4	29	23	23	25	27	24	25	25	25	25	27	25	25	29	25	26	21	17	23	23	31	32	31	24	21	27	25	31	33	33	35	31	39	39	33	38	39	36	37	38	39	35	42	42	42	42	36	44	36
L. infantum_E4	29	23	23	25	27	24	25	25	25	25	27	25	25	29	25	26	21	17	23	23	31	32	31	24	21	27	25	31	33	33	35	31	39	39	33	38	39	36	37	38	39	35	42	42	42	42	36	44	36
[truncated: 47 more columns]

## Sheet: Table D
Table D in S8 Table - eIF4G percentage identity
	S. cerevisiae_4g	S. cerevisiae1	S. pombe_4g	A. nidulans_4g	Z. rouxii_4g	D. melanogaster_1	D. melanogaster_2	H. sapiens_1	H. sapiens_2	C. elegans	C. reinhardtii	O. tauri	A. thaliana_1	A. thaliana_2	O. sativa1	O. sativa2	G. sulphuraria	C. merolae	P. falciparum1	P. falciparum2	T. parva1	T. parva2	C. parvum1	C. parvum2	P. tetraurelia	T. pseudonana	E. siliculosus	T. thermophila_1	T. thermophila_2	A. anophagefferens1	A. anophagefferens2	A. anophagefferens3	P. ramorum	A. laibachii	T. brucei_a	T. brucei_b	T. brucei_c	T. brucei_c(2)	L. major_G3	L. major_G4	N. gruberi	E_gracilis_g112	E_gracilis_g122	E_gracilis_g7014	E_gracilis_g760	E_gracilis_g4638	E_gracilis_g144	T_borreli_g13187	T_borreli_g1990
S. cerevisiae_4g		82.083	44.583	44.167	85.417	34.167	33.058	34.44	34.855	27.801	24.167	18.672	30.705	30.705	31.535	31.535	28.992	32.083	26.971	26.971	30.417	24.066	26.141	22.917	26.778	33.61	30	23.651	21.992	31.78	21.162	21.162	32.5	35.417	29.167	24.167	15.9	22.407	27.083	27.083	26.141	25.833	21.992	21.941	21.992	22.314	24.583	22.5	22.083
S. cerevisiae1	82.083		46.667	42.917	81.25	33.333	31.818	34.44	34.025	27.801	23.75	19.502	31.535	31.535	31.95	31.95	28.992	32.917	28.216	28.216	27.5	23.651	26.556	22.5	25.523	33.195	30.417	23.237	21.577	28.814	22.822	22.822	32.5	34.583	27.5	25.833	17.155	21.577	27.083	24.583	25.726	26.25	23.237	20.675	21.162	20.661	22.917	22.5	22.5
S. pombe_4g	44.583	46.667		57.083	45.833	35.417	37.603	40.664	40.249	26.971	28.333	20.747	39.004	39.004	39.419	39.419	36.975	35	27.801	27.801	29.583	25.311	29.046	26.25	21.757	36.1	34.167	23.651	22.822	32.203	27.801	27.801	37.917	36.667	27.5	22.5	16.318	22.407	27.917	21.667	34.44	37.083	30.705	23.207	22.822	22.727	30.833	22.5	22.917
A. nidulans_4g	44.167	42.917	57.083		43.75	35.833	31.95	42.083	39.583	24.896	26.25	20	36.1	36.1	39.834	39.834	34.874	35.417	28.216	28.216	28.333	26.25	27.917	25.105	23.431	30.417	30.833	22.407	21.162	33.051	28.631	28.631	35	38.75	27.917	22.176	15.9	23.651	27.5	22.917	34.025	37.083	30.29	21.941	22.822	23.651	30.417	23.013	23.333
Z. rouxii_4g	85.417	81.25	45.833	43.75		32.5	33.471	34.855	34.025	26.141	25	20.332	31.535	31.535	31.95	31.95	28.992	32.5	28.216	28.216	27.5	24.066	25.726	23.75	26.778	31.535	29.583	22.407	21.992	29.661	21.992	21.992	35	34.167	27.917	23.333	15.9	22.822	25.417	24.583	26.141	26.667	24.066	19.831	19.917	20.248	23.75	22.917	22.917
D. melanogaster_1	34.167	33.333	35.417	35.833	32.5		34.855	40.417	42.083	28.333	30.672	23.013	37.083	37.083	37.083	37.083	38.397	36.555	24.583	23.75	26.471	25.105	27.5	30.417	24.473	30	30.833	24.481	22.822	34.468	24.583	24.583	31.933	35.417	30.672	21.429	21.757	26.667	28.571	25.21	35.833	31.933	34.583	24.153	24.167	24.481	31.25	29.289	29.707
D. melanogaster_2	33.058	31.818	37.603	31.95	33.471	34.855		45.378	44.118	29.461	28.216	22.689	35.685	35.685	37.344	37.344	39.076	33.195	26.556	26.556	27.386	28.75	30.126	25.523	24.583	32.083	33.471	22.822	22.314	29.114	23.651	23.651	30.29	32.645	27.386	27.004	20	25.311	28.631	24.896	34.167	34.025	27.801	24.895	24.583	25	30.165	23.95	24.066
H. sapiens_1	34.44	34.44	40.664	42.083	34.855	40.417	45.378		84.81	32.5	29.167	22.269	44.167	44.167	46.25	46.25	41.35	39.167	25.417	25.417	28.75	26.36	31.513	27.731	24.268	34.31	33.195	24.481	26.446	38.136	26.667	26.667	40	38.589	31.667	27.004	21.25	24.167	27.5	25	39.583	41.667	32.917	27.542	27.083	27.5	36.1	28.27	27.917
H. sapiens_2	34.855	34.025	40.249	39.583	34.025	42.083	44.118	84.81		30	30	21.008	46.25	46.25	48.333	48.333	42.194	39.167	26.25	26.25	29.583	27.615	31.092	27.119	25.941	34.728	33.61	24.896	27.686	37.288	28.333	28.333	39.167	41.079	30.417	27.426	22.5	23.75	27.917	26.667	40.833	40	32.083	27.542	27.5	27.5	35.27	28.692	29.167
C. elegans	27.801	27.801	26.971	24.896	26.141	28.333	29.461	32.5	30		26.25	14.938	31.667	31.667	32.083	32.083	29.114	31.25	25.417	25.833	18.75	23.75	27.5	20.332	19.247	27.5	28.631	23.237	22.314	30.085	23.75	23.75	26.667	29.461	24.583	20	15.833	19.167	25.833	22.917	24.167	26.25	27.083	24.576	24.167	24.066	21.992	22.917	21.667
C. reinhardtii	24.167	23.75	28.333	26.25	25	30.672	28.216	29.167	30	26.25		23.013	34.583	34.583	34.583	34.583	30.802	30.252	30.833	30.833	23.109	26.778	27.917	24.583	20.675	28.75	28.75	21.992	21.577	28.511	23.333	23.333	32.353	29.583	23.95	19.748	17.573	22.083	26.471	21.008	30.417	32.773	32.083	22.034	22.917	24.066	30.833	25.105	25.941
O. tauri	18.672	19.502	20.747	20	20.332	23.013	22.689	22.269	21.008	14.938	23.013		29.876	29.876	30.29	30.29	25.21	27.311	19.502	19.502	16.102	21.186	18.41	23.95	16.387	19.583	22.822	17.769	17.355	20.763	14.108	14.108	19.748	20.747	16.387	17.672	14.167	16.598	17.155	21.008	26.141	21.61	19.087	17.722	16.598	16.598	18.672	16.034	15.417
A. thaliana_1	30.705	31.535	39.004	36.1	31.535	37.083	35.685	44.167	46.25	31.667	34.583	29.876		100	80.417	80.417	40.084	40.417	30.833	30.833	25	29.167	29.167	27.801	24.268	33.333	34.855	22.822	24.38	37.288	32.917	32.917	39.583	42.324	25.833	25	19.167	23.333	30	23.75	41.667	37.5	32.083	28.814	28.333	28.216	32.78	24.583	24.167
A. thaliana_2	30.705	31.535	39.004	36.1	31.535	37.083	35.685	44.167	46.25	31.667	34.583	29.876	100		80.417	80.417	40.084	40.417	30.833	30.833	25	29.167	29.167	27.801	24.268	33.333	34.855	22.822	24.38	37.288	32.917	32.917	39.583	42.324	25.833	25	19.167	23.333	30	23.75	41.667	37.5	32.083	28.814	28.333	28.216	32.78	24.583	24.167
O. sativa1	31.535	31.95	39.419	39.834	31.95	37.083	37.344	46.25	48.333	32.083	34.583	30.29	80.417	80.417		100	41.35	41.667	30.417	30.417	25.417	27.917	31.667	27.386	24.686	36.25	37.344	21.577	23.554	38.559	33.333	33.333	41.25	43.154	26.25	24.167	18.75	22.917	31.25	23.333	43.333	38.75	31.25	25.847	25.833	26.556	35.685	25.833	25.417
O. sativa2	31.535	31.95	39.419	39.834	31.95	37.083	37.344	46.25	48.333	32.083	34.583	30.29	80.417	80.417	100		41.35	41.667	30.417	30.417	25.417	27.917	31.667	27.386	24.686	36.25	37.344	21.577	23.554	38.559	33.333	33.333	41.25	43.154	26.25	24.167	18.75	22.917	31.25	23.333	43.333	38.75	31.25	25.847	25.833	26.556	35.685	25.833	25.417
G. sulphuraria	28.992	28.992	36.975	34.874	28.992	38.397	39.076	41.35	42.194	29.114	30.802	25.21	40.084	40.084	41.35	41.35		48.101	26.16	26.16	27.426	29.536	29.958	34.034	25	35.021	33.193	23.95	26.778	35.169	28.692	28.692	35.865	40.336	32.068	26.582	20.253	27.004	29.958	29.958	37.553	36.287	32.911	26.695	27.004	26.891	32.773	27.848	28.27
C. merolae	32.083	32.917	35	35.417	32.5	36.555	33.195	39.167	39.167	31.25	30.252	27.311	40.417	40.417	41.667	41.667	48.101		27.083	27.083	28.692	28.151	29.583	31.667	23.207	35.833	34.583	22.822	23.651	34.894	25.833	25.833	37.975	39.583	28.27	27.848	22.176	22.083	25.21	27.004	37.917	40.084	28.75	26.695	26.25	27.386	32.083	24.686	24.686
P. falciparum1	26.971	28.216	27.801	28.216	28.216	24.583	26.556	25.417	26.25	25.417	30.833	19.502	30.833	30.833	30.417	30.417	26.16	27.083		99.163	31.25	47.083	43.333	23.651	22.594	25.833	23.651	24.481	24.38	24.576	23.75	23.75	23.75	26.141	22.917	20.833	15.833	22.083	25	23.75	23.75	28.333	25	19.915	20.417	20.747	21.162	20	20.417
P. falciparum2	26.971	28.216	27.801	28.216	28.216	23.75	26.556	25.417	26.25	25.833	30.833	19.502	30.833	30.833	30.417	30.417	26.16	27.083	99.163		31.25	47.083	43.75	23.237	22.594	25.833	23.237	24.481	24.38	24.576	23.75	23.75	23.75	26.141	22.917	20.833	15.833	21.667	24.583	23.333	23.75	28.333	24.583	19.492	20	20.332	21.162	20	20.417
T. parva1	30.417	27.5	29.583	28.333	27.5	26.471	27.386	28.75	29.583	18.75	23.109	16.102	25	25	25.417	25.417	27.426	28.692	31.25	31.25		29.237	31.25	22.917	26.16	29.167	24.583	22.407	22.822	25.106	23.75	23.75	27.426	29.583	25.316	24.681	17.155	18.333	24.79	21.097	22.5	25.532	25.417	21.186	21.25	21.162	23.333	23.849	24.686
T. parva2	24.066	23.651	25.311	26.25	24.066	25.105	28.75	26.36	27.615	23.75	26.778	21.186	29.167	29.167	27.917	27.917	29.536	28.151	47.083	47.083	29.237		41.841	23.75	23.95	28.87	25.726	21.577	24.793	24.576	23.333	23.333	24.79	27.801	23.95	21.277	17.083	22.5	24.268	24.37	23.75	30.932	25.833	22.034	22.5	22.5	22.822	19.665	18.75
C. parvum1	26.141	26.556	29.046	27.917	25.726	27.5	30.126	31.513	31.092	27.5	27.917	18.41	29.167	29.167	31.667	31.667	29.958	29.583	43.333	43.75	31.25	41.841		25.105	22.176	29.289	26.556	18.257	21.901	25	22.5	22.5	29.167	31.12	22.917	21.849	15.417	23.75	22.5	23.75	24.583	30.417	24.583	21.61	22.5	22.917	24.066	24.37	25
C. parvum2	22.917	22.5	26.25	25.105	23.75	30.417	25.523	27.731	27.119	20.332	24.583	23.95	27.801	27.801	27.386	27.386	34.034	31.667	23.651	23.237	22.917	23.75	25.105		21.339	22.5	26.25	18.672	20.332	25.424	20.332	20.332	27.083	26.667	22.5	21.519	17.155	19.917	22.5	24.583	24.167	24.583	24.896	20.253	20.332	21.577	22.917	21.941	22.083
P. tetraurelia	26.778	25.523	21.757	23.431	26.778	24.473	24.583	24.268	25.941	19.247	20.675	16.387	24.268	24.268	24.686	24.686	25	23.207	22.594	22.594	26.16	23.95	22.176	21.339		24.268	23.431	28.75	31.25	24.359	20.084	20.084	25.738	23.013	21.941	22.363	18.828	18.828	21.097	20.675	23.849	23.207	22.594	17.447	17.155	17.083	19.247	19.748	19.748
T. pseudonana	33.61	33.195	36.1	30.417	31.535	30	32.083	34.31	34.728	27.5	28.75	19.583	33.333	33.333	36.25	36.25	35.021	35.833	25.833	25.833	29.167	28.87	29.289	22.5	24.268		40.249	24.481	23.967	40.678	25.417	25.417	40.417	32.78	27.083	23.529	21.339	22.689	24.686	25	32.917	29.583	25	23.729	23.75	25.105	24.896	19.247	20
E. siliculosus	30	30.417	34.167	30.833	29.583	30.833	33.471	33.195	33.61	28.631	28.75	22.822	34.855	34.855	37.344	37.344	33.193	34.583	23.651	23.237	24.583	25.726	26.556	26.25	23.431	40.249		19.502	22.407	42.373	24.066	24.066	41.667	36.667	25.833	25.417	20.502	24.066	24.167	25.833	34.44	36.667	29.046	26.16	25.726	26.86	30	24.167	23.75
T. thermophila_1	23.651	23.237	23.651	22.407	22.407	24.481	22.822	24.481	24.896	23.237	21.992	17.769	22.822	22.822	21.577	21.577	23.95	22.822	24.481	24.481	22.407	21.577	18.257	18.672	28.75	24.481	19.502		34.855	23.207	17.012	17.012	19.502	21.162	21.577	21.992	18.75	19.087	19.087	19.917	25	21.577	22.822	18.987	19.583	18.182	20.747	15.353	16.598
T. thermophila_2	21.992	21.577	22.822	21.162	21.992	22.822	22.314	26.446	27.686	22.314	21.577	17.355	24.38	24.38	23.554	23.554	26.778	23.651	24.38	24.38	22.822	24.793	21.901	20.332	31.25	23.967	22.407	34.855		23.207	19.835	19.835	23.237	22.822	22.407	24.268	17.083	17.769	21.162	22.594	22.822	21.992	21.074	23.529	23.237	22.634	22.822	22.407	21.992
A. anophagefferens_1	31.78	28.814	32.203	33.051	29.661	34.468	29.114	38.136	37.288	30.085	28.511	20.763	37.288	37.288	38.559	38.559	35.169	34.894	24.576	24.576	25.106	24.576	25	25.424	24.359	40.678	42.373	23.207	23.207		27.966	27.966	41.277	36.017	27.234	21.702	21.702	21.186	24.681	25.532	34.322	34.468	30.085	25	24.576	25.738	27.542	22.128	22.553
A. anophagefferens_2	21.162	22.822	27.801	28.631	21.992	24.583	23.651	26.667	28.333	23.75	23.333	14.108	32.917	32.917	33.333	33.333	28.692	25.833	23.75	23.75	23.75	23.333	22.5	20.332	20.084	25.417	24.066	17.012	19.835	27.966		100	27.5	29.461	20.833	19.167	18.333	18.75	22.5	20.833	28.75	29.583	25.833	21.61	23.333	23.237	23.237	20.417	20.417
A. anophagefferens_3	21.162	22.822	27.801	28.631	21.992	24.583	23.651	26.667	28.333	23.75	23.333	14.108	32.917	32.917	33.333	33.333	28.692	25.833	23.75	23.75	23.75	23.333	22.5	20.332	20.084	25.417	24.066	17.012	19.835	27.966	100		27.5	29.461	20.833	19.167	18.333	18.75	22.5	20.833	28.75	29.583	25.833	21.61	23.333	23.237	23.237	20.417	20.417
P. ramorum	32.5	32.5	37.917	35	35	31.933	30.29	40	39.167	26.667	32.353	19.748	39.583	39.583	41.25	41.25	35.865	37.975	23.75	23.75	27.426	24.79	29.167	27.083	25.738	40.417	41.667	19.502	23.237	41.277	27.5	27.5		36.667	27.848	21.941	20.084	25	23.95	23.207	32.5	37.553	31.667	21.61	22.083	22.822	31.25	23.431	24.268
A. laibachii	35.417	34.583	36.667	38.75	34.167	35.417	32.645	38.589	41.079	29.461	29.583	20.747	42.324	42.324	43.154	43.154	40.336	39.583	26.141	26.141	29.583	27.801	31.12	26.667	23.013	32.78	36.667	21.162	22.822	36.017	29.461	29.461	36.667		29.167	25.417	21.339	25.726	28.75	23.75	34.855	37.917	29.876	27.848	28.216	29.339	30	26.25	26.667
T. brucei_a	29.167	27.5	27.5	27.917	27.917	30.672	27.386	31.667	30.417	24.583	23.95	16.387	25.833	25.833	26.25	26.25	32.068	28.27	22.917	22.917	25.316	23.95	22.917	22.5	21.941	27.083	25.833	21.577	22.407	27.234	20.833	20.833	27.848	29.167		27.004	22.594	22.917	42.017	28.27	26.25	27.848	25.833	23.729	22.5	21.667	23.75	33.891	34.874
T. brucei_b	24.167	25.833	22.5	22.176	23.333	21.429	27.004	27.004	27.426	20	19.748	17.672	25	25	24.167	24.167	26.582	27.848	20.833	20.833	24.681	21.277	21.849	21.519	22.363	23.529	25.417	21.992	24.268	21.702	19.167	19.167	21.941	25.417	27.004		21.429	19.665	25.738	37.607	21.667	27.66	23.333	25	24.167	24.268	20.833	22.034	22.176
T. brucei_c	15.9	17.155	16.318	15.9	15.9	21.757	20	21.25	22.5	15.833	17.573	14.167	19.167	19.167	18.75	18.75	20.253	22.176	15.833	15.833	17.155	17.083	15.417	17.155	18.828	21.339	20.502	18.75	17.083	21.702	18.333	18.333	20.084	21.339	22.594	21.429		20.084	21.008	20.084	24.167	23.431	26.667	20.339	19.583	20	20.921	20.921	21.339
T. brucei_c(2)	22.407	21.577	22.407	23.651	22.822	26.667	25.311	24.167	23.75	19.167	22.083	16.598	23.333	23.333	22.917	22.917	27.004	22.083	22.083	21.667	18.333	22.5	23.75	19.917	18.828	22.689	24.066	19.087	17.769	21.186	18.75	18.75	25	25.726	22.917	19.665	20.084		21.757	22.917	25.417	24.583	25	25.847	25.833	25.417	24.066	23.333	23.75
L. major_G3	27.083	27.083	27.917	27.5	25.417	28.571	28.631	27.5	27.917	25.833	26.471	17.155	30	30	31.25	31.25	29.958	25.21	25	24.583	24.79	24.268	22.5	22.5	21.097	24.686	24.167	19.087	21.162	24.681	22.5	22.5	23.95	28.75	42.017	25.738	21.008	21.757		26.05	27.5	25.63	27.083	20.763	21.25	20.417	24.583	31.799	32.218
L. major_G4	27.083	24.583	21.667	22.917	24.583	25.21	24.896	25	26.667	22.917	21.008	21.008	23.75	23.75	23.333	23.333	29.958	27.004	23.75	23.333	21.097	24.37	23.75	24.583	20.675	25	25.833	19.917	22.594	25.532	20.833	20.833	23.207	23.75	28.27	37.607	20.084	22.917	26.05		21.25	24.473	23.333	26.271	26.25	26.141	22.083	24.686	24.686
N. gruberi	26.141	25.726	34.44	34.025	26.141	35.833	34.167	39.583	40.833	24.167	30.417	26.141	41.667	41.667	43.333	43.333	37.553	37.917	23.75	23.75	22.5	23.75	24.583	24.167	23.849	32.917	34.44	25	22.822	34.322	28.75	28.75	32.5	34.855	26.25	21.667	24.167	25.417	27.5	21.25		41.25	30.833	30.085	30.126	29.461	35.27	25	25.417
E. gracilis_g112	25.833	26.25	37.083	37.083	26.667	31.933	34.025	41.667	40	26.25	32.773	21.61	37.5	37.5	38.75	38.75	36.287	40.084	28.333	28.333	25.532	30.932	30.417	24.583	23.207	29.583	36.667	21.577	21.992	34.468	29.583	29.583	37.553	37.917	27.848	27.66	23.431	24.583	25.63	24.473	41.25		38.333	33.051	32.917	33.61	40.417	28.452	28.87
E. gracilis_g122	21.992	23.237	30.705	30.29	24.066	34.583	27.801	32.917	32.083	27.083	32.083	19.087	32.083	32.083	31.25	31.25	32.911	28.75	25	24.583	25.417	25.833	24.583	24.896	22.594	25	29.046	22.822	21.074	30.085	25.833	25.833	31.667	29.876	25.833	23.333	26.667	25	27.083	23.333	30.833	38.333		38.983	38.75	38.174	36.929	25.417	26.25
E. gracilis_g7014	21.941	20.675	23.207	21.941	19.831	24.153	24.895	27.542	27.542	24.576	22.034	17.722	28.814	28.814	25.847	25.847	26.695	26.695	19.915	19.492	21.186	22.034	21.61	20.253	17.447	23.729	26.16	18.987	23.529	25	21.61	21.61	21.61	27.848	23.729	25	20.339	25.847	20.763	26.271	30.085	33.051	38.983		94.915	87.764	29.536	21.186	20.339
E. gracilis_g760	21.992	21.162	22.822	22.822	19.917	24.167	24.583	27.083	27.5	24.167	22.917	16.598	28.333	28.333	25.833	25.833	27.004	26.25	20.417	20	21.25	22.5	22.5	20.332	17.155	23.75	25.726	19.583	23.237	24.576	23.333	23.333	22.083	28.216	22.5	24.167	19.583	25.833	21.25	26.25	30.126	32.917	38.75	94.915		90.456	29.046	21.25	20.417
E. gracilis_g4638	22.314	20.661	22.727	23.651	20.248	24.481	25	27.5	27.5	24.066	24.066	16.598	28.216	28.216	26.556	26.556	26.891	27.386	20.747	20.332	21.162	22.5	22.917	21.577	17.083	25.105	26.86	18.182	22.634	25.738	23.237	23.237	22.822	29.339	21.667	24.268	20	25.417	20.417	26.141	29.461	33.61	38.174	87.764	90.456		28.512	20.417	21.667
E. gracilis_g144	24.583	22.917	30.833	30.417	23.75	31.25	30.165	36.1	35.27	21.992	30.833	18.672	32.78	32.78	35.685	35.685	32.773	32.083	21.162	21.162	23.333	22.822	24.066	22.917	19.247	24.896	30	20.747	22.822	27.542	23.237	23.237	31.25	30	23.75	20.833	20.921	24.066	24.583	22.083	35.27	40.417	36.929	29.536	29.046	28.512		30.417	29.167
T. borreli_g13187	22.5	22.5	22.5	23.013	22.917	29.289	23.95	28.27	28.692	22.917	25.105	16.034	24.583	24.583	25.833	25.833	27.848	24.686	20	20	23.849	19.665	24.37	21.941	19.748	19.247	24.167	15.353	22.407	22.128	20.417	20.417	23.431	26.25	33.891	22.034	20.921	23.333	31.799	24.686	25	28.452	25.417	21.186	21.25	20.417	30.417		90.377
T. borreli_g1990	22.083	22.5	22.917	23.333	22.917	29.707	24.066	27.917	29.167	21.667	25.941	15.417	24.167	24.167	25.417	25.417	28.27	24.686	20.417	20.417	24.686	18.75	25	22.083	19.748	20	23.75	16.598	21.992	22.553	20.417	20.417	24.268	26.667	34.874	22.176	21.339	23.75	32.218	24.686	25.417	28.87	26.25	20.339	20.417	21.667	29.167	90.377
T. borreli_g8757	21.162	22.407	23.651	23.651	21.992	22.083	23.651	25.833	24.167	22.083	18.75	15.768	23.75	23.75	24.583	24.583	25.738	24.167	22.083	21.667	19.167	20	21.25	16.598	12.552	20.502	23.651	14.523	16.529	22.458	16.667	16.667	21.25	22.822	18.75	20.921	20.921	33.054	17.992	23.333	25.417	25.833	21.25	21.61	21.667	22.917	21.577	22.083	23.333
T. carassii_g7157	27.917	26.667	25.833	27.917	26.667	31.933	27.801	30	30.417	22.917	23.109	16.807	28.333	28.333	28.333	28.333	29.114	28.27	22.917	22.917	26.16	24.37	20.833	22.917	22.785	25.417	25	20.332	20.747	27.66	22.5	22.5	25.738	30.417	63.136	29.958	23.849	21.25	43.697	32.068	26.25	27.848	26.25	24.576	24.167	23.95	25.833	35.983	36.975
T. carassii_g13772	22.407	21.577	23.651	22.407	21.577	25.833	24.167	27.917	27.615	20.417	20.417	16.183	22.917	22.917	23.75	23.75	26.16	24.167	22.176	21.757	18.333	22.083	22.917	16.667	17.155	22.594	24.066	16.25	17.842	21.186	17.083	17.083	24.583	24.066	20	20.921	23.431	55.23	18.41	24.167	22.594	26.25	23.333	23.305	22.594	22.083	24.896	24.583	24.167
T. theileri_g3125	27.083	25.833	26.25	25.833	25.833	28.151	25.726	28.75	30.417	25.833	24.37	18.908	27.5	27.5	28.333	28.333	29.536	27.848	22.917	22.917	27.004	27.731	22.083	22.917	23.207	26.25	25	21.577	21.577	28.511	25.417	25.417	26.582	31.25	64.557	25.316	25.941	22.083	44.958	30.38	26.25	27.426	25	23.305	22.917	21.162	23.75	34.728	35.565
T. theileri_g372	21.25	22.083	20.833	18.75	19.583	22.176	22.917	21.757	22.594	20.084	18.828	18.333	23.013	23.013	20.502	20.502	23.431	22.176	17.573	17.573	15.9	18.828	19.247	15.417	15.966	22.269	20.833	17.083	17.012	21.757	15.481	15.481	19.665	21.25	20.502	21.429	20.588	22.689	18.067	20.502	25.105	23.849	21.339	17.573	17.992	17.992	21.25	19.665	19.665
B. saltans1	24.896	23.651	27.386	26.25	23.651	29.289	27.917	29.289	30.544	27.917	25.941	17.373	28.75	28.75	27.917	27.917	29.114	28.992	24.167	23.75	23.729	22.553	23.013	22.083	18.908	22.594	27.801	19.917	22.727	26.695	18.333	18.333	23.529	28.631	36.287	28.511	21.667	23.333	33.054	25.21	29.583	32.203	27.5	26.695	26.667	27.615	26.556	38.494	41.004
B. saltans2	21.162	21.162	26.556	26.141	19.917	26.25	21.577	26.667	27.083	24.37	21.25	16.598	22.917	22.917	24.583	24.583	27.426	27.917	22.083	21.667	19.583	20	19.167	19.502	17.155	24.167	26.556	19.087	19.835	22.458	17.083	17.083	24.583	25.311	23.333	24.583	25.833	40.833	22.083	25	24.167	29.583	27.5	22.881	22.917	22.407	23.651	25	24.583
B. saltans3	20.417	18.75	22.917	22.917	18.333	23.75	21.901	24.066	24.686	20.332	21.25	11.203	20.332	20.332	21.992	21.992	22.689	21.25	19.917	19.917	19.167	19.917	19.502	20.168	17.573	20.833	19.167	17.012	21.577	21.186	19.087	19.087	22.083	21.25	19.583	19.247	37.395	25.417	20.084	20.833	24.481	24.167	23.651	19.831	19.917	21.162	22.917	24.583	25
L. donovani1	27.5	27.917	27.917	27.917	25.833	28.571	27.801	27.917	27.917	25.417	26.05	17.573	30	30	31.25	31.25	29.536	25.21	25	24.583	24.79	23.849	22.5	22.917	21.519	25.105	25	19.502	20.747	24.681	22.5	22.5	23.95	28.75	42.017	25.738	20.588	21.757	97.468	26.05	27.5	25.63	26.667	20.763	21.25	20.417	24.583	30.962	31.381
L. donovani2	27.083	24.583	21.667	22.917	24.583	25.63	24.896	24.583	26.25	23.333	21.429	21.008	23.75	23.75	23.333	23.333	29.958	27.004	24.167	23.75	21.097	24.37	23.75	24.167	20.253	25	25.833	19.917	22.176	25.532	20.833	20.833	23.207	23.75	28.692	37.607	20.084	23.333	26.05	98.701	21.25	24.895	23.333	26.271	26.25	26.141	22.083	24.686	24.686
L. donovani3	22.822	21.577	23.651	24.066	21.577	25.833	22.822	25.833	26.667	20.833	19.167	19.087	24.167	24.167	25	25	27.848	26.25	25	24.583	19.583	23.333	25	20.747	17.573	22.176	24.066	17.842	20.248	21.186	21.25	21.25	21.667	24.896	22.083	24.686	23.849	46.444	22.594	25	24.167	28.333	26.667	23.305	21.667	21.667	26.556	24.583	24.167
L. infantum.1	27.5	27.917	27.917	27.917	25.833	28.571	27.801	27.917	27.917	25.417	26.05	17.573	30	30	31.25	31.25	29.536	25.21	25	24.583	24.79	23.849	22.5	22.917	21.519	25.105	25	19.502	20.747	24.681	22.5	22.5	23.95	28.75	42.017	25.738	20.588	21.757	97.468	26.05	27.5	25.63	26.667	20.763	21.25	20.417	24.583	30.962	31.381
L. infantum.2	27.083	24.583	21.667	22.917	24.583	25.63	24.896	24.583	26.25	23.333	21.429	21.008	23.75	23.75	23.333	23.333	29.958	27.004	24.167	23.75	21.097	24.37	23.75	24.167	20.253	25	25.833	19.917	22.176	25.532	20.833	20.833	23.207	23.75	28.692	37.607	20.084	23.333	26.05	98.701	21.25	24.895	23.333	26.271	26.25	26.141	22.083	24.686	24.686
L. infantum.3	22.822	21.577	23.651	24.066	21.577	25.833	22.822	25.833	26.667	20.833	19.167	18.672	23.75	23.75	24.583	24.583	27.848	26.25	25	24.583	19.583	23.333	25	20.747	17.573	22.176	24.066	17.842	20.248	21.186	21.25	21.25	21.667	24.896	22.083	24.686	23.849	46.444	22.594	25	24.167	28.333	26.667	23.305	21.667	21.667	26.556	25	24.167
L. Mexicana1	27.083	24.583	21.667	22.917	24.583	26.05	24.896	24.583	26.25	22.917	21.008	21.008	23.75	23.75	23.333	23.333	29.958	27.004	24.167	23.75	21.097	24.37	23.75	25	20.253	25	25.417	19.917	22.176	25.532	20.417	20.417	23.207	23.75	28.692	37.607	20.084	22.917	26.05	99.134	21.25	24.473	23.333	26.271	26.25	26.141	22.083	24.686	24.686
L. Mexicana2.pep	27.083	27.5	27.917	27.917	25.417	28.992	27.801	27.917	27.917	26.25	27.311	16.736	29.583	29.583	31.25	31.25	29.114	25.63	25.417	25	24.79	23.849	22.083	22.917	21.941	24.686	25	19.502	20.747	24.681	22.083	22.083	23.529	28.75	42.437	25.738	20.168	21.757	96.624	25.21	27.917	25.63	26.25	21.186	21.667	20.833	24.583	30.962	31.799
TcIL3000_8_4520.1..pep	27.917	27.083	27.083	25.417	26.25	31.513	27.083	30	32.5	25.833	23.529	14.286	28.75	28.75	27.5	27.5	30.38	29.114	22.917	22.917	26.16	22.689	21.667	20.417	24.051	27.311	24.583	24.167	24.167	25.957	24.167	24.167	25.738	30.417	68.776	27.119	23.109	22.034	41.35	29.958	25.105	27.848	27.917	25	24.686	24.167	23.333	34.31	35.146
TcCLB.511383.40..pep	28.75	29.167	26.667	29.583	27.5	31.513	28.216	30	30.833	24.167	21.429	18.067	28.75	28.75	29.583	29.583	29.958	28.692	22.917	22.917	24.895	23.529	20.417	22.5	24.473	28.992	24.583	24.481	20.747	28.936	22.5	22.5	27.004	30.833	63.559	26.271	25.63	22.458	45.992	29.536	28.333	27.426	25.833	21.61	20.833	20.502	24.583	34.728	35.714
TcCLB.508837.130..pep	27.917	28.75	26.667	29.583	26.667	31.933	28.631	30.417	30.833	24.583	21.429	18.067	29.167	29.167	29.583	29.583	29.958	28.692	22.917	22.917	24.473	25.21	20.833	22.5	24.051	27.917	25	23.237	20.747	28.936	22.917	22.917	27.004	30.833	64.831	26.16	24.686	21.667	45.798	29.114	27.917	27.426	25.833	22.458	21.667	20.833	24.167	35.565	36.555
T. vivax1	25.824	26.923	29.121	28.022	25.275	28.889	26.23	26.923	28.022	26.374	23.333	17.877	27.473	27.473	27.473	27.473	29.121	31.844	21.429	21.429	19.553	22.222	22.527	20.33	22.905	26.374	24.176	20.219	21.858	22.652	18.132	18.132	24.022	27.473	70.95	25.698	26.519	21.978	43.333	31.285	24.725	27.933	24.176	23.626	23.626	23.497	22.527	35.359	35.912
T. vivax2	24.583	24.167	23.333	24.268	22.5	22.689	27.917	26.36	26.778	20.833	20.588	19.149	25.417	25.417	23.333	23.333	25.738	27.848	20.417	20.417	24.681	22.553	20.921	20.084	21.519	22.689	25.417	22.822	24.268	20.851	18.333	18.333	21.519	24.583	26.16	73.478	22.689	20.921	25.316	36.752	20.833	27.234	22.917	25.424	24.167	24.686	22.083	22.689	23.849
Rhizochromulina	29.167	28.333	33.75	34.583	28.75	31.381	29.876	36.667	35.417	29.167	29.289	21.25	33.75	33.75	35.833	35.833	39.241	36.82	26.667	26.667	28.87	26.25	28.333	27.5	24.79	41.667	44.167	24.066	24.066	50.427	26.667	26.667	43.515	35.833	23.849	20.921	19.665	23.333	25.523	24.268	35.417	33.473	27.083	21.61	21.667	22.822	28.333	24.268	23.849
Fibrocapsa	31.667	32.5	40.417	40.417	33.75	41.667	35.95	41.494	43.154	28.631	33.75	23.237	45.643	45.643	46.888	46.888	43.277	42.083	28.216	28.216	29.583	26.556	30.705	27.5	25.523	33.61	37.917	23.237	23.651	39.407	29.461	29.461	37.917	47.917	30.833	24.167	20.921	24.481	28.333	22.917	40.249	37.917	34.44	27.848	28.216	29.339	31.25	27.083	28.333
Paraphysomonas	26.582	24.895	28.692	30.508	26.16	30.508	28.205	31.76	31.76	27.119	29.237	19.658	34.746	34.746	34.322	34.322	31.78	32.203	23.729	23.729	26.271	22.553	24.786	25.641	20.851	38.298	40.084	22.363	23.109	38.559	23.729	23.729	37.712	35.021	23.305	21.888	16.525	17.797	22.034	24.153	32.627	28.814	24.153	22.881	23.729	23.729	28.27	24.893	25.424
Paraphysomonas 2	25.316	25.316	29.114	29.661	25.316	30.085	28.205	31.33	30.901	27.119	28.39	20.085	33.051	33.051	32.627	32.627	31.78	33.051	22.881	22.881	25.424	21.702	23.932	25.641	21.277	39.149	40.506	21.941	22.689	38.136	24.153	24.153	37.288	33.755	23.729	22.318	16.102	18.22	22.034	23.729	32.203	28.814	24.153	22.881	23.729	23.729	27.848	24.034	24.576
Chrysochromulina	28.631	30.705	38.174	39.004	29.876	37.5	34.44	43.333	44.167	26.667	30.833	25.311	47.5	47.5	50.833	50.833	37.131	39.167	29.167	29.167	27.5	30	32.5	28.216	21.757	30	31.535	19.917	21.488	33.475	31.25	31.25	36.25	39.004	25.417	24.583	20.833	24.167	26.667	22.083	37.917	38.75	33.75	27.966	27.917	28.216	31.12	22.917	23.333
Coccolithus	31.12	33.61	36.929	37.759	31.535	35.417	33.61	42.5	41.25	25.833	28.75	25.311	47.083	47.083	47.917	47.917	36.709	40.833	31.25	30.833	27.083	29.167	30.417	25.311	22.176	35.417	30.705	20.332	22.727	36.864	30.417	30.417	37.5	39.004	25.417	25.417	17.917	21.25	27.083	24.167	36.667	36.667	30.833	27.119	26.667	26.971	31.535	23.75	24.167
Pyramimonas	29.167	31.25	39.583	36.667	30	38.75	37.603	39.004	39.834	27.801	38.333	24.066	45.643	45.643	44.398	44.398	40.336	38.333	28.216	28.216	27.917	30.29	32.365	32.083	23.849	37.5	36.667	23.237	22.407	38.559	27.386	27.386	38.333	41.25	28.75	23.431	22.269	22.5	27.197	22.5	33.61	41.25	34.855	27.848	28.631	28.452	32.083	25.417	26.667
Ditylum	31.667	31.667	35	30.833	30.833	30.833	33.471	36.515	35.685	27.801	28.333	24.066	32.78	32.78	34.025	34.025	34.034	34.583	24.066	24.066	26.667	26.556	26.556	25	24.268	64.583	40.417	22.822	23.651	42.797	25.311	25.311	40	33.333	27.917	22.594	20.168	20.833	25.523	25.417	31.95	28.333	27.386	20.675	21.162	22.176	25.417	20	20.833
Ditylum 2	26.667	26.667	33.333	34.167	27.917	34.583	31.818	37.344	38.174	24.481	35.833	20.332	39.834	39.834	39.419	39.419	37.815	35.833	28.631	28.631	29.583	27.386	32.78	26.25	24.686	33.195	34.583	21.577	24.481	40.678	26.556	26.556	37.083	44.583	27.917	24.167	20.084	22.407	21.25	21.667	35.685	37.5	30.29	25.316	25.726	26.86	33.333	26.25	27.5
Odontella	31.839	29.596	36.323	34.081	31.39	36.937	35.874	40.991	40.09	25.676	31.532	22.87	45.495	45.495	45.045	45.045	39.189	36.486	30.18	30.18	28.829	27.928	30.631	26.009	25.339	35.135	33.632	18.834	23.214	39.64	31.532	31.532	37.838	40.807	29.279	22.072	21.171	22.973	23.874	24.324	37.838	38.739	31.081	29.73	29.73	28.7	33.632	25.225	24.775
Odontella 2	31.535	32.365	34.025	31.12	30.705	30.417	33.195	37.083	36.25	28.75	26.667	24.066	34.583	34.583	36.667	36.667	33.755	36.667	24.583	24.583	27.917	25	26.25	21.992	25.523	65.417	40.249	23.237	23.554	41.525	26.667	26.667	40	34.025	27.917	23.333	20	20.833	25.833	26.25	31.667	26.667	25.417	21.61	22.083	22.407	25.726	22.917	23.333
Skeletonema	30.705	31.535	33.61	27.801	31.12	30	31.95	32.083	33.613	27.083	28.75	20.747	30	30	31.667	31.667	32.489	32.5	24.583	25	27.083	26.667	25.417	23.529	24.686	71.25	36.1	22.822	22.727	40.678	27.5	27.5	37.917	30.29	25	23.333	20.502	21.25	23.333	25.417	29.289	25.833	27.083	22.034	22.5	22.822	24.481	21.667	22.083
Skeletonema 2	28.216	28.216	36.1	34.855	28.631	34.583	35.27	39.583	39.583	25	32.917	21.992	41.667	41.667	42.5	42.5	37.975	35.833	30.417	30.417	27.083	26.25	32.5	24.066	22.594	35.417	31.12	23.237	23.967	38.136	29.583	29.583	34.167	41.079	28.333	24.167	19.167	23.75	26.25	22.917	37.083	37.5	30	25.424	25.417	26.141	31.95	25	25.833
Guillardia	29.167	28.75	34.583	30.962	30.417	31.25	33.473	34.454	34.034	28.631	32.083	22.269	35.27	35.27	37.344	37.344	37.395	33.75	29.461	29.876	21.25	28.75	31.799	28.27	20.921	31.799	33.75	20.332	24.481	32.203	25.726	25.726	35.833	35.833	27.5	26.271	19.748	22.5	23.849	22.917	31.535	33.75	29.876	22.363	22.407	22.5	27.917	24.895	24.583
Hemiselmis	29.167	29.167	33.333	28.452	31.25	30.833	31.381	33.193	34.034	26.556	30	25.63	34.44	34.44	36.1	36.1	36.134	34.583	28.631	29.046	22.5	29.167	28.87	27.426	23.431	33.891	28.75	24.481	26.141	34.746	24.481	24.481	33.75	32.917	28.333	24.576	20.168	23.333	25.105	21.667	27.801	32.083	26.141	23.629	22.822	22.5	26.25	22.363	21.667
Hemiselmis2	29.3	30.201	35.606	34.862	28.849	34.566	31.984	40.388	42.681	26.717	28.657	24.791	47.079	47.079	48.889	48.889	38.03	38.657	28.98	28.98	28.657	30.158	30.158	26.505	25.135	33.657	30.651	19.84	25.132	33.957	32.147	32.147	34.112	40.111	25.475	22.602	19.025	22.645	25.021	24.566	39.387	37.748	31.242	33.052	33.052	33.052	32.002	27.085	26.717
Lankesteria1	23.807	20.89	21.723	19.64	21.723	22.557	21.131	23.293	22.878	19.974	21.723	15.39	24.123	24.123	22.878	22.878	24.007	23.788	30.347	30.347	25.038	31.158	31.592	22.557	19.304	22.878	19.223	22.048	19.144	24.21	23.293	23.293	21.705	23.807	18.371	20.455	16.375	19.974	21.307	18.788	22.048	23.788	23.708	21.155	22.048	21.544	19.64	16.723	17.557
Lankesteria2	23.404	22.979	26.383	25.214	22.979	26.923	26.068	28.326	30.043	22.65	25.214	18.803	25.641	25.641	26.496	26.496	30.736	27.778	32.051	31.624	30.342	30.472	34.335	26.923	21.795	25.322	21.702	20.851	19.492	22.609	23.077	23.077	23.504	23.404	23.077	21.888	19.574	23.077	25.641	24.786	22.222	26.068	22.222	17.391	18.376	18.376	22.128	21.888	22.65
Vitrella1	30.29	30.29	34.025	30.705	31.95	32.5	32.78	32.917	35	23.333	28.333	24.066	36.667	36.667	36.25	36.25	33.333	35	41.25	41.25	35	45.833	43.75	26.141	26.778	32.5	29.046	22.822	25.207	29.237	29.583	29.583	33.333	35.27	25	25	22.083	25.417	26.667	25	34.583	33.75	29.167	23.729	25	24.481	28.216	24.583	24.583
Vitrella2	28.333	28.333	25.833	26.778	28.333	27.311	24.79	29.958	30.802	23.333	28.571	22.034	28.75	28.75	28.75	28.75	28.27	31.092	26.25	26.25	23.95	28.151	27.731	35.865	24.473	27.197	26.25	20.747	24.481	24.681	20.833	20.833	29.832	26.25	22.689	22.553	18.41	17.083	22.689	23.109	25.417	28.151	25.833	20.763	20.833	21.25	24.167	22.458	23.013
Vitrella3	26.667	29.583	30.417	29.167	28.75	31.092	27.083	30.417	30	23.75	29.832	24.686	31.25	31.25	31.667	31.667	32.068	36.134	25.417	25.417	26.891	27.615	30.833	37.917	23.207	27.083	25.833	21.25	21.25	26.809	22.5	22.5	31.092	30.417	19.748	19.748	17.155	20.833	23.109	23.109	27.615	28.571	25.833	23.305	23.013	23.651	26.25	20.921	22.176
Vitrella4	8.642	10.7	13.58	11.523	10.288	12.757	15.574	15.164	14.754	11.475	15.226	8.607	13.934	13.934	13.525	13.525	13.693	11.934	11.475	11.475	12.346	12.295	10.656	8.23	12.81	12.295	14.403	10.288	10.288	10.042	12.295	12.295	13.58	11.934	10.7	13.169	11.157	10.246	11.111	8.642	13.169	14.403	11.885	8.75	8.642	8.571	10.7	9.877	9.465
[truncated: 43 more columns]

## Sheet: Table E
Table E in S8 Table - eIF4G non-identical residues
	S. cerevisiae_4g	S. cerevisiae1	S. pombe_4g	A. nidulans_4g	Z. rouxii_4g	D. melanogaster_1	D. melanogaster_2	H. sapiens_1	H. sapiens_2	C. elegans	C. reinhardtii	O. tauri	A. thaliana_1	A. thaliana_2	O. sativa1	O. sativa2	G. sulphuraria	C. merolae	P. falciparum1	P. falciparum2	T. parva1	T. parva2	C. parvum1	C. parvum2	P. tetraurelia	T. pseudonana	E. siliculosus	T. thermophila_1	T. thermophila_2	A. anophagefferens1	A. anophagefferens2	A. anophagefferens3	P. ramorum	A. laibachii	T. brucei_a	T. brucei_b	T. brucei_c	T. brucei_c(2)	L. major_G3	L. major_G4	N. gruberi	E_gracilis_g112	E_gracilis_g122	E_gracilis_g7014	E_gracilis_g760	E_gracilis_g4638	E_gracilis_g144	T_borreli_g13187	T_borreli_g1990
S. cerevisiae_4g		43	133	134	35	158	162	158	157	174	182	196	167	167	165	165	169	163	176	176	167	183	178	185	175	160	168	184	188	161	190	190	162	155	170	182	201	187	175	175	178	178	188	185	188	188	181	186	187
S. cerevisiae1	43		128	137	45	160	165	158	159	174	183	194	165	165	164	164	169	161	173	173	174	184	177	186	178	161	167	185	189	168	186	186	162	157	174	178	198	189	175	181	179	177	185	188	190	192	185	186	186
S. pombe_4g	133	128		103	130	155	151	143	144	176	172	191	147	147	146	146	150	156	174	174	169	180	171	177	187	154	158	184	186	160	174	174	149	152	174	186	200	187	173	188	158	151	167	182	186	187	166	186	185
A. nidulans_4g	134	137	103		135	154	164	139	145	181	177	192	154	154	145	145	155	155	173	173	172	177	173	179	183	167	166	187	190	158	172	172	156	147	173	186	201	184	174	185	159	151	168	185	186	184	167	184	184
Z. rouxii_4g	35	45	130	135		162	161	157	159	178	180	192	165	165	164	164	169	162	173	173	174	183	179	183	175	165	169	187	188	166	188	188	156	158	173	184	201	186	179	181	178	176	183	190	193	193	183	185	185
D. melanogaster_1	158	160	155	154	162		157	143	139	172	165	184	151	151	151	151	146	151	181	183	175	179	174	167	179	168	166	182	186	154	181	181	162	155	165	187	187	176	170	178	154	162	157	179	182	182	165	169	168
D. melanogaster_2	162	165	151	164	161	157		130	133	170	173	184	155	155	151	151	145	161	177	177	175	171	167	178	181	163	161	186	188	168	184	184	168	163	175	173	192	180	172	181	158	159	174	178	181	180	169	181	183
H. sapiens_1	158	158	143	139	157	143	130		36	162	170	185	134	134	129	129	139	146	179	179	171	176	163	172	181	157	161	182	178	146	176	176	144	148	164	173	189	182	174	180	145	140	161	171	175	174	154	170	173
H. sapiens_2	157	159	144	145	159	139	133	36		168	168	188	129	129	124	124	137	146	177	177	169	173	164	172	177	156	160	181	175	148	172	172	146	142	167	172	186	183	173	176	142	144	163	171	174	174	156	169	170
C. elegans	174	174	176	181	178	172	170	162	168		177	205	164	164	163	163	168	165	179	178	195	183	174	192	193	174	172	185	188	165	183	183	176	170	181	192	202	194	178	185	182	177	175	178	182	183	188	185	188
C. reinhardtii	182	183	172	177	180	165	173	170	168	177		184	157	157	157	157	164	166	166	166	183	175	173	181	188	171	171	188	189	168	184	184	161	169	181	191	197	187	175	188	167	160	163	184	185	183	166	179	177
O. tauri	196	194	191	192	192	184	184	185	188	205	184		169	169	168	168	178	173	194	194	198	186	195	181	199	193	186	199	200	187	207	207	191	191	199	191	206	201	198	188	178	185	195	195	201	201	196	199	203
A. thaliana_1	167	165	147	154	165	151	155	134	129	164	157	169		0	47	47	142	143	166	166	180	170	170	174	181	160	157	186	183	148	161	161	145	139	178	180	194	184	168	183	140	150	163	168	172	173	162	181	182
A. thaliana_2	167	165	147	154	165	151	155	134	129	164	157	169	0		47	47	142	143	166	166	180	170	170	174	181	160	157	186	183	148	161	161	145	139	178	180	194	184	168	183	140	150	163	168	172	173	162	181	182
O. sativa1	165	164	146	145	164	151	151	129	124	163	157	168	47	47		0	139	140	167	167	179	173	164	175	180	153	151	189	185	145	160	160	141	137	177	182	195	185	165	184	136	147	165	175	178	177	155	178	179
O. sativa2	165	164	146	145	164	151	151	129	124	163	157	168	47	47	0		139	140	167	167	179	173	164	175	180	153	151	189	185	145	160	160	141	137	177	182	195	185	165	184	136	147	165	175	178	177	155	178	179
G. sulphuraria	169	169	150	155	169	146	145	139	137	168	164	178	142	142	139	139		123	175	175	172	167	166	157	177	154	159	181	175	153	169	169	152	142	161	174	189	173	166	166	148	151	159	173	173	174	160	171	170
C. merolae	163	161	156	155	162	151	161	146	146	165	166	173	143	143	140	140	123		175	175	169	171	169	164	182	154	157	186	184	153	178	178	147	145	170	171	186	187	178	173	149	142	171	173	177	175	163	180	180
P. falciparum1	176	173	174	173	173	181	177	179	177	179	166	194	166	166	167	167	175	175		2	165	127	136	184	185	178	184	182	183	178	183	183	183	178	185	190	202	187	180	183	183	172	180	189	191	191	190	192	191
P. falciparum2	176	173	174	173	173	183	177	179	177	178	166	194	166	166	167	167	175	175	2		165	127	135	185	185	178	185	182	183	178	183	183	183	178	185	190	202	188	181	184	183	172	181	190	192	192	190	192	191
T. parva1	167	174	169	172	174	175	175	171	169	195	183	198	180	180	179	179	172	169	165	165		167	165	185	175	170	181	187	186	176	183	183	172	169	177	177	198	196	179	187	186	175	179	186	189	190	184	182	180
T. parva2	183	184	180	177	183	179	171	176	173	183	175	186	170	170	173	173	167	171	127	127	167		139	183	181	170	179	189	182	178	184	184	179	174	181	185	199	186	181	180	183	163	178	184	186	186	186	192	195
C. parvum1	178	177	171	173	179	174	167	163	164	174	173	195	170	170	164	164	166	169	136	135	165	139		179	186	169	177	197	189	177	186	186	170	166	185	186	203	183	186	183	181	167	181	185	186	185	183	180	180
C. parvum2	185	186	177	179	183	167	178	172	172	192	181	181	174	174	175	175	157	164	184	185	185	183	179		188	186	177	196	192	176	192	192	175	176	186	186	198	193	186	181	182	181	181	189	192	189	185	185	187
P. tetraurelia	175	178	187	183	175	179	181	181	177	193	188	199	181	181	180	180	177	182	185	185	175	181	186	188		181	183	171	165	177	191	191	176	184	185	184	194	194	187	188	182	182	185	194	198	199	193	191	191
T. pseudonana	160	161	154	167	165	168	163	157	156	174	171	193	160	160	153	153	154	154	178	178	170	170	169	186	181		144	182	184	140	179	179	143	162	175	182	188	184	180	180	161	169	180	180	183	179	181	193	192
E. siliculosus	168	167	158	166	169	166	161	161	160	172	171	186	157	157	151	151	159	157	184	185	181	179	177	177	183	144		194	187	136	183	183	140	152	178	179	190	183	182	178	158	152	171	175	179	177	168	182	183
T. thermophila_1	184	185	184	187	187	182	186	182	181	185	188	199	186	186	189	189	181	186	182	182	187	189	197	196	171	182	194		157	182	200	200	194	190	189	188	195	195	195	193	180	189	186	192	193	198	191	204	201
T. thermophila_2	188	189	186	190	188	186	188	178	175	188	189	200	183	183	185	185	175	184	183	183	186	182	189	192	165	184	187	157		182	194	194	185	186	187	181	199	199	190	185	186	188	191	182	185	188	186	187	188
A. anophagefferens_1	161	168	160	158	166	154	168	146	148	165	168	187	148	148	145	145	153	153	178	178	176	178	177	176	177	140	136	182	182		170	170	138	151	171	184	184	186	177	175	155	154	165	177	178	176	171	183	182
A. anophagefferens_2	190	186	174	172	188	181	184	176	172	183	184	207	161	161	160	160	169	178	183	183	183	184	186	192	191	179	183	200	194	170		0	174	170	190	194	196	195	186	190	171	169	178	185	184	185	185	191	191
A. anophagefferens_3	190	186	174	172	188	181	184	176	172	183	184	207	161	161	160	160	169	178	183	183	183	184	186	192	191	179	183	200	194	170	0		174	170	190	194	196	195	186	190	171	169	178	185	184	185	185	191	191
P. ramorum	162	162	149	156	156	162	168	144	146	176	161	191	145	145	141	141	152	147	183	183	172	179	170	175	176	143	140	194	185	138	174	174		152	171	185	191	180	181	182	162	148	164	185	187	186	165	183	181
A. laibachii	155	157	152	147	158	155	163	148	142	170	169	191	139	139	137	137	142	145	178	178	169	174	166	176	184	162	152	190	186	151	170	170	152		170	179	188	179	171	183	157	149	169	171	173	171	168	177	176
T. brucei_a	170	174	174	173	173	165	175	164	167	181	181	199	178	178	177	177	161	170	185	185	177	181	185	186	185	175	178	189	187	171	190	190	171	170		173	185	185	138	170	177	171	178	180	186	188	183	158	155
T. brucei_b	182	178	186	186	184	187	173	173	172	192	191	191	180	180	182	182	174	171	190	190	177	185	186	186	184	182	179	188	181	184	194	194	185	179	173		187	192	176	146	188	170	184	177	182	181	190	184	186
T. brucei_c	201	198	200	201	201	187	192	189	186	202	197	206	194	194	195	195	189	186	202	202	198	199	203	198	194	188	190	195	199	184	196	196	191	188	185	187		191	188	191	182	183	176	188	193	192	189	189	188
T. brucei_c(2)	187	189	187	184	186	176	180	182	183	194	187	201	184	184	185	185	173	187	187	188	196	186	183	193	194	184	183	195	199	186	195	195	180	179	185	192	191		187	185	179	181	180	175	178	179	183	184	183
L. major_G3	175	175	173	174	179	170	172	174	173	178	175	198	168	168	165	165	166	178	180	181	179	181	186	186	187	180	182	195	190	177	186	186	181	171	138	176	188	187		176	174	177	175	187	189	191	181	163	162
L. major_G4	175	181	188	185	181	178	181	180	176	185	188	188	183	183	184	184	166	173	183	184	187	180	183	181	188	180	178	193	185	175	190	190	182	183	170	146	191	185	176		189	179	184	174	177	178	187	180	180
N. gruberi	178	179	158	159	178	154	158	145	142	182	167	178	140	140	136	136	148	149	183	183	186	183	181	182	182	161	158	180	186	155	171	171	162	157	177	188	182	179	174	189		141	166	165	167	170	156	180	179
E. gracilis_g112	178	177	151	151	176	162	159	140	144	177	160	185	150	150	147	147	151	142	172	172	175	163	167	181	182	169	152	189	188	154	169	169	148	149	171	170	183	181	177	179	141		148	158	161	160	143	171	170
E. gracilis_g122	188	185	167	168	183	157	174	161	163	175	163	195	163	163	165	165	159	171	180	181	179	178	181	181	185	180	171	186	191	165	178	178	164	169	178	184	176	180	175	184	166	148		144	147	149	152	179	177
E. gracilis_g7014	185	188	182	185	190	179	178	171	171	178	184	195	168	168	175	175	173	173	189	190	186	184	185	189	194	180	175	192	182	177	185	185	185	171	180	177	188	175	187	174	165	158	144		12	29	167	186	188
E. gracilis_g760	188	190	186	186	193	182	181	175	174	182	185	201	172	172	178	178	173	177	191	192	189	186	186	192	198	183	179	193	185	178	184	184	187	173	186	182	193	178	189	177	167	161	147	12		23	171	189	191
E. gracilis_g4638	188	192	187	184	193	182	180	174	174	183	183	201	173	173	177	177	174	175	191	192	190	186	185	189	199	179	177	198	188	176	185	185	186	171	188	181	192	179	191	178	170	160	149	29	23		173	191	188
E. gracilis_g144	181	185	166	167	183	165	169	154	156	188	166	196	162	162	155	155	160	163	190	190	184	186	183	185	193	181	168	191	186	171	185	185	165	168	183	190	189	183	181	187	156	143	152	167	171	173		167	170
T. borreli_g13187	186	186	186	184	185	169	181	170	169	185	179	199	181	181	178	178	171	180	192	192	182	192	180	185	191	193	182	204	187	183	191	191	183	177	158	184	189	184	163	180	180	171	179	186	189	191	167		23
T. borreli_g1990	187	186	185	184	185	168	183	173	170	188	177	203	182	182	179	179	170	180	191	191	180	195	180	187	191	192	183	201	188	182	191	191	181	176	155	186	188	183	162	180	179	170	177	188	191	188	170	23
T. borreli_g8757	190	187	184	184	188	187	184	178	182	187	195	203	183	183	181	181	176	182	187	188	194	192	189	201	209	190	184	206	202	183	200	200	189	186	195	189	189	160	196	184	179	178	189	185	188	185	189	187	184
T. carassi_g7157	173	176	178	173	176	162	174	168	167	185	183	198	172	172	172	172	168	170	185	185	175	180	190	185	183	179	180	192	191	170	186	186	176	167	87	166	182	189	134	161	177	171	177	178	182	181	178	153	150
T. carrassi_g13772	187	189	184	187	189	178	182	173	173	191	191	202	185	185	183	183	175	182	186	187	196	187	185	200	198	185	183	201	198	186	199	199	181	183	192	189	183	107	195	182	185	177	184	181	185	187	181	181	182
T. theileri_g3125	175	178	177	178	178	171	179	171	167	178	180	193	174	174	172	172	167	171	185	185	173	172	187	185	182	177	180	189	189	168	179	179	174	165	84	177	177	187	131	165	177	172	180	181	185	190	183	156	154
T. theileri_g372	189	187	190	195	193	186	185	187	185	191	194	196	184	184	190	190	183	186	197	197	201	194	193	203	200	185	190	199	200	187	202	202	192	189	190	187	189	184	195	190	179	182	188	197	196	196	189	192	192
B. saltans1	181	184	175	177	184	169	173	169	166	173	177	195	171	171	173	173	168	169	182	183	180	182	184	187	193	185	174	193	187	173	196	196	182	172	151	168	188	184	160	178	169	160	174	173	176	173	177	147	141
B. saltans2	190	190	177	178	193	177	189	176	175	180	189	201	185	185	181	181	172	173	187	188	193	192	194	194	198	182	177	195	194	183	199	199	181	180	184	181	178	142	187	180	182	169	174	182	185	187	184	180	181
B. saltans3	191	195	185	185	196	183	189	183	180	192	189	214	192	192	188	188	184	189	193	193	194	193	194	190	197	190	194	200	189	186	195	195	187	189	193	193	149	179	191	190	182	182	184	190	193	190	185	181	180
L. donovani1	174	173	173	173	178	170	174	173	173	179	176	197	168	168	165	165	167	178	180	181	179	182	186	185	186	179	180	194	191	177	186	186	181	171	138	176	189	187	6	176	174	177	176	187	189	191	181	165	164
L. donovani2	175	181	188	185	181	177	181	181	177	184	187	188	183	183	184	184	166	173	182	183	187	180	183	182	189	180	178	193	186	175	190	190	182	183	169	146	191	184	176	3	189	178	184	174	177	178	187	180	180
L. donovani3	186	189	184	183	189	178	186	178	176	190	194	195	182	182	180	180	171	177	180	181	193	184	180	191	197	186	183	198	193	186	189	189	188	181	187	180	182	128	185	180	182	172	176	181	188	188	177	181	182
L. infantum.1	174	173	173	173	178	170	174	173	173	179	176	197	168	168	165	165	167	178	180	181	179	182	186	185	186	179	180	194	191	177	186	186	181	171	138	176	189	187	6	176	174	177	176	187	189	191	181	165	164
L. infantum.2	175	181	188	185	181	177	181	181	177	184	187	188	183	183	184	184	166	173	182	183	187	180	183	182	189	180	178	193	186	175	190	190	182	183	169	146	191	184	176	3	189	178	184	174	177	178	187	180	180
L. infantum.3	186	189	184	183	189	178	186	178	176	190	194	196	183	183	181	181	171	177	180	181	193	184	180	191	197	186	183	198	193	186	189	189	188	181	187	180	182	128	185	180	182	172	176	181	188	188	177	180	182
L. Mexicana1	175	181	188	185	181	176	181	181	177	185	188	188	183	183	184	184	166	173	182	183	187	180	183	180	189	180	179	193	186	175	191	191	182	183	169	146	191	185	176	2	189	179	184	174	177	178	187	180	180
L. Mexicana2.pep	175	174	173	173	179	169	174	173	173	177	173	199	169	169	165	165	168	177	179	180	179	182	187	185	185	180	180	194	191	177	187	187	182	171	137	176	190	187	8	178	173	177	177	186	188	190	181	165	163
TcIL3000_8_4520.1..pep	173	175	175	179	177	163	175	168	162	178	182	204	171	171	174	174	165	168	185	185	175	184	188	191	180	173	181	182	182	174	182	182	176	167	74	172	183	184	139	166	179	171	173	177	180	182	184	157	155
TcCLB.511383.40..pep	171	170	176	169	174	163	173	168	166	182	187	195	171	171	169	169	166	169	185	185	178	182	191	186	179	169	181	182	191	167	186	186	173	166	86	174	177	183	128	167	172	172	178	185	190	190	181	156	153
TcCLB.508837.130..pep	173	171	176	169	176	162	172	167	166	181	187	195	170	170	169	169	166	169	185	185	179	178	190	186	180	173	180	185	191	167	185	185	173	166	83	175	180	188	129	168	173	172	178	183	188	190	182	154	151
T. vivax1	135	133	129	131	136	128	135	133	131	134	138	147	132	132	132	132	129	122	143	143	144	140	141	145	138	134	138	146	143	140	149	149	136	132	52	133	133	142	102	123	137	129	138	139	139	140	141	117	116
T. vivax2	181	182	184	181	186	184	173	176	175	190	189	190	179	179	184	184	176	171	191	191	177	182	189	191	186	184	179	186	181	186	196	196	186	181	175	61	184	189	177	148	190	171	185	176	182	180	187	184	182
Rhizochromulina	170	172	159	157	171	164	169	152	155	170	169	189	159	159	154	154	144	151	176	176	170	177	172	174	179	140	134	183	183	116	176	176	135	154	182	189	192	184	178	181	155	159	175	185	188	186	172	181	182
Fibrocapsa	164	162	143	143	159	140	155	141	137	172	159	185	131	131	128	128	135	139	173	173	169	177	167	174	178	160	149	185	184	143	170	170	149	125	166	182	189	182	172	185	144	149	158	171	173	171	165	175	172
Paraphysomonas	174	178	169	164	175	164	168	159	159	172	167	188	154	154	155	155	161	160	180	180	174	182	176	174	186	145	142	184	183	145	180	180	147	154	181	182	197	194	184	179	159	168	179	182	180	180	170	175	176
Paraphysomonas 2	177	177	168	166	177	165	168	160	161	172	169	187	158	158	159	159	161	158	182	182	176	184	178	174	185	143	141	185	184	146	179	179	148	157	180	181	198	193	184	180	160	168	179	182	180	180	171	177	178
Chrysochromulina	172	167	149	147	169	150	158	136	134	176	166	180	126	126	118	118	149	146	170	170	174	168	162	173	187	168	165	193	190	157	165	165	153	147	179	181	190	182	176	187	149	147	159	170	173	173	166	185	184
Coccolithus	166	160	152	150	165	155	160	138	141	178	171	180	127	127	125	125	150	142	165	166	175	170	167	180	186	155	167	192	187	149	167	167	150	147	179	179	197	189	175	182	152	152	166	172	176	176	165	183	182
Pyramimonas	170	165	145	152	168	147	151	147	145	174	148	183	131	131	134	134	142	148	173	173	173	168	163	163	182	150	152	185	187	145	175	175	148	141	171	183	185	186	174	186	160	141	157	171	172	171	163	179	176
Ditylum	164	164	156	166	166	166	161	153	155	174	172	183	162	162	159	159	157	157	183	183	176	177	177	180	181	85	143	186	184	135	180	180	144	160	173	185	190	190	178	179	164	172	175	188	190	186	179	192	190
Ditylum 2	176	176	160	158	173	157	165	151	149	182	154	192	145	145	146	146	148	154	172	172	169	175	162	177	180	161	157	189	182	140	177	177	151	133	173	182	191	187	189	188	155	150	168	177	179	177	160	177	174
Odontella	152	157	142	147	153	140	143	131	133	165	152	172	121	121	122	122	135	141	155	155	158	160	154	165	165	144	148	181	172	134	152	152	138	132	157	173	175	171	169	168	138	136	153	156	156	159	148	166	167
Odontella 2	165	163	159	166	167	167	161	151	153	171	176	183	157	157	152	152	157	152	181	181	173	180	177	188	178	83	144	185	185	138	176	176	144	159	173	184	192	190	178	177	164	176	179	185	187	187	179	185	184
Skeletonema	167	165	160	174	166	168	164	163	158	175	171	191	168	168	164	164	160	162	181	180	175	176	179	182	180	69	154	186	187	140	174	174	149	168	180	184	190	189	184	179	169	178	175	184	186	186	182	188	187
Skeletonema 2	173	173	154	157	172	157	156	145	145	180	161	188	140	140	138	138	147	154	167	167	175	177	162	183	185	155	166	185	184	146	169	169	158	142	172	182	194	183	177	185	151	150	168	176	179	178	164	180	178
Guillardia	170	171	157	165	167	165	159	156	157	172	163	185	156	156	151	151	149	159	170	169	189	171	163	170	189	163	159	192	182	160	179	179	154	154	174	174	191	186	182	185	165	159	169	184	187	186	173	178	181
Hemiselmis	170	170	160	171	165	166	164	159	157	177	168	177	158	158	154	154	152	157	172	171	186	170	170	172	183	158	171	182	178	154	182	182	159	161	172	178	190	184	179	188	174	163	178	181	186	186	177	184	188
Hemiselmis 2	157	155	143	144	158	144	149	130	125	162	157	164	117	117	113	113	137	135	157	157	157	153	153	161	164	146	154	178	167	146	150	150	145	133	164	168	179	171	165	166	134	137	152	148	148	148	151	159	162
Lankesteria1	183	190	188	193	188	186	191	185	186	193	188	204	183	183	186	186	181	183	168	168	180	166	165	186	193	186	194	188	195	179	185	185	188	183	196	191	200	193	189	195	188	183	184	187	188	190	193	200	198
Lankesteria2	180	181	173	175	181	171	173	167	163	181	175	190	174	174	172	172	160	169	159	160	163	162	153	171	183	174	184	186	190	178	180	180	179	180	180	182	189	180	174	176	182	173	182	190	191	191	183	182	181
Vitrella1	168	168	159	167	164	162	162	161	156	184	172	183	152	152	153	153	158	156	141	141	156	130	135	178	175	162	171	186	181	167	169	169	160	156	180	180	187	179	176	180	157	159	170	180	180	182	173	181	181
Vitrella2	172	172	178	175	172	173	179	166	164	184	170	184	171	171	171	171	170	164	177	177	181	171	172	152	179	174	177	191	182	177	190	190	167	177	184	182	195	199	184	183	179	171	178	187	190	189	182	183	184
Vitrella3	176	169	167	170	171	164	175	167	168	183	167	180	165	165	164	164	161	152	179	179	174	173	166	149	182	175	178	189	189	172	186	186	164	167	191	191	198	190	183	183	173	170	178	181	184	184	177	189	186
Vitrella4	222	217	210	215	218	212	206	207	208	216	206	223	210	210	211	211	208	214	216	216	213	214	218	223	211	214	208	218	218	215	214	214	210	214	217	211	215	219	216	222	211	208	215	219	222	224	217	219	220
[truncated: 43 more columns]

## Sheet: Table F
Table F in S8 Table - eIF4G identical residues
	S. cerevisiae_4g	S. cerevisiae1	S. pombe_4g	A. nidulans_4g	Z. rouxii_4g	D. melanogaster_1	D. melanogaster_2	H. sapiens_1	H. sapiens_2	C. elegans	C. reinhardtii	O. tauri	A. thaliana_1	A. thaliana_2	O. sativa1	O. sativa2	G. sulphuraria	C. merolae	P. falciparum1	P. falciparum2	T. parva1	T. parva2	C. parvum1	C. parvum2	P. tetraurelia	T. pseudonana	E. siliculosus	T. thermophila_1	T. thermophila_2	A. anophagefferens1	A. anophagefferens2	A. anophagefferens3	P. ramorum	A. laibachii	T. brucei_a	T. brucei_b	T. brucei_c	T. brucei_c(2)	L. major_G3	L. major_G4	N. gruberi	E_gracilis_g112	E_gracilis_g122	E_gracilis_g7014	E_gracilis_g760	E_gracilis_g4638	E_gracilis_g144	T_borreli_g13187	T_borreli_g1990
S. cerevisiae_4g		197	107	106	205	82	80	83	84	67	58	45	74	74	76	76	69	77	65	65	73	58	63	55	64	81	72	57	53	75	51	51	78	85	70	58	38	54	65	65	63	62	53	52	53	54	59	54	53
S. cerevisiae1	197		112	103	195	80	77	83	82	67	57	47	76	76	77	77	69	79	68	68	66	57	64	54	61	80	73	56	52	68	55	55	78	83	66	62	41	52	65	59	62	63	56	49	51	50	55	54	54
S. pombe_4g	107	112		137	110	85	91	98	97	65	68	50	94	94	95	95	88	84	67	67	71	61	70	63	52	87	82	57	55	76	67	67	91	88	66	54	39	54	67	52	83	89	74	55	55	55	74	54	55
A. nidulans_4g	106	103	137		105	86	77	101	95	60	63	48	87	87	96	96	83	85	68	68	68	63	67	60	56	73	74	54	51	78	69	69	84	93	67	53	38	57	66	55	82	89	73	52	55	57	73	55	56
Z. rouxii_4g	205	195	110	105		78	81	84	82	63	60	49	76	76	77	77	69	78	68	68	66	58	62	57	64	76	71	54	53	70	53	53	84	82	67	56	38	55	61	59	63	64	58	47	48	49	57	55	55
D. melanogaster_1	82	80	85	86	78		84	97	101	68	73	55	89	89	89	89	91	87	59	57	63	60	66	73	58	72	74	59	55	81	59	59	76	85	73	51	52	64	68	60	86	76	83	57	58	59	75	70	71
D. melanogaster_2	80	77	91	77	81	84		108	105	71	68	54	86	86	90	90	93	80	64	64	66	69	72	61	59	77	81	55	54	69	57	57	73	79	66	64	48	61	69	60	82	82	67	59	59	60	73	57	58
H. sapiens_1	83	83	98	101	84	97	108		201	78	70	53	106	106	111	111	98	94	61	61	69	63	75	66	58	82	80	59	64	90	64	64	96	93	76	64	51	58	66	60	95	100	79	65	65	66	87	67	67
H. sapiens_2	84	82	97	95	82	101	105	201		72	72	50	111	111	116	116	100	94	63	63	71	66	74	64	62	83	81	60	67	88	68	68	94	99	73	65	54	57	67	64	98	96	77	65	66	66	85	68	70
C. elegans	67	67	65	60	63	68	71	78	72		63	36	76	76	77	77	69	75	61	62	45	57	66	49	46	66	69	56	54	71	57	57	64	71	59	48	38	46	62	55	58	63	65	58	58	58	53	55	52
C. reinhardtii	58	57	68	63	60	73	68	70	72	63		55	83	83	83	83	73	72	74	74	55	64	67	59	49	69	69	53	52	67	56	56	77	71	57	47	42	53	63	50	73	78	77	52	55	58	74	60	62
O. tauri	45	47	50	48	49	55	54	53	50	36	55		72	72	73	73	60	65	47	47	38	50	44	57	39	47	55	43	42	49	34	34	47	50	39	41	34	40	41	50	63	51	46	42	40	40	45	38	37
A. thaliana_1	74	76	94	87	76	89	86	106	111	76	83	72		240	193	193	95	97	74	74	60	70	70	67	58	80	84	55	59	88	79	79	95	102	62	60	46	56	72	57	100	90	77	68	68	68	79	59	58
A. thaliana_2	74	76	94	87	76	89	86	106	111	76	83	72	240		193	193	95	97	74	74	60	70	70	67	58	80	84	55	59	88	79	79	95	102	62	60	46	56	72	57	100	90	77	68	68	68	79	59	58
O. sativa1	76	77	95	96	77	89	90	111	116	77	83	73	193	193		240	98	100	73	73	61	67	76	66	59	87	90	52	57	91	80	80	99	104	63	58	45	55	75	56	104	93	75	61	62	64	86	62	61
O. sativa2	76	77	95	96	77	89	90	111	116	77	83	73	193	193	240		98	100	73	73	61	67	76	66	59	87	90	52	57	91	80	80	99	104	63	58	45	55	75	56	104	93	75	61	62	64	86	62	61
G. sulphuraria	69	69	88	83	69	91	93	98	100	69	73	60	95	95	98	98		114	62	62	65	70	71	81	59	83	79	57	64	83	68	68	85	96	76	63	48	64	71	71	89	86	78	63	64	64	78	66	67
C. merolae	77	79	84	85	78	87	80	94	94	75	72	65	97	97	100	100	114		65	65	68	67	71	76	55	86	83	55	57	82	62	62	90	95	67	66	53	53	60	64	91	95	69	63	63	66	77	59	59
P. falciparum1	65	68	67	68	68	59	64	61	63	61	74	47	74	74	73	73	62	65		237	75	113	104	57	54	62	57	59	59	58	57	57	57	63	55	50	38	53	60	57	57	68	60	47	49	50	51	48	49
P. falciparum2	65	68	67	68	68	57	64	61	63	62	74	47	74	74	73	73	62	65	237		75	113	105	56	54	62	56	59	59	58	57	57	57	63	55	50	38	52	59	56	57	68	59	46	48	49	51	48	49
T. parva1	73	66	71	68	66	63	66	69	71	45	55	38	60	60	61	61	65	68	75	75		69	75	55	62	70	59	54	55	59	57	57	65	71	60	58	41	44	59	50	54	60	61	50	51	51	56	57	59
T. parva2	58	57	61	63	58	60	69	63	66	57	64	50	70	70	67	67	70	67	113	113	69		100	57	57	69	62	52	60	58	56	56	59	67	57	50	41	54	58	58	57	73	62	52	54	54	55	47	45
C. parvum1	63	64	70	67	62	66	72	75	74	66	67	44	70	70	76	76	71	71	104	105	75	100		60	53	70	64	44	53	59	54	54	70	75	55	52	37	57	54	57	59	73	59	51	54	55	58	58	60
C. parvum2	55	54	63	60	57	73	61	66	64	49	59	57	67	67	66	66	81	76	57	56	55	57	60		51	54	63	45	49	60	49	49	65	64	54	51	41	48	54	59	58	59	60	48	49	52	55	52	53
P. tetraurelia	64	61	52	56	64	58	59	58	62	46	49	39	58	58	59	59	59	55	54	54	62	57	53	51		58	56	69	75	57	48	48	61	55	52	53	45	45	50	49	57	55	54	41	41	41	46	47	47
T. pseudonana	81	80	87	73	76	72	77	82	83	66	69	47	80	80	87	87	83	86	62	62	70	69	70	54	58		97	59	58	96	61	61	97	79	65	56	51	54	59	60	79	71	60	56	57	60	60	46	48
E. siliculosus	72	73	82	74	71	74	81	80	81	69	69	55	84	84	90	90	79	83	57	56	59	62	64	63	56	97		47	54	100	58	58	100	88	62	61	49	58	58	62	83	88	70	62	62	65	72	58	57
T. thermophila_1	57	56	57	54	54	59	55	59	60	56	53	43	55	55	52	52	57	55	59	59	54	52	44	45	69	59	47		84	55	41	41	47	51	52	53	45	46	46	48	60	52	55	45	47	44	50	37	40
T. thermophila_2	53	52	55	51	53	55	54	64	67	54	52	42	59	59	57	57	64	57	59	59	55	60	53	49	75	58	54	84		55	48	48	56	55	54	58	41	43	51	54	55	53	51	56	56	55	55	54	53
A. anophagefferens_1	75	68	76	78	70	81	69	90	88	71	67	49	88	88	91	91	83	82	58	58	59	58	59	60	57	96	100	55	55		66	66	97	85	64	51	51	50	58	60	81	81	71	59	58	61	65	52	53
A. anophagefferens_2	51	55	67	69	53	59	57	64	68	57	56	34	79	79	80	80	68	62	57	57	57	56	54	49	48	61	58	41	48	66		240	66	71	50	46	44	45	54	50	69	71	62	51	56	56	56	49	49
A. anophagefferens_3	51	55	67	69	53	59	57	64	68	57	56	34	79	79	80	80	68	62	57	57	57	56	54	49	48	61	58	41	48	66	240		66	71	50	46	44	45	54	50	69	71	62	51	56	56	56	49	49
P. ramorum	78	78	91	84	84	76	73	96	94	64	77	47	95	95	99	99	85	90	57	57	65	59	70	65	61	97	100	47	56	97	66	66		88	66	52	48	60	57	55	78	89	76	51	53	55	75	56	58
A. laibachii	85	83	88	93	82	85	79	93	99	71	71	50	102	102	104	104	96	95	63	63	71	67	75	64	55	79	88	51	55	85	71	71	88		70	61	51	62	69	57	84	91	72	66	68	71	72	63	64
T. brucei_a	70	66	66	67	67	73	66	76	73	59	57	39	62	62	63	63	76	67	55	55	60	57	55	54	52	65	62	52	54	64	50	50	66	70		64	54	55	100	67	63	66	62	56	54	52	57	81	83
T. brucei_b	58	62	54	53	56	51	64	64	65	48	47	41	60	60	58	58	63	66	50	50	58	50	52	51	53	56	61	53	58	51	46	46	52	61	64		51	47	61	88	52	65	56	59	58	58	50	52	53
T. brucei_c	38	41	39	38	38	52	48	51	54	38	42	34	46	46	45	45	48	53	38	38	41	41	37	41	45	51	49	45	41	51	44	44	48	51	54	51		48	50	48	58	56	64	48	47	48	50	50	51
T. brucei_c(2)	54	52	54	57	55	64	61	58	57	46	53	40	56	56	55	55	64	53	53	52	44	54	57	48	45	54	58	46	43	50	45	45	60	62	55	47	48		52	55	61	59	60	61	62	61	58	56	57
L. major_G3	65	65	67	66	61	68	69	66	67	62	63	41	72	72	75	75	71	60	60	59	59	58	54	54	50	59	58	46	51	58	54	54	57	69	100	61	50	52		62	66	61	65	49	51	49	59	76	77
L. major_G4	65	59	52	55	59	60	60	60	64	55	50	50	57	57	56	56	71	64	57	56	50	58	57	59	49	60	62	48	54	60	50	50	55	57	67	88	48	55	62		51	58	56	62	63	63	53	59	59
N. gruberi	63	62	83	82	63	86	82	95	98	58	73	63	100	100	104	104	89	91	57	57	54	57	59	58	57	79	83	60	55	81	69	69	78	84	63	52	58	61	66	51		99	74	71	72	71	85	60	61
E. gracilis_g112	62	63	89	89	64	76	82	100	96	63	78	51	90	90	93	93	86	95	68	68	60	73	73	59	55	71	88	52	53	81	71	71	89	91	66	65	56	59	61	58	99		92	78	79	81	97	68	69
E. gracilis_g122	53	56	74	73	58	83	67	79	77	65	77	46	77	77	75	75	78	69	60	59	61	62	59	60	54	60	70	55	51	71	62	62	76	72	62	56	64	60	65	56	74	92		92	93	92	89	61	63
E. gracilis_g7014	52	49	55	52	47	57	59	65	65	58	52	42	68	68	61	61	63	63	47	46	50	52	51	48	41	56	62	45	56	59	51	51	51	66	56	59	48	61	49	62	71	78	92		224	208	70	50	48
E. gracilis_g760	53	51	55	55	48	58	59	65	66	58	55	40	68	68	62	62	64	63	49	48	51	54	54	49	41	57	62	47	56	58	56	56	53	68	54	58	47	62	51	63	72	79	93	224		218	70	51	49
E. gracilis_g4638	54	50	55	57	49	59	60	66	66	58	58	40	68	68	64	64	64	66	50	49	51	54	55	52	41	60	65	44	55	61	56	56	55	71	52	58	48	61	49	63	71	81	92	208	218		69	49	52
E. gracilis_g144	59	55	74	73	57	75	73	87	85	53	74	45	79	79	86	86	78	77	51	51	56	55	58	55	46	60	72	50	55	65	56	56	75	72	57	50	50	58	59	53	85	97	89	70	70	69		73	70
T. borreli_g13187	54	54	54	55	55	70	57	67	68	55	60	38	59	59	62	62	66	59	48	48	57	47	58	52	47	46	58	37	54	52	49	49	56	63	81	52	50	56	76	59	60	68	61	50	51	49	73		216
T. borreli_g1990	53	54	55	56	55	71	58	67	70	52	62	37	58	58	61	61	67	59	49	49	59	45	60	53	47	48	57	40	53	53	49	49	58	64	83	53	51	57	77	59	61	69	63	48	49	52	70	216
T. borreli_g8757	51	54	57	57	53	53	57	62	58	53	45	38	57	57	59	59	61	58	53	52	46	48	51	40	30	49	57	35	40	53	40	40	51	55	45	50	50	79	43	56	61	62	51	51	52	55	52	53	56
T. carassi_g7157	67	64	62	67	64	76	67	72	73	55	55	40	68	68	68	68	69	67	55	55	62	58	50	55	54	61	60	49	50	65	54	54	61	73	149	71	57	51	104	76	63	66	63	58	58	57	62	86	88
T. carrassi_g13772	54	52	57	54	52	62	58	67	66	49	49	39	55	55	57	57	62	58	53	52	44	53	55	40	41	54	58	39	43	50	41	41	59	58	48	50	56	132	44	58	54	63	56	55	54	53	60	59	58
T. theileri_g3125	65	62	63	62	62	67	62	69	73	62	58	45	66	66	68	68	70	66	55	55	64	66	53	55	55	63	60	52	52	67	61	61	63	75	153	60	62	53	107	72	63	65	60	55	55	51	57	83	85
T. theileri_g372	51	53	50	45	47	53	55	52	54	48	45	44	55	55	49	49	56	53	42	42	38	45	46	37	38	53	50	41	41	52	37	37	47	51	49	51	49	54	43	49	60	57	51	42	43	43	51	47	47
B. saltans1	60	57	66	63	57	70	67	70	73	67	62	41	69	69	67	67	69	69	58	57	56	53	55	53	45	54	67	48	55	63	44	44	56	69	86	67	52	56	79	60	71	76	66	63	64	66	64	92	98
B. saltans2	51	51	64	63	48	63	52	64	65	58	51	40	55	55	59	59	65	67	53	52	47	48	46	47	41	58	64	46	48	53	41	41	59	61	56	59	62	98	53	60	58	71	66	54	55	54	57	60	59
B. saltans3	49	45	55	55	44	57	53	58	59	49	51	27	49	49	53	53	54	51	48	48	46	48	47	48	42	50	46	41	52	50	46	46	53	51	47	46	89	61	48	50	59	58	57	47	48	51	55	59	60
L. donovani1	66	67	67	67	62	68	67	67	67	61	62	42	72	72	75	75	70	60	60	59	59	57	54	55	51	60	60	47	50	58	54	54	57	69	100	61	49	52	231	62	66	61	64	49	51	49	59	74	75
L. donovani2	65	59	52	55	59	61	60	59	63	56	51	50	57	57	56	56	71	64	58	57	50	58	57	58	48	60	62	48	53	60	50	50	55	57	68	88	48	56	62	228	51	59	56	62	63	63	53	59	59
L. donovani3	55	52	57	58	52	62	55	62	64	50	46	46	58	58	60	60	66	63	60	59	47	56	60	50	42	53	58	43	49	50	51	51	52	60	53	59	57	111	54	60	58	68	64	55	52	52	64	59	58
L. infantum.1	66	67	67	67	62	68	67	67	67	61	62	42	72	72	75	75	70	60	60	59	59	57	54	55	51	60	60	47	50	58	54	54	57	69	100	61	49	52	231	62	66	61	64	49	51	49	59	74	75
L. infantum.2	65	59	52	55	59	61	60	59	63	56	51	50	57	57	56	56	71	64	58	57	50	58	57	58	48	60	62	48	53	60	50	50	55	57	68	88	48	56	62	228	51	59	56	62	63	63	53	59	59
L. infantum.3	55	52	57	58	52	62	55	62	64	50	46	45	57	57	59	59	66	63	60	59	47	56	60	50	42	53	58	43	49	50	51	51	52	60	53	59	57	111	54	60	58	68	64	55	52	52	64	60	58
L. Mexicana1	65	59	52	55	59	62	60	59	63	55	50	50	57	57	56	56	71	64	58	57	50	58	57	60	48	60	61	48	53	60	49	49	55	57	68	88	48	55	62	229	51	58	56	62	63	63	53	59	59
L. Mexicana2.pep	65	66	67	67	61	69	67	67	67	63	65	40	71	71	75	75	69	61	61	60	59	57	53	55	52	59	60	47	50	58	53	53	56	69	101	61	48	52	229	60	67	61	63	50	52	50	59	74	76
TcIL3000_8_4520.1..pep	67	65	65	61	63	75	65	72	78	62	56	34	69	69	66	66	72	69	55	55	62	54	52	49	57	65	59	58	58	61	58	58	61	73	163	64	55	52	98	71	60	66	67	59	59	58	56	82	84
TcCLB.511383.40..pep	69	70	64	71	66	75	68	72	74	58	51	43	69	69	71	71	71	68	55	55	59	56	49	54	58	69	59	59	50	68	54	54	64	74	150	62	61	53	109	70	68	65	62	51	50	49	59	83	85
TcCLB.508837.130..pep	67	69	64	71	64	76	69	73	74	59	51	43	70	70	71	71	71	68	55	55	58	60	50	54	57	67	60	56	50	68	55	55	64	74	153	62	59	52	109	69	67	65	62	53	52	50	58	85	87
T. vivax1	47	49	53	51	46	52	48	49	51	48	42	32	50	50	50	50	53	57	39	39	35	40	41	37	41	48	44	37	40	41	33	33	43	50	127	46	48	40	78	56	45	50	44	43	43	43	41	64	65
T. vivax2	59	58	56	58	54	54	67	63	64	50	49	45	61	61	56	56	61	66	49	49	58	53	50	48	51	54	61	55	58	49	44	44	51	59	62	169	54	50	60	86	50	64	55	60	58	59	53	54	57
Rhizochromulina	70	68	81	83	69	75	72	88	85	70	70	51	81	81	86	86	93	88	64	64	69	63	68	66	59	100	106	58	58	118	64	64	104	86	57	50	47	56	61	58	85	80	65	51	52	55	68	58	57
Fibrocapsa	76	78	97	97	81	100	87	100	104	69	81	56	110	110	113	113	103	101	68	68	71	64	74	66	61	81	91	56	57	93	71	71	91	115	74	58	50	59	68	55	97	91	83	66	68	71	75	65	68
Paraphysomonas	63	59	68	72	62	72	66	74	74	64	69	46	82	82	81	81	75	76	56	56	62	53	58	60	49	90	95	53	55	91	56	56	89	83	55	51	39	42	52	57	77	68	57	54	56	56	67	58	60
Paraphysomonas 2	60	60	69	70	60	71	66	73	72	64	67	47	78	78	77	77	75	78	54	54	60	51	56	60	50	92	96	52	54	90	57	57	88	80	56	52	38	43	52	56	76	68	57	54	56	56	66	56	58
Chrysochromulina	69	74	92	94	72	90	83	104	106	64	74	61	114	114	122	122	88	94	70	70	66	72	78	68	52	72	76	48	52	79	75	75	87	94	61	59	50	58	64	53	91	93	81	66	67	68	75	55	56
Coccolithus	75	81	89	91	76	85	81	102	99	62	69	61	113	113	115	115	87	98	75	74	65	70	73	61	53	85	74	49	55	87	73	73	90	94	61	61	43	51	65	58	88	88	74	64	64	65	76	57	58
Pyramimonas	70	75	95	88	72	93	91	94	96	67	92	58	110	110	107	107	96	92	68	68	67	73	78	77	57	90	88	56	54	91	66	66	92	99	69	56	53	54	65	54	81	99	84	66	69	68	77	61	64
Ditylum	76	76	84	74	74	74	81	88	86	67	68	58	79	79	82	82	81	83	58	58	64	64	64	60	58	155	97	55	57	101	61	61	96	80	67	54	48	50	61	61	77	68	66	49	51	53	61	48	50
Ditylum 2	64	64	80	82	67	83	77	90	92	59	86	49	96	96	95	95	90	86	69	69	71	66	79	63	59	80	83	52	59	96	64	64	89	107	67	58	48	54	51	52	86	90	73	60	62	65	80	63	66
Odontella	71	66	81	76	70	82	80	91	89	57	70	51	101	101	100	100	87	81	67	67	64	62	68	58	56	78	75	42	52	88	70	70	84	91	65	49	47	51	53	54	84	86	69	66	66	64	75	56	55
Odontella 2	76	78	82	75	74	73	80	89	87	69	64	58	83	83	88	88	80	88	59	59	67	60	63	53	61	157	97	56	57	98	64	64	96	82	67	56	48	50	62	63	76	64	61	51	53	54	62	55	56
Skeletonema	74	76	81	67	75	72	77	77	80	65	69	50	72	72	76	76	77	78	59	60	65	64	61	56	59	171	87	55	55	96	66	66	91	73	60	56	49	51	56	61	70	62	65	52	54	55	59	52	53
Skeletonema 2	68	68	87	84	69	83	85	95	95	60	79	53	100	100	102	102	90	86	73	73	65	63	78	58	54	85	75	56	58	90	71	71	82	99	68	58	46	57	63	55	89	90	72	60	61	63	77	60	62
Guillardia_ 01137917464	70	69	83	74	73	75	80	82	81	69	77	53	85	85	90	90	89	81	71	72	51	69	76	67	50	76	81	49	59	76	62	62	86	86	66	62	47	54	57	55	76	81	72	53	54	54	67	59	59
Hemiselmis	70	70	80	68	75	74	75	79	81	64	72	61	83	83	87	87	86	83	69	70	54	70	69	65	56	81	69	59	63	82	59	59	81	79	68	58	48	56	60	52	67	77	63	56	55	54	63	53	52
Hemiselmis 2	65	67	79	77	64	76	70	88	93	59	63	54	104	104	108	108	84	85	64	64	63	66	66	58	55	74	68	44	56	75	71	71	75	89	56	49	42	50	55	54	87	83	69	73	73	73	71	59	59
Lankesteria1	57	50	52	47	52	54	51	56	55	48	52	37	58	58	55	55	57	57	73	73	60	75	76	54	46	55	46	53	46	57	56	56	52	57	44	49	39	48	51	45	53	57	57	50	53	52	47	40	42
Lankesteria2	55	54	62	59	54	63	61	66	70	53	59	44	60	60	62	62	71	65	75	74	71	71	80	63	51	59	51	49	46	52	54	54	55	55	54	51	46	54	60	58	52	61	52	40	43	43	52	51	53
Vitrella1	73	73	82	74	77	78	79	79	84	56	68	58	88	88	87	87	79	84	99	99	84	110	105	63	64	78	70	55	61	69	71	71	80	85	60	60	53	61	64	60	83	81	70	56	60	59	68	59	59
Vitrella2	68	68	62	64	68	65	59	71	73	56	68	52	69	69	69	69	67	74	63	63	57	67	66	85	58	65	63	50	59	58	50	50	71	63	54	53	44	41	54	55	61	67	62	49	50	51	58	53	55
Vitrella3	64	71	73	70	69	74	65	73	72	57	71	59	75	75	76	76	76	86	61	61	64	66	74	91	55	65	62	51	51	63	54	54	74	73	47	47	41	50	55	55	66	68	62	55	55	57	63	50	53
Vitrella4	21	26	33	28	25	31	38	37	36	28	37	21	34	34	33	33	33	29	28	28	30	30	26	20	31	30	35	25	25	24	30	30	33	29	26	32	27	25	27	21	32	35	29	21	21	21	26	24	23
[truncated: 43 more columns]

## Sheet: Table G
Table G in S8 Table - PABP percentage identity
	S. cerevisiae	Z. rouxii	C. elegans1	C. elegans2	C. elegans3	E. histolytica1	E. histolytica2	E. histolytica3	P. knowelsi	C. velia	L. abbotti	V. brassicaformis	O. tauri	Prasinococcus1	A. anophagefferens	Ditylum brightwellii	Odontella Sinensis	Skeletonema japonicum	T. Pseudonana	E. siliculosus	Fibrocapsa japonica	A. Laibachii	P. infestans1	P. infestans2	A. nidulans	S. pombe	D. melanogaster	Homo sapiens2	Homo sapiens5	Homo sapiens3	Homo sapiens	Pyramimonas2	C. reinhardtii	S. pombe_2	Homo sapiens4	Homo sapiens1	C. merolae	G. sulphuraria	P. yezoensis	T. thermophila	P. tetraurelia3	P. tetraurelia1	P. tetraurelia2	Oryza sativa1	A. thaliana_6	A. thaliana8	A. thaliana7	A. catennela6	K. brevis8
S. cerevisiae		79.767	52.326	53.256	44.186	26.744	24.186	23.953	50	53.023	39.121	53.39	45.07	53.488	50.93	51.628	54.419	50.93	51.395	51.86	53.488	52.558	53.023	51.429	59.767	60.465	52.791	54.419	56.512	56.512	56.512	57.118	52.558	60.465	56.977	54.651	55.028	51.667	50	20	19.302	19.535	19.535	43.488	44.186	42.458	39.048	20.062	39.07
Z. rouxii	79.767		50.698	51.395	42.093	25.234	23.598	23.364	49.07	52.791	41.126	54.661	46.462	53.953	50.233	50.233	51.628	52.093	52.558	50.93	53.953	53.023	53.953	52.381	60.465	63.488	53.256	54.884	56.744	56.744	56.744	55.596	51.395	63.488	56.977	54.884	54.749	54.698	50.233	20.698	21.262	16.744	18.648	42.326	43.458	42.135	37.081	20.679	38.14
C. elegans1	52.326	50.698		77.442	66.047	23.488	21.395	21.395	53.488	56.512	40.374	57.627	50.469	53.721	55.581	57.907	59.302	56.977	57.907	56.744	57.907	57.442	58.605	57.143	55.349	55.349	66.047	61.163	64.884	65.116	65.116	56.084	58.14	55.349	65.814	61.395	55.587	57.333	55.116	20	19.767	18.14	19.302	46.047	43.953	42.458	38.81	18.827	46.047
C. elegans2	53.256	51.395	77.442		86.047	24.884	21.395	21.395	55.349	56.977	38.87	55.932	49.765	53.488	56.047	57.674	59.07	57.209	57.674	57.907	57.907	59.535	60.233	58.571	56.512	56.047	68.372	63.953	66.279	66.512	66.512	57.376	58.605	56.047	66.744	62.558	57.821	55	57.442	19.535	19.535	18.837	19.302	47.442	45.116	42.179	40.952	20.988	44.419
C. elegans3	44.186	42.093	66.047	86.047		21.628	18.14	18.14	46.047	47.674	28.845	39.831	40.845	44.651	47.442	48.372	49.535	47.442	48.14	48.605	49.299	49.535	50.233	48.333	46.279	46.744	56.977	54.079	56.41	56.643	56.643	46.126	50	46.744	56.643	52.914	48.324	41.333	48.605	16.941	16.152	16.432	16.865	40.698	37.674	34.078	34.606	13.272	36.744
E. histolytica1	26.744	25.234	23.488	24.884	21.628		59.036	57.794	24.651	27.273	20.825	28.39	21.48	24.186	24.651	25.116	25.581	25.581	25.116	23.953	26.977	25.814	26.744	26.19	25.349	25.814	27.209	25.581	26.34	26.34	26.34	24.55	24.533	25.814	27.506	27.04	23.184	20.137	23.023	20.698	19.249	18.353	19.484	26.744	27.187	19.088	23.923	14.688	24.186
E. histolytica2	24.186	23.598	21.395	21.395	18.14	59.036		96.059	23.256	24.709	18.569	27.119	18.795	22.326	22.791	23.256	22.791	23.256	22.791	22.558	24.419	23.721	25.814	25.714	25.116	23.721	23.953	23.488	24.476	24.476	24.476	23.732	22.664	23.721	24.476	24.009	21.788	19.444	21.395	15.814	18.545	18.353	19.718	23.953	25.714	17.949	21.292	11.25	23.488
E. histolytica3	23.953	23.364	21.395	21.395	18.14	57.794	96.059		23.256	24.476	18.319	27.119	18.313	21.628	22.558	22.791	22.558	23.023	22.791	22.326	23.953	23.721	25.581	25.476	24.651	22.791	23.256	23.256	24.242	24.242	24.242	22.923	22.43	22.791	24.242	23.776	21.788	19.444	21.395	15.814	18.545	18.44	19.953	23.488	25	17.664	21.292	11.635	23.256
P. knowelsi	50	49.07	53.488	55.349	46.047	24.651	23.256	23.256		68.605	44.634	66.949	43.192	54.884	57.907	56.977	58.837	55.581	55.349	57.907	60	60.465	60.233	58.095	56.512	56.977	55.581	57.674	59.07	59.302	59.302	54.534	56.512	56.977	59.07	56.512	52.793	53	54.884	20.698	19.302	19.07	20.698	47.209	44.651	41.62	39.286	18.827	48.605
C. velia	53.023	52.791	56.512	56.977	47.674	27.273	24.709	24.476	68.605		49.146	68.644	47.418	57.442	62.093	61.395	61.628	60.93	61.163	61.628	63.721	63.953	63.023	60.714	60.233	58.372	59.302	59.535	62.238	62.471	62.471	58.82	60.14	58.372	62.471	59.674	54.19	54.333	57.442	20	19.302	18.182	20.28	47.442	45.581	42.458	37.619	19.505	52.093
L. abbotti	39.121	41.126	40.374	38.87	28.845	20.825	18.569	18.319	44.634	49.146		68.803	36.621	40.875	41.627	41.877	42.88	42.128	43.632	42.379	44.133	42.88	43.882	43.882	40.374	41.126	41.627	40.374	39.872	40.123	40.123	44.982	40.624	41.126	40.123	38.118	41.973	43.682	41.376	20.073	17.567	12.793	14.548	35.111	32.604	33.359	29.605	17.663	34.86
V. brassicaformis	53.39	54.661	57.627	55.932	39.831	28.39	27.119	27.119	66.949	68.644	68.803		51.271	61.017	60.593	60.169	61.864	61.017	59.322	60.169	61.441	61.441	63.136	61.062	57.627	58.051	57.627	57.627	57.627	57.627	57.627	60.169	55.508	58.051	57.627	52.542	53.419	54.43	55.932	22.034	21.61	17.797	20.763	46.61	42.797	46.629	43.644	25	51.695
O. tauri	45.07	46.462	50.469	49.765	40.845	21.48	18.795	18.313	43.192	47.418	36.621	51.271		55.634	46.009	46.244	48.592	45.775	46.244	47.418	47.653	47.887	47.653	46.154	49.296	46.479	51.174	47.418	51.408	51.408	51.408	55.319	51.643	46.479	50.939	48.592	55.307	56.401	44.836	16.197	18.676	17.412	18.632	41.549	40.865	44.444	38.325	20.561	37.116
Prasinococcus1	53.488	53.953	53.721	53.488	44.651	24.186	22.326	21.628	54.884	57.442	40.875	61.017	55.634		57.674	57.209	58.14	56.512	57.209	55.581	56.512	57.442	60.465	59.524	56.279	55.581	59.07	58.14	60.233	60.233	60.233	58.151	58.372	55.581	61.395	57.907	58.101	56.667	56.047	20.233	19.767	18.372	20.93	49.535	44.419	45.531	38.095	20.37	43.721
A. anophagefferens	50.93	50.233	55.581	56.047	47.442	24.651	22.791	22.558	57.907	62.093	41.627	60.593	46.009	57.674		70.233	71.86	67.674	68.837	67.907	70.698	72.093	71.395	70	58.605	56.744	59.07	60.698	60.698	60.698	60.698	56.342	58.837	56.744	61.628	58.14	54.469	51.333	56.744	19.302	18.14	16.512	19.07	45.349	45.581	41.061	36.429	19.243	46.047
Ditylum brightwellii	51.628	50.233	57.907	57.674	48.372	25.116	23.256	22.791	56.977	61.395	41.877	60.169	46.244	57.209	70.233		87.907	81.395	81.163	70.465	73.488	71.86	72.558	71.19	58.14	57.209	60.93	60.233	61.395	61.395	61.395	59.96	59.535	57.209	62.558	58.837	56.145	52.333	59.07	19.302	18.605	19.07	20	48.605	45.581	40.782	36.19	19.136	46.279
Odontella sinensis	54.419	51.628	59.302	59.07	49.535	25.581	22.791	22.558	58.837	61.628	42.88	61.864	48.592	58.14	71.86	87.907		81.395	81.86	72.093	74.884	73.256	73.488	71.429	58.837	57.674	61.86	61.395	61.86	62.093	62.093	58.41	60.233	57.674	63.953	60.465	58.101	53.333	60.465	20.233	19.07	19.07	19.767	49.535	46.977	43.017	39.286	19.753	47.907
Skeletoneman japonicum	50.93	52.093	56.977	57.209	47.442	25.581	23.256	23.023	55.581	60.93	42.128	61.017	45.775	56.512	67.674	81.395	81.395		86.977	68.605	73.256	72.326	72.791	70.952	60.698	59.07	56.744	59.07	60.233	60.233	60.233	59.443	60.93	59.07	61.86	58.372	54.19	53	57.674	19.302	20	19.07	20.233	46.512	44.884	39.106	36.667	20.37	47.674
T. Pseudonana	51.395	52.558	57.907	57.674	48.14	25.116	22.791	22.791	55.349	61.163	43.632	59.322	46.244	57.209	68.837	81.163	81.86	86.977		69.93	72.791	71.395	71.86	70.476	60.233	58.837	58.372	58.837	60.698	60.698	60.698	59.702	60	58.837	61.395	57.674	55.307	52.667	58.605	20	19.767	19.07	20.698	47.209	45.581	39.944	36.19	20.433	47.442
E. siliculosus	51.86	50.93	56.744	57.907	48.605	23.953	22.558	22.326	57.907	61.628	42.379	60.169	47.418	55.581	67.907	70.465	72.093	68.605	69.93		71.86	69.302	70.465	69.048	57.907	56.977	59.07	59.767	58.837	58.837	58.837	55.826	60.233	56.977	60	57.442	55.866	50.333	58.14	20.93	19.302	21.163	22.093	47.674	43.488	42.458	38.571	20.124	44.651
Fibrocapsa japonica	53.488	53.953	57.907	57.907	49.299	26.977	24.419	23.953	60	63.721	44.133	61.441	47.653	56.512	70.698	73.488	74.884	73.256	72.791	71.86		76.047	77.674	75.952	60.93	60.93	59.302	61.86	62.558	62.558	62.558	59.597	61.163	60.93	64.651	61.163	54.749	53.667	58.837	20.93	19.535	19.07	20.698	48.14	46.977	41.061	37.619	20.988	46.744
A. Laibachii	52.558	53.023	57.442	59.535	49.535	25.814	23.721	23.721	60.465	63.953	42.88	61.441	47.887	57.442	72.093	71.86	73.256	72.326	71.395	69.302	76.047		86.977	84.524	59.302	60.698	58.605	63.256	63.256	63.256	63.256	58.668	62.791	60.698	63.256	60.465	56.425	53.667	59.302	20.465	20.698	19.07	20.93	46.512	46.047	43.296	40	21.605	48.837
P. infestans1	53.023	53.953	58.605	60.233	50.233	26.744	25.814	25.581	60.233	63.023	43.882	63.136	47.653	60.465	71.395	72.558	73.488	72.791	71.86	70.465	77.674	86.977		97.381	59.767	60.233	59.767	64.186	63.488	63.488	63.488	58.926	62.558	60.233	64.419	61.628	56.425	52.333	59.767	19.767	20.465	20.233	22.093	46.977	45.349	42.737	39.048	20.37	49.07
P. infestans2	51.429	52.381	57.143	58.571	48.333	26.19	25.714	25.476	58.095	60.714	43.882	61.062	46.154	59.524	70	71.19	71.429	70.952	70.476	69.048	75.952	84.524	97.381		58.333	58.571	59.048	62.381	61.667	61.667	61.667	56.776	60.952	58.571	62.381	59.286	54.571	52.333	58.095	18.81	19.286	19.524	21.19	45.714	43.333	42.737	37.317	18.471	47.619
A. nidulans	59.767	60.465	55.349	56.512	46.279	25.349	25.116	24.651	56.512	60.233	40.374	57.627	49.296	56.279	58.605	58.14	58.837	60.698	60.233	57.907	60.93	59.302	59.767	58.333		69.302	57.907	60.698	62.791	62.791	62.791	61.252	60.93	69.302	62.791	60	58.659	56.333	57.674	20.465	20.465	17.907	19.07	45.814	44.419	43.575	38.81	20.679	44.651
S. pombe	60.465	63.488	55.349	56.047	46.744	25.814	23.721	22.791	56.977	58.372	41.126	58.051	46.479	55.581	56.744	57.209	57.674	59.07	58.837	56.977	60.93	60.698	60.233	58.571	69.302		57.209	59.535	61.163	61.163	61.163	60.218	58.605	100	61.628	58.14	59.777	58	57.442	20.93	20.465	18.837	19.302	47.209	46.512	43.296	37.857	21.914	43.256
D. melanogaster	52.791	53.256	66.047	68.372	56.977	27.209	23.953	23.256	55.581	59.302	41.627	57.627	51.174	59.07	59.07	60.93	61.86	56.744	58.372	59.07	59.302	58.605	59.767	59.048	57.907	57.209		68.14	73.256	73.488	73.488	58.668	58.14	57.209	72.326	68.14	60.335	57	59.07	21.163	22.093	18.837	19.767	50.93	45.581	42.737	41.429	20.679	44.651
Homo. Sapiens	54.419	54.884	61.163	63.953	54.079	25.581	23.488	23.256	57.674	59.535	40.374	57.627	47.418	58.14	60.698	60.233	61.395	59.07	58.837	59.767	61.86	63.256	64.186	62.381	60.698	59.535	68.14		80.653	80.653	80.653	59.702	58.14	59.535	80.886	76.224	56.704	56.333	59.302	20.233	21.678	20.047	21.445	48.605	46.977	44.134	41.429	21.739	45.581
Homo sapiens2	56.512	56.744	64.884	66.279	56.41	26.34	24.476	24.242	59.07	62.238	39.872	57.627	51.408	60.233	60.698	61.395	61.86	60.233	60.698	58.837	62.558	63.256	63.488	61.667	62.791	61.163	73.256	80.653		99.299	99.299	60.115	59.907	61.163	90.867	84.309	57.542	58.333	59.767	20.465	22.844	21.028	22.664	49.535	45.814	45.81	41.667	22.05	45.349
Homo sapiens3	56.512	56.744	65.116	66.512	56.643	26.34	24.476	24.242	59.302	62.471	40.123	57.627	51.408	60.233	60.698	61.395	62.093	60.233	60.698	58.837	62.558	63.256	63.488	61.667	62.791	61.163	73.488	80.653	99.299		100	60.374	60.14	61.163	90.187	83.645	57.542	58.667	59.535	20.465	23.077	21.028	22.664	49.535	45.814	45.81	41.905	21.981	45.581
Homo sapiens4	56.512	56.744	65.116	66.512	56.643	26.34	24.476	24.242	59.302	62.471	40.123	57.627	51.408	60.233	60.698	61.395	62.093	60.233	60.698	58.837	62.558	63.256	63.488	61.667	62.791	61.163	73.488	80.653	99.299	100		60.374	60.14	61.163	90.187	83.645	57.542	58.667	59.535	20.465	23.077	21.028	22.664	49.535	45.814	45.81	41.905	21.981	45.581
Pyramimonas2	57.118	55.596	56.084	57.376	46.126	24.55	23.732	22.923	54.534	58.82	44.982	60.169	55.319	58.151	56.342	59.96	58.41	59.443	59.702	55.826	59.597	58.668	58.926	56.776	61.252	60.218	58.668	59.702	60.115	60.374	60.374		65.297	60.218	61.152	57.784	58.939	59.028	58.151	17.583	18.762	17.887	21.051	49.107	49.614	47.219	42.869	21.981	43.164
C. reinhardtii	52.558	51.395	58.14	58.605	50	24.533	22.664	22.43	56.512	60.14	40.624	55.508	51.643	58.372	58.837	59.535	60.233	60.93	60	60.233	61.163	62.791	62.558	60.952	60.93	58.605	58.14	58.14	59.907	60.14	60.14	65.297		58.605	60.606	57.343	56.704	54	57.442	20	19.07	19.393	20.794	49.302	46.744	45.251	38.81	19.876	49.302
S. pombe_2	60.465	63.488	55.349	56.047	46.744	25.814	23.721	22.791	56.977	58.372	41.126	58.051	46.479	55.581	56.744	57.209	57.674	59.07	58.837	56.977	60.93	60.698	60.233	58.571	69.302	100	57.209	59.535	61.163	61.163	61.163	60.218	58.605		61.628	58.14	59.777	58	57.442	20.93	20.465	18.837	19.302	47.209	46.512	43.296	37.857	21.914	43.256
H. sapiens5	56.977	56.977	65.814	66.744	56.643	27.506	24.476	24.242	59.07	62.471	40.123	57.627	50.939	61.395	61.628	62.558	63.953	61.86	61.395	60	64.651	63.256	64.419	62.381	62.791	61.628	72.326	80.886	90.867	90.187	90.187	61.152	60.606	61.628		93.443	58.38	58.667	60	20.465	21.678	19.626	22.196	49.535	46.047	45.251	41.429	22.671	46.977
H. sapiens6	54.651	54.884	61.395	62.558	52.914	27.04	24.009	23.776	56.512	59.674	38.118	52.542	48.592	57.907	58.14	58.837	60.465	58.372	57.674	57.442	61.163	60.465	61.628	59.286	60	58.14	68.14	76.224	84.309	83.645	83.645	57.784	57.343	58.14	93.443		54.749	55.667	56.744	19.767	20.979	19.393	21.262	47.907	44.884	43.296	40.476	21.429	45.116
C. merolae	55.028	54.749	55.587	57.821	48.324	23.184	21.788	21.788	52.793	54.19	41.973	53.419	55.307	58.101	54.469	56.145	58.101	54.19	55.307	55.866	54.749	56.425	56.425	54.571	58.659	59.777	60.335	56.704	57.542	57.542	57.542	58.939	56.704	59.777	58.38	54.749		61.348	60.894	19.832	16.76	17.318	18.156	44.693	44.134	46.689	41.899	19.255	40.223
G. sulphuraria	51.667	54.698	57.333	55	41.333	20.137	19.444	19.444	53	54.333	43.682	54.43	56.401	56.667	51.333	52.333	53.333	53	52.667	50.333	53.667	53.667	52.333	52.333	56.333	58	57	56.333	58.333	58.667	58.667	59.028	54	58	58.667	55.667	61.348		60.333	16.667	19.192	18.333	17.726	45.333	47.931	48.123	38.926	15.447	38.667
P. yezoensis	50	50.233	55.116	57.442	48.605	23.023	21.395	21.395	54.884	57.442	41.376	55.932	44.836	56.047	56.744	59.07	60.465	57.674	58.605	58.14	58.837	59.302	59.767	58.095	57.674	57.442	59.07	59.302	59.767	59.535	59.535	58.151	57.442	57.442	60	56.744	60.894	60.333		21.628	20.93	17.907	20.233	46.047	43.721	39.385	38.81	20.37	42.558
T. thermophila	20	20.698	20	19.535	16.941	20.698	15.814	15.814	20.698	20	20.073	22.034	16.197	20.233	19.302	19.302	20.233	19.302	20	20.93	20.93	20.465	19.767	18.81	20.465	20.93	21.163	20.233	20.465	20.465	20.465	17.583	20	20.93	20.465	19.767	19.832	16.667	21.628		18.224	19.302	19.535	20	21.163	15.642	17.381	11.728	18.372
P. tetraurelia3	19.302	21.262	19.767	19.535	16.152	19.249	18.545	18.545	19.302	19.302	17.567	21.61	18.676	19.767	18.14	18.605	19.07	20	19.767	19.302	19.535	20.698	20.465	19.286	20.465	20.465	22.093	21.678	22.844	23.077	23.077	18.762	19.07	20.465	21.678	20.979	16.76	19.192	20.93	18.224		33.654	36.585	19.767	19.672	16.056	19.378	11.688	18.605
P. tetraurelia1	19.535	16.744	18.14	18.837	16.432	18.353	18.353	18.44	19.07	18.182	12.793	17.797	17.412	18.372	16.512	19.07	19.07	19.07	19.07	21.163	19.07	19.07	20.233	19.524	17.907	18.837	18.837	20.047	21.028	21.028	21.028	17.887	19.393	18.837	19.626	19.393	17.318	18.333	17.907	19.302	33.654		75.377	18.372	18.372	15.363	16.905	8.638	17.907
P. tetraurelia2	19.535	18.648	19.302	19.302	16.865	19.484	19.718	19.953	20.698	20.28	14.548	20.763	18.632	20.93	19.07	20	19.767	20.233	20.698	22.093	20.698	20.93	22.093	21.19	19.07	19.302	19.767	21.445	22.664	22.664	22.664	21.051	20.794	19.302	22.196	21.262	18.156	17.726	20.233	19.535	36.585	75.377		19.767	19.347	16.246	18.616	10.098	18.372
O. sativa1	43.488	42.326	46.047	47.442	40.698	26.744	23.953	23.488	47.209	47.442	35.111	46.61	41.549	49.535	45.349	48.605	49.535	46.512	47.209	47.674	48.14	46.512	46.977	45.714	45.814	47.209	50.93	48.605	49.535	49.535	49.535	49.107	49.302	47.209	49.535	47.907	44.693	45.333	46.047	20	19.767	18.372	19.767		51.628	36.872	39.524	17.284	39.535
A. thaliana_6	44.186	43.458	43.953	45.116	37.674	27.187	25.714	25	44.651	45.581	32.604	42.797	40.865	44.419	45.581	45.581	46.977	44.884	45.581	43.488	46.977	46.047	45.349	43.333	44.419	46.512	45.581	46.977	45.814	45.814	45.814	49.614	46.744	46.512	46.047	44.884	44.134	47.931	43.721	21.163	19.672	18.372	19.347	51.628		39.031	39.474	16.667	37.907
A. thaliana_8	42.458	42.135	42.458	42.179	34.078	19.088	17.949	17.664	41.62	42.458	33.359	46.629	44.444	45.531	41.061	40.782	43.017	39.106	39.944	42.458	41.061	43.296	42.737	42.737	43.575	43.296	42.737	44.134	45.81	45.81	45.81	47.219	45.251	43.296	45.251	43.296	46.689	48.123	39.385	15.642	16.056	15.363	16.246	36.872	39.031		41.42	15.414	32.961
A. thaliana_7	39.048	37.081	38.81	40.952	34.606	23.923	21.292	21.292	39.286	37.619	29.605	43.644	38.325	38.095	36.429	36.19	39.286	36.667	36.19	38.571	37.619	40	39.048	37.317	38.81	37.857	41.429	41.429	41.667	41.905	41.905	42.869	38.81	37.857	41.429	40.476	41.899	38.926	38.81	17.381	19.378	16.905	18.616	39.524	39.474	41.42		15.741	31.667
A. catennela_6	20.062	20.679	18.827	20.988	13.272	14.688	11.25	11.635	18.827	19.505	17.663	25	20.561	20.37	19.243	19.136	19.753	20.37	20.433	20.124	20.988	21.605	20.37	18.471	20.679	21.914	20.679	21.739	22.05	21.981	21.981	21.981	19.876	21.914	22.671	21.429	19.255	15.447	20.37	11.728	11.688	8.638	10.098	17.284	16.667	15.414	15.741		17.284
K. brevis_8	39.07	38.14	46.047	44.419	36.744	24.186	23.488	23.256	48.605	52.093	34.86	51.695	37.116	43.721	46.047	46.279	47.907	47.674	47.442	44.651	46.744	48.837	49.07	47.619	44.651	43.256	44.651	45.581	45.349	45.581	45.581	43.164	49.302	43.256	46.977	45.116	40.223	38.667	42.558	18.372	18.605	17.907	18.372	39.535	37.907	32.961	31.667	17.284
K. brevis_10	39.07	38.14	46.047	44.419	36.744	24.186	23.488	23.256	48.605	52.093	34.86	51.695	37.116	43.721	46.047	46.279	47.907	47.674	47.442	44.651	46.744	48.837	49.07	47.619	44.651	43.256	44.651	45.581	45.349	45.581	45.581	43.164	49.302	43.256	46.977	45.116	40.223	38.667	42.558	18.372	18.605	17.907	18.372	39.535	37.907	32.961	31.667	17.284	100
K. brevis_2	44.261	41.971	43.261	42.761	33.011	20.165	20.324	20.064	47.011	50.261	42.843	59.322	41.579	40.011	43.511	45.511	46.511	44.011	44.011	44.761	44.761	45.761	45.761	43.601	43.761	43.761	43.261	43.011	41.761	41.761	41.761	51.648	43.511	43.761	42.511	40.261	42.179	43.056	42.011	18.011	17.14	15.589	15.841	36.761	38.217	34.043	34.694	18.885	42.761
K. brevis_1	18.118	17.647	20.706	21.412	16.941	13.571	14.32	14.149	24	24.235	16.173	17.749	16.067	22.118	22.857	22.353	23.765	24.235	23.529	21.882	24	23.059	23.294	22.619	21.882	20.471	22.588	24.586	24.706	24.706	24.706	16.504	22.642	20.471	24.235	23.765	14.366	17	22.353	12.766	11.111	11.836	12.857	19.529	19.059	16.201	15.217	12.214	21.801
K. micrum	43.721	41.395	42.791	43.023	34.651	22.196	22.196	21.729	51.163	52.214	38.118	55.508	38.028	42.791	45.581	46.512	49.07	46.279	45.814	47.209	45.814	46.977	46.977	44.524	45.116	44.884	45.116	45.814	47.319	47.552	47.552	44.312	44.988	44.884	48.252	46.154	41.341	39.667	43.953	21.628	20	18.925	19.814	38.14	36.047	35.754	31.667	20.497	49.302
G. theta	48.837	49.302	54.186	56.047	47.674	25.349	24.884	24.186	55.116	54.651	39.872	58.051	47.653	55.814	55.116	55.814	55.814	54.186	54.419	55.581	57.209	56.977	56.512	54.762	56.977	54.651	57.674	57.442	59.767	59.767	59.767	56.084	55.814	54.651	59.767	56.512	52.514	53	56.279	20.93	20	19.535	20.93	44.884	42.093	40.782	37.381	21.296	44.186
Hemiselmis	50.233	49.767	54.186	55.581	46.977	25.116	25.116	25.116	53.721	55.116	40.374	58.475	47.887	55.581	54.186	55.116	56.512	54.186	54.186	56.512	58.837	56.047	58.14	56.429	57.674	54.884	58.372	57.209	58.14	57.907	57.907	56.342	56.512	54.884	58.14	54.884	54.19	52.667	57.674	21.628	20.698	19.535	20	45.581	43.023	43.296	39.524	20.988	44.419
A. thaliana_3	48.605	49.302	53.023	53.023	43.953	23.543	21.212	20.746	51.86	51.981	37.867	53.814	48.592	58.605	54.419	55.349	56.977	54.186	54.651	53.488	56.279	56.977	57.209	56.429	52.791	55.349	54.884	56.744	56.41	56.643	56.643	55.452	56.643	55.349	57.11	53.147	53.352	53.667	53.256	17.674	19.302	17.483	17.949	47.209	45.814	47.207	41.429	19.195	43.023
A. thaliana_5	50	50	52.558	53.256	43.721	22.326	19.535	19.07	51.628	52.326	39.872	55.508	48.941	60.93	53.721	56.047	58.14	54.651	54.651	54.419	56.279	56.744	57.674	56.667	52.326	56.047	56.977	55.814	56.744	56.744	56.744	54.017	56.047	56.047	57.674	54.186	53.631	54.333	52.093	19.07	20	17.674	17.442	48.837	45.814	48.883	41.19	20.743	42.558
R. marina	50.465	50	54.419	52.558	44.186	25.408	26.107	25.641	55.116	58.275	39.371	59.746	44.366	51.163	63.488	62.326	65.116	62.326	62.326	61.628	63.488	62.791	63.256	61.667	53.023	54.186	54.884	54.884	55.478	55.711	55.711	53.121	56.643	54.186	56.643	54.545	47.207	46.333	53.721	19.07	19.535	18.182	20.047	46.512	45.349	41.061	36.905	19.505	44.419
T. parva	47.209	48.605	49.302	50	40.465	24.884	23.488	23.023	62.558	62.558	42.128	63.983	43.427	49.767	51.395	52.326	53.953	52.791	51.86	52.326	55.349	53.488	53.953	51.429	50.93	49.767	50.233	50.698	51.395	51.395	51.395	51.433	53.953	49.767	52.326	50.93	49.162	47.333	48.372	19.767	20.233	17.907	17.907	43.256	43.256	39.944	37.143	20.988	46.279
B. Bovis	46.977	47.442	50	48.837	39.535	24.242	22.145	21.678	64.419	63.17	42.128	63.136	44.131	49.767	51.628	52.791	53.488	52.558	52.791	51.395	54.186	54.419	54.884	52.857	51.628	51.395	49.302	50.465	51.049	51.282	51.282	51.048	51.981	51.395	51.515	49.417	49.441	49.333	49.07	20.233	20.93	18.182	18.648	42.791	40.233	41.341	36.905	21.053	46.744
P. vestita	51.395	50.233	56.047	56.512	46.744	26.744	23.488	23.256	55.581	57.674	40.624	59.322	46.244	56.512	64.884	63.721	65.581	65.349	65.349	63.256	65.814	64.651	64.186	62.857	55.349	55.814	55.814	57.674	58.837	58.605	58.605	52.208	57.442	55.814	60.233	56.977	51.955	52.333	53.023	20	18.837	19.07	21.395	46.977	44.186	37.151	35.714	20.37	45.349
A. thaliana_4	48.837	47.442	48.605	50.233	42.791	24.651	23.488	23.256	50.465	51.395	35.111	52.119	48.357	58.837	50.465	52.558	52.326	52.093	51.628	51.395	51.628	53.256	54.419	53.571	51.395	51.628	53.953	52.558	54.419	54.419	54.419	53.5	54.884	51.628	53.721	51.395	51.955	51.667	51.395	20	22.326	21.628	21.395	49.302	50	47.207	43.571	20.062	42.093
O. sativa_2	50.465	50.233	53.488	54.419	45.814	23.953	22.093	21.628	52.791	51.628	39.121	55.508	50.939	64.419	53.256	52.558	54.186	53.256	52.326	51.86	53.953	56.512	56.279	55.238	53.721	53.023	56.744	55.581	56.512	56.512	56.512	55.826	57.907	53.023	56.512	53.256	55.028	54.333	54.651	20.93	21.628	18.605	20	47.674	47.442	44.413	40.714	20.37	42.558
O. sativa_4	51.86	50.698	53.953	55.116	45.581	25.641	23.31	23.31	54.651	56.876	40.875	59.746	53.521	66.977	56.977	57.209	57.209	56.047	56.744	55.349	56.279	57.907	59.302	58.571	56.047	53.256	59.07	56.977	58.974	59.207	59.207	58.561	59.674	53.256	58.741	55.012	55.307	55.333	56.047	19.535	22.093	19.58	22.378	47.907	46.977	47.486	40.952	18.885	44.186
O. sativa_3	51.628	51.86	54.186	55.116	44.651	24.242	22.844	22.844	54.419	55.711	40.624	59.746	52.817	65.349	54.884	54.651	56.279	53.721	54.186	55.581	55.116	56.512	57.209	56.429	53.721	53.953	58.605	56.977	59.441	59.674	59.674	58.043	57.343	53.953	59.441	55.711	56.425	56.667	55.349	20.465	21.86	19.58	22.378	48.605	47.209	46.927	42.143	19.814	43.953
A. thaliana_1	50.465	50.93	52.326	52.558	43.721	23.077	21.911	21.678	53.256	53.846	38.87	56.78	50.469	59.767	51.628	54.884	54.884	52.791	52.558	53.256	55.116	56.279	56.512	55.714	51.86	53.953	55.814	53.023	55.711	55.944	55.944	55.711	55.944	53.953	55.944	52.448	54.19	54.333	53.488	21.395	21.163	20.979	21.678	48.372	49.535	47.207	41.429	20.743	43.023
A. thaliana_2	50	50.465	55.116	56.279	47.442	26.047	22.326	21.86	52.093	55.349	40.374	55.508	54.46	65.349	55.116	56.047	56.977	56.977	55.116	56.047	56.744	58.372	60.233	59.286	55.581	54.651	56.977	56.512	59.07	59.07	59.07	57.376	58.372	54.651	59.767	55.814	54.19	54.667	55.116	20.465	23.256	20.233	21.628	48.14	48.605	46.927	42.381	20.37	44.651
D. discoideum	51.163	51.628	54.186	52.558	43.721	24.419	24.419	23.721	54.419	55.581	40.123	59.746	46.948	56.047	55.349	57.674	59.07	56.744	57.907	55.814	57.907	56.279	56.279	54.762	56.512	54.419	57.209	56.744	60	60.233	60.233	59.443	58.14	54.419	59.07	56.279	55.866	55.333	53.953	19.07	19.906	17.674	17.674	46.744	41.628	41.899	36.19	21.184	42.326
P. berghei	49.07	48.372	53.256	53.953	44.419	23.953	23.953	23.953	93.953	67.442	43.632	67.373	42.488	54.651	57.209	56.512	58.837	55.581	54.884	57.907	58.605	60.698	59.535	57.381	56.279	56.512	55.116	56.744	57.907	58.14	58.14	54.792	56.279	56.512	57.674	55.116	50.838	51	53.488	20.93	19.767	18.837	21.163	46.977	44.186	41.341	39.762	19.136	48.605
P. falciparum	49.535	49.302	53.023	54.186	44.884	25.175	23.31	23.31	95.349	69.464	43.882	67.373	44.131	55.581	57.674	56.512	58.837	56.279	55.814	57.442	59.302	60	60	57.619	56.744	56.977	55.349	57.209	58.974	58.974	58.974	55.193	57.11	56.977	59.674	57.11	52.514	52	55.116	20.698	19.535	18.881	20.746	46.977	44.651	41.341	39.048	18.885	47.907
P. cynomolgi	50	49.07	53.256	55.116	45.814	24.651	23.256	23.256	99.07	68.372	44.634	67.373	43.192	55.116	57.442	56.744	58.605	55.116	55.349	57.674	59.767	60	59.767	57.619	56.744	56.744	55.581	57.442	59.07	59.302	59.302	54.792	56.279	56.744	58.837	56.279	52.514	53	55.116	20.93	19.535	19.07	20.93	47.442	45.116	41.061	39.524	19.136	48.14
C. brevifilum	52.093	54.419	57.442	57.209	47.209	25.581	23.023	22.791	60	62.791	44.384	62.288	46.714	59.535	61.86	64.419	63.488	63.488	62.558	62.558	63.953	66.744	68.14	65.952	61.628	61.628	62.326	64.884	66.512	66.744	66.744	59.96	61.628	61.628	65.814	62.791	55.866	54	57.907	22.326	20.698	19.535	20.233	47.907	47.674	45.251	39.286	20.37	48.372
E. huxleyi1	54.186	54.884	55.814	58.372	47.674	25.581	22.326	22.558	59.07	62.093	44.384	61.017	49.765	60.233	61.163	63.256	63.953	62.791	64.419	62.558	63.953	66.279	66.279	64.048	62.093	62.326	62.791	62.558	67.907	68.14	68.14	60.218	62.093	62.326	66.279	63.256	58.38	57.333	60	22.791	21.628	21.163	21.163	47.674	45.814	45.531	39.286	21.914	49.07
Coccolithus pelagicus	52.558	52.558	56.744	57.209	47.209	24.186	21.628	22.093	56.512	61.86	45.386	59.746	46.479	57.442	59.07	62.791	63.023	60.93	61.628	62.326	62.791	63.721	64.419	62.143	60.698	60.465	60.698	60.465	64.651	64.884	64.884	58.41	60	60.465	63.488	60.93	55.028	54.667	58.14	23.023	20.465	18.14	18.837	47.442	44.884	44.413	38.095	21.296	48.605
T. gondii	51.395	51.628	58.605	57.209	46.977	23.256	22.093	21.86	70	71.86	45.386	65.254	48.357	56.047	60	60.465	61.395	60.465	60.698	60.698	63.256	63.023	62.326	60.238	58.837	57.209	58.14	59.07	63.488	63.256	63.256	55.309	61.163	57.209	62.326	59.767	55.307	54.333	57.442	20.698	21.163	18.837	20.465	46.047	44.419	42.737	39.286	18.519	50.698
K. micrum	47.674	46.744	52.791	53.023	44.186	26.107	24.476	24.476	61.628	68.065	44.885	62.712	42.958	52.558	57.674	55.349	58.14	55.349	55.349	58.372	57.907	58.14	58.14	55.476	52.326	52.093	55.349	55.581	56.876	57.343	57.343	52.862	56.177	52.093	58.275	55.478	47.207	47	52.558	21.163	20	19.814	20.979	42.558	43.488	37.709	38.095	20.743	50.233
Kryptoperidinium foliaceum1	48.519	49.261	51.504	48.768	38.817	22.29	22.234	21.717	56.728	59.962	45.308	63.559	51.323	49.763	50.011	52.25	54.24	51.006	51.753	52.996	52.996	52.001	53.245	50.267	52.748	50.758	52.25	52.996	53.494	53.743	53.743	57.143	51.504	50.758	54.738	51.504	51.117	54.167	47.275	18.171	18.808	17.717	18.511	41.554	43.124	43.425	40.513	20.062	45.782
Kryptoperidinium foliaceum2	50.465	50.698	56.512	54.884	45.581	25.116	23.488	23.023	64.651	69.07	44.133	63.559	46.948	55.116	57.907	59.535	61.163	58.605	59.535	60	60.465	59.535	60.93	58.333	58.14	55.814	57.907	59.535	60.698	60.93	60.93	54.275	59.07	55.814	62.326	59.07	51.117	52.333	53.488	20.698	20.233	19.767	20.93	46.279	46.512	41.061	39.286	20.062	53.488
Kryptoperidinium foliaceum3	51.944	53.889	55.556	53.611	42.5	24.444	24.722	24.444	62.5	66.389	48.964	63.136	52.778	53.611	56.389	57.5	59.167	56.944	56.111	57.778	58.889	58.889	59.722	56.857	56.667	55.833	56.667	57.5	58.056	58.056	58.056	57.222	53.889	55.833	60	56.667	49.441	50.355	51.111	20.556	20.278	18.056	20.833	45.556	44.167	43.377	41.944	20.988	49.444
Glenodinium foliaceum1	53.509	52.901	55.941	53.205	41.047	25.546	27.369	27.369	60.5	64.755	54.744	61.864	52.597	53.509	55.333	58.676	60.5	58.676	57.157	58.98	62.324	59.588	60.5	56.754	57.157	55.637	55.333	59.284	58.98	59.284	59.284	57.765	54.117	55.637	59.892	56.549	49.249	52.209	51.078	20.986	20.379	18.555	19.467	44.999	45.607	44.297	41.959	20.37	50.774
Glenodinium foliaceum2	53.972	51.764	54.918	53.972	41.64	26.843	28.42	27.789	60.912	63.436	54.259	61.055	52.079	52.395	54.918	57.757	59.966	57.442	56.496	59.019	61.213	59.019	59.019	55.404	56.18	55.234	55.549	56.18	57.126	57.442	57.442	56.797	53.972	55.234	57.757	54.918	48.918	52.339	51.448	21.465	20.849	19.587	19.902	44.508	45.77	43.664	41.354	19.902	50.186
Kryptoperidinium foliaceum4	52.222	51.944	54.444	54.444	42.778	25	24.722	24.167	62.778	66.389	49.876	64.407	53.056	56.667	56.111	58.611	61.111	58.611	56.944	58.333	58.056	57.778	58.333	54.857	56.389	55.833	56.111	56.944	59.444	59.722	59.722	57.778	54.722	55.833	60.833	58.333	51.117	52.837	50.833	20	18.889	18.333	20	45.278	44.722	45.695	43.056	20.988	48.611
Glenodinium foliaceum3	49.535	49.07	53.953	54.651	44.884	25.814	24.651	24.186	64.651	68.372	43.632	64.407	46.009	56.512	57.674	59.535	61.395	59.767	58.605	59.535	59.302	59.07	59.767	56.905	56.279	56.047	56.512	57.674	60.465	60.698	60.698	54.275	56.977	56.047	61.628	59.535	51.117	50	51.86	20.93	18.837	19.07	20.93	45.814	45.581	39.944	39.048	20.988	50.698
Glenodinium foliaceum4	47.778	47.5	50.556	49.444	38.056	24.167	23.889	23.333	56.667	62.778	47.748	63.136	49.167	49.167	52.222	52.5	54.722	53.333	51.944	53.333	54.722	53.611	55.278	51.714	53.056	52.778	52.5	53.056	52.778	53.056	53.056	55.556	53.056	52.778	54.722	52.5	48.883	49.291	48.611	18.056	16.332	15.73	17.135	42.5	45	40.728	37.222	21.192	47.778
Kryptoperidinium foliaceum5	51.111	50.278	55.278	53.611	42.5	26.667	25.278	24.722	61.389	65.833	49.876	62.712	52.5	52.778	54.444	56.667	58.333	56.389	54.444	56.111	57.778	58.056	58.333	55.143	56.111	56.667	55.556	56.667	57.778	58.056	58.056	57.222	55.833	56.667	60	57.222	51.397	55.319	51.944	19.167	19.167	18.889	20	44.722	45.833	46.026	41.667	20.062	51.111
Kryptoperidinium foliaceum6	51.111	50.278	55.278	53.611	42.5	26.667	25.278	24.722	61.389	65.833	49.876	62.712	52.5	52.778	54.444	56.667	58.333	56.389	54.444	56.111	57.778	58.056	58.333	55.143	56.111	56.667	55.556	56.667	57.778	58.056	58.056	57.222	55.833	56.667	60	57.222	51.397	55.319	51.944	19.167	19.167	18.889	20	44.722	45.833	46.026	41.667	20.062	51.111
Kryptoperidinium foliaceum7	51.111	50.278	55.278	53.611	42.5	26.667	25.278	24.722	61.389	65.833	49.876	62.712	52.5	52.778	54.444	56.667	58.333	56.389	54.444	56.111	57.778	58.056	58.333	55.143	56.111	56.667	55.556	56.667	57.778	58.056	58.056	57.222	55.833	56.667	60	57.222	51.397	55.319	51.944	19.167	19.167	18.889	20	44.722	45.833	46.026	41.667	20.062	51.111
Durinskia baltica1	52.525	53.081	55.025	54.47	43.346	26.136	26.414	25.859	63.914	66.97	50.815	64.445	53.359	54.747	53.636	55.581	58.359	56.136	55.303	56.692	59.47	57.803	58.636	55.169	57.247	56.97	56.136	56.692	57.525	57.525	57.525	57.247	55.581	56.97	58.359	55.303	51.701	54.997	52.803	20.859	17.525	18.081	19.47	47.525	47.525	43.408	42.525	21.016	49.192
Durinskia baltica2	51.308	52.163	54.442	53.587	41.906	25.952	26.522	25.952	62.419	66.123	51.418	63.339	52.732	54.442	53.017	54.727	57.291	55.581	54.727	55.866	58.43	57.576	58.146	55.473	56.721	56.721	54.727	55.581	56.721	56.721	56.721	55.866	55.297	56.721	57.576	55.012	51.308	55.731	52.163	20.539	17.405	17.975	18.544	46.18	46.465	43.682	41.336	19.573	48.744
Kryptoperidinium foliaceum8	49.07	47.907	53.721	54.186	44.651	25.814	24.651	24.186	64.651	68.605	43.381	63.559	46.244	54.419	57.442	56.512	59.07	57.442	56.279	57.674	59.302	59.07	59.535	56.905	56.047	55.349	56.047	58.605	60.465	60.698	60.698	52.725	57.209	55.349	61.163	58.605	50.559	52	51.86	21.163	19.302	19.07	20.465	44.419	45.581	40.503	38.81	20.37	52.791
Kryptoperidinium foliaceum9	51.667	51.944	55.833	54.444	43.056	25	26.389	25.278	61.389	67.222	49.268	62.288	54.722	55.278	56.111	55.278	57.222	57.222	55.556	57.222	59.167	58.056	59.167	56.286	57.5	55.556	56.944	58.611	58.611	58.889	58.889	57.778	56.667	55.556	60	57.222	51.397	54.61	52.222	20	19.444	19.444	21.111	45.278	45.556	46.026	43.333	20.062	51.111
Kryptoperidinium foliaceum10	51.667	51.944	55.833	54.444	43.056	25	26.389	25.278	61.389	66.944	49.268	61.864	54.722	55.278	56.111	55.278	57.222	57.222	55.556	57.222	59.167	58.056	59.167	56.286	57.5	55.556	56.944	58.611	58.611	58.889	58.889	57.5	56.389	55.556	60	57.222	51.397	54.61	51.944	20	19.444	19.444	21.111	45.278	45.556	45.695	43.333	20.062	51.111
Glenodinium foliaceum5	51.958	51.697	55.091	55.091	44.648	24.543	25.326	24.543	63.708	67.624	48.321	63.983	51.697	54.569	55.875	56.136	60.574	57.441	56.397	59.269	59.791	58.486	59.791	56.568	58.747	55.352	56.919	58.486	58.747	59.008	59.008	55.091	58.486	55.352	60.836	57.702	52.514	53.667	53.003	20.888	18.538	19.582	21.149	46.214	45.692	44.923	40.209	20.988	51.436
Kryptoperidinium foliaceum11	50.435	50.735	54.028	53.13	41.154	26.184	27.681	27.382	61.214	62.711	53.975	64.407	52.232	54.028	54.328	55.525	58.519	55.825	54.927	57.621	57.621	56.723	57.322	53.844	55.525	53.43	56.124	57.322	56.124	56.424	56.424	55.825	55.825	53.43	58.519	55.525	50.137	55.256	51.633	20.795	20.495	19.897	20.495	43.849	45.046	44.73	41.453	20.104	49.837
Kryptoperidinium foliaceum12	52.222	52.5	54.722	54.167	43.056	25.278	26.111	25.833	63.889	65.833	51.699	64.407	53.333	55.833	55.278	55.278	58.889	55.833	55	57.5	57.778	56.944	58.056	54.857	57.222	55	56.944	58.333	57.222	57.5	57.5	57.5	57.5	55	59.722	56.944	51.676	56.738	52.778	20.556	20.278	19.444	21.111	45.278	46.389	45.695	41.944	20.679	50
Glenodinium foliaceum6	51.439	51.717	53.939	53.106	41.995	24.773	25.606	25.328	63.384	65.328	51.147	63.636	52.551	55.328	54.495	54.773	58.106	55.328	54.495	56.717	56.995	56.162	57.273	54.052	56.717	54.217	56.162	57.551	56.439	56.717	56.717	56.995	56.995	54.217	58.939	56.162	51.168	56.738	51.717	20.328	20.316	19.205	20.871	44.773	45.606	45.394	41.162	20.118	49.495
Kryptoperidinium foliaceum13	50.698	50	53.488	54.884	45.116	26.744	24.651	24.419	62.558	68.605	43.381	61.864	46.244	54.884	58.837	57.674	60.233	60	57.674	60	58.837	61.163	61.395	58.571	56.744	56.279	56.279	60.465	59.767	60	60	51.95	57.209	56.279	60.698	58.605	50.838	51	52.558	20	19.393	19.393	20.794	43.953	45.581	40.503	38.81	21.118	49.535
Glenodinium foliaceum7	54.722	53.889	54.167	54.167	42.778	26.741	25.905	26.184	60.833	67.131	47.444	63.136	52.778	55.278	56.389	56.667	59.167	57.778	55.833	56.944	58.333	59.167	60.833	57.429	56.944	56.389	56.667	59.167	59.331	59.331	59.331	55.989	54.875	56.389	59.889	57.103	51.117	54.255	51.389	18.889	19.553	18.768	19.888	44.167	46.389	46.689	43.333	21.184	48.611
Kryptoperidinium foliaceum14	51.163	50.233	53.488	54.186	44.651	27.209	25.349	25.581	62.791	69.302	41.877	63.136	45.305	55.116	57.907	58.14	60	59.767	58.372	58.372	59.535	60.233	61.86	59.048	56.512	56.047	56.512	59.535	60.233	60.233	60.233	52.208	56.512	56.047	61.163	58.837	51.117	51.333	52.791	19.767	19.393	19.159	20.561	44.419	46.279	40.782	38.81	21.118	50.698
Glenodinium foliaceum8	49.444	48.889	49.444	48.889	37.5	24.722	22.5	22.778	56.111	62.222	44.405	61.864	47.222	49.722	51.111	50.556	52.778	51.944	50	52.222	52.778	53.889	55	51.429	51.389	52.222	51.667	54.167	54.444	54.444	54.444	50.833	49.722	52.222	54.722	52.5	47.486	49.291	46.944	17.778	18.156	16.102	17.232	40.556	42.778	41.06	38.611	21.667	45
Durinskia baltica3	49.545	50.011	52.569	52.336	42.801	25.885	24.253	24.486	61.871	67.61	43.643	61.441	45.07	54.662	56.522	58.383	61.173	58.848	58.383	59.545	59.778	60.708	61.638	59.058	57.452	55.359	57.22	57.452	60.291	60.384	60.384	52.343	57.12	55.359	61.459	59.123	50	49	51.406	21.638	18.936	19.917	21.322	43.964	43.732	39.385	38.333	21.563	50.011
Durinskia baltica4	49.767	49.767	54.186	54.186	44.651	26.168	24.533	24.299	63.023	68.298	42.629	61.864	45.305	53.488	56.977	55.814	58.605	56.744	55.814	58.372	58.837	59.535	60	57.143	56.744	55.349	56.279	58.372	61.215	61.305	61.305	52.343	58.411	55.349	62.617	60.748	51.117	50.667	52.791	21.395	19.159	20.423	21.596	43.953	45.116	39.944	39.286	21.317	51.395
Durinskia baltica5	51.854	52.421	53.554	52.138	40.523	25.727	25.442	25.156	60.353	65.07	48.66	60.282	51.288	51.854	53.837	52.987	56.67	54.121	52.704	56.104	56.104	57.52	57.803	55.143	56.104	54.687	55.537	56.953	58.987	59.104	59.104	54.842	55.853	54.687	60.697	58.133	50.155	53.546	50.721	20.693	18.816	19.841	20.643	43.072	43.639	45.695	42.789	20.272	48.738
Karlodinium-micrum1	49.767	47.209	53.488	53.953	44.419	24.884	23.023	23.023	61.395	66.279	44.133	64.407	43.192	52.093	56.977	56.512	59.302	56.047	56.512	56.744	58.605	56.744	57.442	54.524	55.349	53.721	55.581	57.674	56.977	56.977	56.977	51.691	55.814	53.721	58.605	55.814	49.721	48	51.86	20.698	17.674	19.767	20	44.884	43.256	37.43	36.19	20.062	49.767
Karlodinium-micrum2	49.535	47.442	53.256	54.419	44.884	25.581	23.256	23.256	65.116	67.674	45.887	65.254	43.662	52.326	56.047	56.744	60.233	57.442	56.977	56.512	58.837	57.907	58.372	55.476	55.814	55.349	54.419	57.674	59.07	59.302	59.302	51.175	55.814	55.349	60.233	57.209	48.603	48	52.791	21.395	20	19.535	20.93	43.488	43.721	36.034	36.429	20.37	49.535
Karlodinium-micrum3	49.535	47.442	53.256	54.419	44.884	25.581	23.256	23.256	65.116	67.674	45.887	65.254	43.662	52.326	56.047	56.744	60.233	57.442	56.977	56.512	58.837	57.907	58.372	55.476	55.814	55.349	54.419	57.674	59.07	59.302	59.302	51.175	55.814	55.349	60.233	57.209	48.603	48	52.791	21.395	20	19.535	20.93	43.488	43.721	36.034	36.429	20.37	49.535
Karlodinium-micrum4	49.535	47.442	53.256	54.419	44.884	25.581	23.256	23.256	65.116	67.674	45.887	65.254	43.662	52.326	56.047	56.744	60.233	57.442	56.977	56.512	58.837	57.907	58.372	55.476	55.814	55.349	54.419	57.674	59.07	59.302	59.302	51.175	55.814	55.349	60.233	57.209	48.603	48	52.791	21.395	20	19.535	20.93	43.488	43.721	36.034	36.429	20.37	49.535
Karlodinium-micrum5	50.308	49.461	53.698	52.568	40.986	25.167	24.319	24.037	62.173	64.715	51.409	62.628	47.201	50.308	52.286	53.133	58.218	54.545	53.698	53.698	55.958	54.545	55.958	53.442	54.545	55.11	52.568	54.263	54.545	54.545	54.545	53.698	51.156	55.11	55.675	52.568	46.636	48.952	50.026	20.93	18.387	18.67	19.235	41.551	42.964	40.744	38.726	18.897	47.766
K. brevis11	48.837	47.674	52.558	54.186	44.651	24.419	23.023	22.791	62.093	67.674	44.885	63.136	43.192	52.093	57.442	55.349	57.674	56.047	56.512	58.14	58.372	58.14	58.605	55.952	54.884	53.721	55.349	56.744	58.837	59.07	59.07	51.433	56.744	53.721	58.837	56.047	48.045	47.667	53.023	22.558	19.07	20.93	23.256	42.326	42.791	36.872	36.667	21.296	51.628
Alexandrium catenella1	50.456	50.76	53.191	54.711	42.249	23.404	24.012	23.708	62.31	65.957	53.219	63.415	48.936	51.672	53.191	53.495	56.839	53.495	53.495	57.447	56.839	56.231	57.447	57.143	55.623	54.711	55.623	55.319	54.711	55.015	55.015	55.319	54.407	54.711	56.535	53.191	49.848	52.128	51.064	21.581	17.933	18.845	20.365	41.337	42.553	43.046	39.514	18.771	48.632
Alexandrium catenella _5	43.95	44.963	46.99	49.693	35.842	19.963	20.977	20.639	55.436	58.139	44.979	50.634	43.612	46.314	44.287	45.639	48.679	46.314	45.639	49.017	47.666	47.666	49.017	48.679	48.679	46.314	49.693	49.355	47.328	47.666	47.666	48.004	47.666	46.314	49.355	47.666	44.287	50.371	43.612	19.963	16.923	17.718	19.079	35.842	39.22	38.882	34.828	15.035	41.585
Alexandrium catenella _3	51.111	51.389	53.333	54.167	42.778	25.833	25.556	25.278	62.5	68.333	51.091	63.559	51.111	54.167	54.722	54.444	56.944	55.556	54.444	56.944	60	58.333	58.611	54.857	56.944	57.222	55.833	58.056	58.056	58.333	58.333	57.222	55	57.222	59.444	56.389	51.117	52.837	51.667	20	18.611	18.611	20.278	43.333	44.444	43.709	41.667	20.37	48.889
Alexandrium catenella_1	50	50.789	51.579	53.421	42.632	24.474	23.684	23.421	60.263	65.789	50.456	62.712	50.263	52.368	53.158	52.895	56.053	54.211	53.421	55.789	58.158	56.316	57.368	54.054	55	53.684	53.947	55.526	55.526	55.789	55.789	55	52.895	53.684	56.316	53.158	51.955	49	51.053	20.526	18.684	18.158	19.737	42.368	43.158	40.373	38.684	20.679	46.579
Alexandrium catenella 2	48.878	48.626	50.137	51.901	41.573	24.193	23.941	23.437	58.702	62.732	47.305	61.884	48.855	49.634	50.389	50.893	53.916	51.649	50.641	52.908	54.923	54.168	54.42	51.175	52.656	51.901	50.893	52.404	52.908	53.16	53.16	53.518	51.901	51.901	53.412	50.389	51.968	49.333	48.374	20.414	17.14	18.193	19.203	39.054	41.321	38.636	37.512	21.31	45.603
Karenia brevis _4	47.907	46.744	54.651	56.047	46.279	26.279	24.884	24.419	63.256	70.93	44.885	63.559	43.897	53.256	57.674	57.674	59.07	58.14	57.907	58.372	59.767	59.302	59.302	56.429	56.977	54.186	56.744	59.767	59.535	60	60	54.534	56.512	54.186	60.698	57.674	50.559	47.667	53.953	21.163	19.07	19.767	21.86	44.651	45.349	38.268	36.667	20.679	53.488
Karenia brevis _5	7.94	7.96	10.498	11.776	12.477	6.643	5.234	5.234	14.845	17.147	4.405	2.561	3.406	12.032	14.148	13.822	14.078	14.59	15.14	14.114	14.334	14.59	14.59	14.59	11.776	11.265	12.032	13.893	13.345	13.311	13.311	2.908	13.858	11.265	13.345	13.345	2.195	2.676	13.055	5.207	6.007	5.766	6.516	11.009	10.012	3.641	5.012	2.452	14.187
Karenia brevis _2	49.767	48.372	54.651	56.977	46.977	25.116	23.953	23.721	63.721	71.163	45.136	65.254	46.244	54.651	57.442	57.442	59.535	57.674	57.907	59.07	60.93	60.698	61.86	59.048	56.047	54.884	56.279	59.535	58.14	58.372	58.372	55.051	58.14	54.884	59.302	56.512	50.559	47.667	55.581	21.163	19.302	19.07	21.86	45.349	46.279	37.43	37.381	21.296	51.86
Karenia brevis _7	52.252	52.849	55.536	56.73	44.491	25.685	26.269	25.97	61.208	67.775	51.361	62.288	52.849	53.148	56.133	56.73	59.118	57.626	57.327	58.223	60.909	61.805	61.506	57.86	59.118	56.431	57.327	60.014	60.312	60.312	60.312	57.626	55.237	56.431	61.208	57.924	52.867	53.714	56.133	20.611	18.82	18.82	20.312	43.297	44.79	44.421	40.909	21.296	51.058
Karenia brevis _9	49.705	50.631	52.483	54.026	41.372	23.779	24.705	24.397	59.273	66.063	48.808	60.023	50.014	50.94	52.792	53.1	55.261	53.409	53.718	54.644	57.113	57.113	57.113	57.113	55.878	52.792	55.878	56.804	57.113	57.113	57.113	54.335	52.175	52.792	58.039	54.952	49.088	52.482	53.409	20.076	17.915	17.915	19.767	42.607	43.533	43.709	39.52	19.113	48.162
Glenodinium foliaceum8	47.275	47.011	50.26	49.763	39.315	22.796	23.784	24.043	55.981	61.703	45.847	62.288	48.303	47.524	50.011	49.265	52.001	50.26	49.514	50.509	52.499	52.001	52.001	48.991	51.753	49.016	50.758	52.748	52.996	53.245	53.245	56.011	49.265	49.016	52.996	50.26	51.676	49.306	46.529	17.673	16.553	16.72	18.011	38.569	40.573	39.157	36.456	20.37	45.782
Karenia brevis _6	50.143	49.093	53.03	52.243	41.219	23.109	24.421	24.421	58.28	63.004	45.753	64.407	49.881	49.618	51.98	52.243	55.13	52.505	51.98	53.818	53.818	54.605	54.868	51.764	55.393	51.455	53.818	55.13	56.967	56.967	56.967	51.969	51.193	51.455	56.18	53.03	51.955	47	48.831	18.91	18.91	18.647	19.697	41.744	41.219	41.81	38.595	20.37	47.518
Karenia brevis _3	48.837	48.372	54.419	54.884	45.349	25.581	24.884	24.884	62.093	69.07	43.632	63.136	45.305	52.791	56.279	55.349	57.907	56.279	56.279	56.977	57.442	57.209	57.442	54.762	56.047	54.186	56.977	58.837	59.07	59.302	59.302	53.242	55.581	54.186	58.837	56.512	52.235	48.333	53.488	20.465	18.605	19.07	20.93	44.419	44.186	36.872	37.619	20.37	51.628
N. gruberi	50.93	52.093	54.651	54.651	44.651	23.077	24.242	24.476	55.814	55.711	41.627	58.898	44.131	54.651	55.814	55.349	58.605	56.279	55.814	54.651	57.674	59.07	57.907	56.429	55.116	58.372	57.209	59.07	61.305	61.305	61.305	57.784	55.944	58.372	61.305	58.508	53.073	56	55.581	22.558	22.093	19.347	21.445	45.581	45.814	42.458	37.619	21.981	42.558
T. brucei 2	36.744	35.581	39.767	39.767	35.581	23.776	21.911	21.212	40.465	41.958	28.344	41.949	32.394	39.535	40.233	41.86	42.791	42.791	44.988	43.823	41.86	42.791	41.86	41.19	39.535	40.698	42.558	39.767	42.424	42.424	42.424	35.245	39.394	40.698	41.492	39.394	39.106	34.667	40.698	18.837	16.393	16.667	18.075	35.349	35.581	27.654	29.048	18.38	34.651
L. major2	37.674	36.047	38.605	40.93	36.047	23.023	20.93	20.93	38.605	39.535	26.339	39.407	32.629	37.907	39.07	43.023	43.953	42.558	41.86	41.628	41.628	42.326	40.93	40	38.837	38.14	43.256	42.093	42.558	42.558	42.558	34.895	38.837	38.14	43.256	41.628	39.944	35.667	41.86	18.372	15.618	17.016	17.483	38.837	35.116	29.05	31.429	16.667	32.791
L. major3	39.302	39.535	41.628	41.163	34.965	24.651	23.488	23.721	40.93	43.256	33.356	41.949	37.793	42.558	42.791	41.628	42.791	42.326	40.93	41.395	40.698	41.163	44.186	43.333	41.395	42.791	43.953	42.093	43.953	43.953	43.953	37.996	41.395	42.791	43.023	41.163	40.782	38.333	41.395	20.233	19.393	18.692	18.925	38.14	35.349	34.916	31.429	18.012	36.512
T. brucei1	45.116	43.721	42.558	44.651	38.462	21.86	22.093	21.628	42.093	43.953	32.354	44.492	36.385	44.186	43.023	44.884	44.884	44.651	44.884	45.581	43.488	43.256	43.953	42.381	44.651	43.721	43.256	44.884	43.488	43.488	43.488	41.097	44.884	43.721	44.186	41.163	41.899	41.667	40.465	19.535	18.692	17.056	17.056	40.233	40.93	36.313	35.561	18.323	37.209
L. major1	44.186	42.558	42.791	45.349	37.907	22.558	22.558	22.326	43.023	43.953	31.602	44.492	37.089	42.093	43.256	42.791	43.256	43.721	43.721	44.419	43.488	42.558	43.488	42.381	45.581	44.186	43.953	43.488	44.419	44.419	44.419	40.58	43.721	44.186	45.581	42.791	42.737	42.667	42.558	19.302	19.86	18.458	18.458	39.535	40	35.754	34.762	20.186	34.186
G. Lamblia	18.483	19.048	16.825	17.299	12.559	15.556	15.842	15.842	17.536	18.29	17.211	25	19.525	18.246	17.773	18.246	18.009	17.536	17.536	17.536	18.246	18.009	17.536	17.718	19.668	18.483	19.194	18.72	21.14	21.14	21.14	22.051	17.381	18.483	20.428	19.24	18.994	18.403	15.64	12.085	15.274	10.979	11.933	15.64	16.505	18.619	18.528	12.893	14.929
T. vaginalis1	30.769	29.227	27.404	28.365	23.188	19.024	19.756	19.268	27.885	29.639	25.685	32.203	29.563	28.846	28.365	29.327	31.01	30.288	30.769	29.087	29.327	29.808	28.365	27.34	30.048	31.49	29.087	27.644	28.675	28.675	28.675	33.333	32.289	31.49	29.398	28.434	30.447	31.864	28.606	15.144	14.77	15.459	15.254	27.885	30.414	30.746	27.02	15.17	26.506
T. vaginalis2	32.168	30.679	29.604	30.536	25.527	20.853	20.476	20.238	29.371	33.566	25.4	31.356	28.606	30.536	30.536	30.07	31.235	30.303	31.002	29.138	31.702	29.138	29.837	29.117	28.904	31.469	31.935	31.002	31.702	31.702	31.702	36.772	33.333	31.469	32.634	31.235	31.564	31.959	26.807	15.152	13.615	16.589	17.564	29.138	33.333	29.48	25.908	14.815	26.573
T. vaginalis3	29.524	28.708	26.667	26.667	22.249	16.707	18.519	18.272	26.667	29.762	23.584	27.542	27.835	28.333	26.905	26.429	27.619	26.667	27.143	25.714	28.095	27.381	26.905	26.098	27.381	29.048	27.857	28.571	29.048	29.048	29.048	34.89	30	29.048	28.81	27.381	29.609	31.597	25.238	12.619	12.47	11.933	13.397	26.19	28.049	29.73	26	13.58	22.381
[truncated: 83 more columns]

## Sheet: Table H
Table H in S8 Table - PABP non identical residues
	S. cerevisiae	Z. rouxii	C. elegans1	C. elegans2	C. elegans3	E. histolytica1	E. histolytica2	E. histolytica3	P. knowelsi	C. velia	L. abbotti	V. brassicaformis	O. tauri	Prasinococcus1	A. anophagefferens	Ditylum brightwellii	Odontella Sinensis	Skeletonema japonicum	T. Pseudonana	E. siliculosus	Fibrocapsa japonica	A. Laibachii	P. infestans1	P. infestans2	A. nidulans	S. pombe	D. melanogaster	Homo sapiens2	Homo sapiens5	Homo sapiens3	Homo sapiens	Pyramimonas2	C. reinhardtii	S. pombe_2	Homo sapiens4	Homo sapiens1	C. merolae	G. sulphuraria	P. yezoensis	T. thermophila	P. tetraurelia3	P. tetraurelia1	P. tetraurelia2	Oryza sativa1	A. thaliana_6	A. thaliana8	A. thaliana7	A. catennela6	K. brevis8
S. cerevisiae		87	205	201	240	315	326	327	215	202	243	110	234	200	211	208	196	211	209	207	200	204	202	204	173	170	203	196	187	187	187	166	204	170	185	195	161	145	215	344	347	346	346	243	240	206	256	259	262
Z. rouxii	87		212	209	249	320	327	328	219	203	235	107	227	198	214	214	208	206	204	211	198	202	198	200	170	157	201	194	186	186	186	171	209	157	185	194	162	135	214	341	337	358	349	248	242	206	263	257	266
C. elegans1	205	212		97	146	329	338	338	200	187	238	100	211	199	191	181	175	185	181	186	181	183	178	180	192	192	146	167	151	150	150	170	180	192	147	166	159	128	193	344	345	352	347	232	241	206	257	263	232
C. elegans2	201	209	97		60	323	338	338	192	185	244	104	214	200	189	182	176	184	182	181	181	174	171	174	187	189	136	155	145	144	144	165	178	189	143	161	151	135	183	346	346	349	347	226	236	207	248	256	239
C. elegans3	240	249	146	60		337	352	352	232	225	284	142	252	238	226	222	217	226	223	221	217	217	214	217	231	229	185	197	187	186	186	208	215	229	186	202	185	176	221	353	353	356	350	255	268	236	274	281	272
E. histolytica1	315	320	329	323	337		170	176	324	312	316	169	329	326	324	322	320	320	322	327	314	319	315	310	321	319	313	320	316	316	316	286	323	319	311	313	275	234	331	341	344	347	343	315	308	284	318	273	326
E. histolytica2	326	327	338	338	352	170		16	330	323	325	172	337	334	332	330	332	330	332	333	325	328	319	312	322	328	327	329	324	324	324	283	331	328	324	326	280	232	338	362	347	347	342	327	312	288	329	284	329
E. histolytica3	327	328	338	338	352	176	16		330	324	326	172	339	337	333	332	333	331	332	334	327	328	320	313	324	332	330	330	325	325	325	286	332	332	325	327	280	232	338	362	347	345	341	329	315	289	329	281	330
P. knowelsi	215	219	200	192	232	324	330	330		135	221	78	242	194	181	185	177	191	192	181	172	170	171	176	187	185	191	182	176	175	175	176	187	185	176	187	169	141	194	341	347	348	341	227	238	209	255	263	221
C. velia	202	203	187	185	225	312	323	324	135		203	74	224	183	163	166	165	168	167	165	156	155	159	165	171	179	175	174	162	161	161	159	171	179	161	173	164	137	183	344	347	351	342	226	234	206	262	260	206
L. abbotti	243	235	238	244	284	316	325	326	221	203		64	246	236	233	232	228	231	225	230	223	228	224	224	238	235	233	238	240	239	239	196	237	235	239	247	191	169	234	319	329	348	341	259	269	234	269	238	260
V. brassicaformis	110	107	100	104	142	169	172	172	78	74	64		115	92	93	94	90	92	96	94	91	91	87	88	100	99	100	100	100	100	100	94	105	99	100	112	109	72	104	184	185	194	187	126	135	95	133	177	114
O. tauri	234	227	211	214	252	329	337	339	242	224	246	115		189	230	229	219	231	229	224	223	222	223	224	216	228	208	224	207	207	207	168	206	228	209	219	160	126	235	357	344	351	345	249	246	185	243	255	266
Prasinococcus1	200	198	199	200	238	326	334	337	194	183	236	92	189		182	184	180	187	184	191	187	183	170	170	188	191	176	180	171	171	171	162	179	191	166	181	150	130	189	343	345	351	340	217	239	195	260	258	242
A. anophagefferens	211	214	191	189	226	324	332	333	181	163	233	93	230	182		128	121	139	134	138	126	120	123	126	178	186	176	169	169	169	169	169	177	186	165	180	163	146	186	347	352	359	348	235	234	211	267	256	232
Ditylum brightwellii	208	214	181	182	222	322	330	332	185	166	232	94	229	184	128		52	80	81	127	114	121	118	121	180	184	168	171	166	166	166	155	174	184	161	177	157	143	176	347	350	348	344	221	234	212	268	262	231
Odontella sinensis	196	208	175	176	217	320	332	333	177	165	228	90	219	180	121	52		80	78	120	108	115	114	120	177	182	164	166	164	163	163	161	171	182	155	170	150	140	170	343	348	348	345	217	228	204	255	260	224
Skeletoneman japonicum	211	206	185	184	226	320	330	331	191	168	231	92	231	187	139	80	80		56	135	115	119	117	122	169	176	186	176	171	171	171	157	168	176	164	179	164	141	182	347	344	348	343	230	237	218	266	258	225
T. Pseudonana	209	204	181	182	223	322	332	332	192	167	225	96	229	184	134	81	78	56		129	117	123	121	124	171	177	179	177	169	169	169	156	172	177	166	182	160	142	178	344	345	348	341	227	234	215	268	257	226
E. siliculosus	207	211	186	181	221	327	333	334	181	165	230	94	224	191	138	127	120	135	129		121	132	127	130	181	185	176	173	177	177	177	171	171	185	172	183	158	149	180	340	347	339	335	225	243	206	258	258	238
Fibrocapsa japonica	200	198	181	181	217	314	325	327	172	156	223	91	223	187	126	114	108	115	117	121		103	96	101	168	168	175	164	161	161	161	156	167	168	152	167	162	139	177	340	346	348	341	223	228	211	262	256	229
A. Laibachii	204	202	183	174	217	319	328	328	170	155	228	91	222	183	120	121	115	119	123	132	103		56	65	175	169	178	158	158	158	158	160	160	169	158	170	156	139	175	342	341	348	340	230	232	203	252	254	220
P. infestans1	202	198	178	171	214	315	319	320	171	159	224	87	223	170	123	118	114	117	121	127	96	56		11	173	171	173	154	157	157	157	159	161	171	153	165	156	143	173	345	342	343	335	228	235	205	256	258	219
P. infestans2	204	200	180	174	217	310	312	313	176	165	224	88	224	170	126	121	120	122	124	130	101	65	11		175	174	172	158	161	161	161	163	164	174	158	171	159	143	176	341	339	338	331	228	238	205	257	256	220
A. nidulans	173	170	192	187	231	321	322	324	187	171	238	100	216	188	178	180	177	169	171	181	168	175	173	175		132	181	169	160	160	160	150	168	132	160	172	148	131	182	342	342	353	348	233	239	202	257	257	238
S. pombe	170	157	192	189	229	319	328	332	185	179	235	99	228	191	186	184	182	176	177	185	168	169	171	174	132		184	174	167	167	167	154	178	0	165	180	144	126	183	340	342	349	347	227	230	203	261	253	244
D. melanogaster	203	201	146	136	185	313	327	330	191	175	233	100	208	176	176	168	164	186	179	176	175	178	173	172	181	184		137	115	114	114	160	180	184	119	137	142	129	176	339	335	349	345	211	234	205	246	257	238
Homo. Sapiens	196	194	167	155	197	320	329	330	182	174	238	100	224	180	169	171	166	176	177	173	164	158	154	158	169	174	137		83	83	83	156	180	174	82	102	155	131	175	343	336	343	337	221	228	200	246	252	234
Homo sapiens2	187	186	151	145	187	316	324	325	176	162	240	100	207	171	169	166	164	171	169	177	161	158	157	161	160	167	115	83		3	3	154	172	167	39	67	152	125	173	342	331	338	331	217	233	194	245	251	235
Homo sapiens3	187	186	150	144	186	316	324	325	175	161	239	100	207	171	169	166	163	171	169	177	161	158	157	161	160	167	114	83	3		0	153	171	167	42	70	152	124	174	342	330	338	331	217	233	194	244	252	234
Homo sapiens4	187	186	150	144	186	316	324	325	175	161	239	100	207	171	169	166	163	171	169	177	161	158	157	161	160	167	114	83	3	0		153	171	167	42	70	152	124	174	342	330	338	331	217	233	194	244	252	234
Pyramimonas2	166	171	170	165	208	286	283	286	176	159	196	94	168	162	169	155	161	157	156	171	156	160	159	163	150	154	160	156	154	153	153		134	154	150	163	147	118	162	319	312	317	304	197	190	170	220	252	220
C. reinhardtii	204	209	180	178	215	323	331	332	187	171	237	105	206	179	177	174	171	168	172	171	167	160	161	164	168	178	180	180	172	171	171	134		178	169	183	155	138	183	344	348	345	339	218	229	196	257	258	218
S. pombe_2	170	157	192	189	229	319	328	332	185	179	235	99	228	191	186	184	182	176	177	185	168	169	171	174	132	0	184	174	167	167	167	154	178		165	180	144	126	183	340	342	349	347	227	230	203	261	253	244
H. sapiens5	185	185	147	143	186	311	324	325	176	161	239	100	209	166	165	161	155	164	166	172	152	158	153	158	160	165	119	82	39	42	42	150	169	165		28	149	124	172	342	336	344	333	217	232	196	246	249	228
H. sapiens6	195	194	166	161	202	313	326	327	187	173	247	112	219	181	180	177	170	179	182	183	167	170	165	171	172	180	137	102	67	70	70	163	183	180	28		162	133	186	345	339	345	337	224	237	203	250	253	236
C. merolae	161	162	159	151	185	275	280	280	169	164	191	109	160	150	163	157	150	164	160	158	162	156	156	159	148	144	142	155	152	152	152	147	155	144	149	162		109	140	287	298	296	293	198	200	161	208	260	214
G. sulphuraria	145	135	128	135	176	234	232	232	141	137	169	72	126	130	146	143	140	141	142	149	139	139	143	143	131	126	129	131	125	124	124	118	138	126	124	133	109		119	250	240	245	246	164	151	152	182	208	184
P. yezoensis	215	214	193	183	221	331	338	338	194	183	234	104	235	189	186	176	170	182	178	180	177	175	173	176	182	183	176	175	173	174	174	162	183	183	172	186	140	119		337	340	353	343	232	242	217	257	258	247
T. thermophila	344	341	344	346	353	341	362	362	341	344	319	184	357	343	347	347	343	347	344	340	340	342	345	341	342	340	339	343	342	342	342	319	344	340	342	345	287	250	337		350	347	346	344	339	302	347	286	351
P. tetraurelia3	347	337	345	346	353	344	347	347	347	347	329	185	344	345	352	350	348	344	345	347	346	341	342	339	342	342	335	336	331	330	330	312	348	342	336	339	298	240	340	350		276	260	345	343	298	337	272	350
P. tetraurelia1	346	358	352	349	356	347	347	345	348	351	348	194	351	351	359	348	348	348	348	339	348	348	343	338	353	349	349	343	338	338	338	317	345	349	344	345	296	245	353	347	276		98	351	351	303	349	275	353
P. tetraurelia2	346	349	347	347	350	343	342	341	341	342	341	187	345	340	348	344	345	343	341	335	341	340	335	331	348	347	345	337	331	331	331	304	339	347	333	337	293	246	343	346	260	98		345	346	299	341	276	351
O. sativa1	243	248	232	226	255	315	327	329	227	226	259	126	249	217	235	221	217	230	227	225	223	230	228	228	233	227	211	221	217	217	217	197	218	227	217	224	198	164	232	344	345	351	345		208	226	254	268	260
A. thaliana_6	240	242	241	236	268	308	312	315	238	234	269	135	246	239	234	234	228	237	234	243	228	232	235	238	239	230	234	228	233	233	233	190	229	230	232	237	200	151	242	339	343	351	346	208		214	253	270	267
A. thaliana_8	206	206	206	207	236	284	288	289	209	206	234	95	185	195	211	212	204	218	215	206	211	203	205	205	202	203	205	200	194	194	194	170	196	203	196	203	161	152	217	302	298	303	299	226	214		198	225	240
A. thaliana_7	256	263	257	248	274	318	329	329	255	262	269	133	243	260	267	268	255	266	268	258	262	252	256	257	257	261	246	246	245	244	244	220	257	261	246	250	208	182	257	347	337	349	341	254	253	198		273	287
A. catennela_6	259	257	263	256	281	273	284	281	263	260	238	177	255	258	256	262	260	258	257	258	256	254	258	256	257	253	257	252	251	252	252	252	258	253	249	253	260	208	258	286	272	275	276	268	270	225	273		268
K. brevis_8	262	266	232	239	272	326	329	330	221	206	260	114	266	242	232	231	224	225	226	238	229	220	219	220	238	244	238	234	235	234	234	220	218	244	228	236	214	184	247	351	350	353	351	260	267	240	287	268
K. brevis_10	262	266	232	239	272	326	329	330	221	206	260	114	266	242	232	231	224	225	226	238	229	220	219	220	238	244	238	234	235	234	234	220	218	244	228	236	214	184	247	351	350	353	351	260	267	240	287	268	0
K. brevis_2	223	231	227	229	268	313	306	307	212	199	211	96	222	240	226	218	214	224	224	221	221	217	217	220	225	225	227	228	233	233	233	176	226	225	230	239	207	164	232	328	329	336	335	253	241	217	256	262	229
K. brevis_1	348	350	337	334	353	363	359	358	323	322	332	190	350	331	324	330	324	322	325	332	323	327	326	325	332	338	329	319	320	320	320	319	328	338	322	324	304	249	330	369	368	365	366	342	344	300	351	230	330
K. micrum	242	252	246	245	281	333	333	335	210	205	247	105	264	246	234	230	219	231	233	227	233	228	228	233	236	237	236	233	226	225	225	215	236	237	222	231	210	181	241	337	344	347	344	266	275	230	287	256	218
G. theta	220	218	197	189	225	321	323	326	193	195	240	99	223	190	193	190	190	197	196	191	184	185	187	190	185	195	182	183	173	173	173	170	190	195	173	187	170	141	188	340	344	346	340	237	249	212	263	255	240
Hemiselmis	214	216	197	191	228	322	322	322	199	193	238	98	222	191	197	193	187	197	197	187	177	189	180	183	182	194	179	184	180	181	181	169	187	194	180	194	164	142	182	337	341	346	344	234	245	203	254	256	239
A. thaliana_3	221	218	202	202	241	328	338	340	207	206	248	109	219	178	196	192	185	197	195	200	188	185	184	183	203	192	194	186	187	186	186	172	186	192	184	201	167	139	201	354	347	354	352	227	233	189	246	261	245
A. thaliana_5	215	215	204	201	242	334	346	348	208	205	240	105	217	168	199	189	180	195	195	196	188	186	182	182	205	189	185	190	186	186	186	178	189	189	182	197	166	137	206	348	344	354	355	220	233	183	247	256	247
R. marina	213	215	196	204	240	320	317	319	193	179	242	95	237	210	157	162	150	162	162	165	157	160	158	161	202	197	194	194	191	190	190	181	186	197	186	195	189	161	199	348	346	351	343	230	235	211	265	260	239
T. parva	227	221	218	215	256	323	329	331	161	161	231	85	241	216	209	205	198	203	207	205	192	200	198	204	211	216	214	212	209	209	209	188	198	216	205	211	182	158	222	345	343	353	353	244	244	215	264	256	231
B. Bovis	228	226	215	220	260	325	334	336	153	158	231	87	238	216	208	203	200	204	203	209	197	196	194	198	208	209	218	213	210	209	209	189	206	209	208	217	181	152	219	343	340	351	349	246	257	210	265	255	229
P. vestita	209	214	189	187	229	315	329	330	191	182	237	96	229	187	151	156	148	149	149	158	147	152	154	156	192	190	190	182	177	178	178	185	183	190	171	185	172	143	202	344	349	348	338	228	240	225	270	258	235
A. thaliana_4	220	226	221	214	246	324	329	330	213	209	259	113	220	177	213	204	205	206	208	209	208	201	196	195	209	208	198	204	196	196	196	180	194	208	199	209	172	145	209	344	334	337	338	218	215	189	237	259	249
O. sativa_2	213	214	200	196	233	327	335	337	203	208	243	105	209	153	201	204	197	201	205	207	198	187	188	188	199	202	186	191	187	187	187	171	181	202	187	201	161	137	195	340	337	350	344	225	226	199	249	258	247
O. sativa_4	207	212	198	193	234	319	329	329	195	185	236	95	198	142	185	184	184	189	186	192	188	181	175	174	189	201	176	185	176	175	175	160	173	201	177	193	160	134	189	346	335	345	333	224	228	188	248	262	240
O. sativa_3	208	207	197	193	238	325	331	331	196	190	237	95	201	149	194	195	188	199	197	191	193	187	184	183	199	198	178	185	174	173	173	162	183	198	174	190	156	130	192	342	336	345	333	221	227	190	243	259	241
A. thaliana_1	213	211	205	204	242	330	335	336	201	198	244	102	211	173	208	194	194	203	204	201	193	188	187	186	207	198	190	202	190	189	189	171	189	198	189	204	164	137	200	338	339	339	336	222	217	189	246	256	245
A. thaliana_2	215	213	193	188	226	318	334	336	206	192	238	105	194	149	193	189	185	185	193	189	186	179	171	171	191	195	185	187	176	176	176	165	179	195	173	190	164	136	193	342	330	343	337	223	221	190	242	258	238
D. discoideum	210	208	197	204	242	325	325	328	196	191	239	95	226	189	192	182	176	186	181	190	181	188	188	190	187	196	184	186	172	171	171	157	180	196	176	188	158	134	198	348	342	354	354	229	251	208	268	253	248
P. berghei	219	222	201	198	239	327	327	327	26	140	225	77	245	195	184	187	177	191	194	181	178	169	174	179	188	187	193	186	181	180	180	175	188	187	182	193	176	147	200	340	345	349	339	228	240	210	253	262	221
P. falciparum	217	218	202	197	237	321	329	329	20	131	224	77	238	191	182	187	177	188	190	183	175	172	172	178	186	185	192	184	176	176	176	173	184	185	173	184	170	144	193	341	346	348	340	228	238	210	256	262	224
P. cynomolgi	215	219	201	193	233	324	330	330	4	136	221	77	242	193	183	186	178	193	192	182	173	172	173	178	186	186	191	183	176	175	175	175	188	186	177	188	170	141	193	340	346	348	340	226	236	211	254	262	223
C. brevifilum	206	196	183	184	227	320	331	332	172	160	222	89	227	174	164	153	157	157	161	161	155	143	137	143	165	165	162	151	144	143	143	155	165	165	147	160	158	138	181	334	341	346	343	224	225	196	255	258	222
E. huxleyi1	197	194	190	179	225	320	334	333	176	163	222	92	214	171	167	158	155	160	153	161	155	145	145	151	163	162	160	161	138	137	137	154	163	162	145	158	149	128	172	332	337	339	339	225	233	195	255	253	219
Coccolithus pelagicus	204	204	186	184	227	326	337	335	187	164	218	95	228	183	176	160	159	168	165	162	160	156	153	159	169	170	169	170	152	151	151	161	172	170	157	168	161	136	180	331	342	352	349	226	237	199	260	255	221
T. gondii	209	208	178	184	228	330	335	336	129	121	218	82	220	189	172	170	166	170	169	169	158	159	162	167	177	184	180	176	157	158	158	173	167	184	162	173	160	137	183	341	339	349	342	232	239	205	255	264	212
K. micrum	225	229	203	202	240	317	324	324	165	137	220	88	243	204	182	192	180	192	192	179	181	180	180	187	205	206	192	191	185	183	183	182	188	206	179	191	189	159	204	339	344	344	339	247	243	223	260	256	214
Kryptoperidinium foliaceum1	207	203	195	206	246	307	301	303	174	161	203	86	184	202	201	192	184	197	194	189	189	193	188	195	190	198	192	189	187	186	186	156	195	198	182	195	175	132	212	329	324	330	326	235	223	185	232	259	218
Kryptoperidinium foliaceum2	213	212	187	194	234	322	329	331	152	133	223	86	226	193	181	174	167	178	174	172	170	174	168	175	180	190	181	174	169	168	168	177	176	190	162	176	175	143	200	341	343	345	340	231	230	211	255	259	200
Kryptoperidinium foliaceum3	173	166	160	167	207	272	271	272	135	121	168	87	170	167	157	153	147	155	158	152	148	148	145	151	156	159	156	153	151	151	151	154	166	159	144	156	181	140	176	286	287	295	285	196	201	171	209	256	182
Glenodinium foliaceum1	153	155	145	154	194	245	239	239	130	116	135	90	156	153	147	136	130	136	141	135	124	133	130	138	141	146	147	134	135	134	134	139	151	146	132	143	166	120	161	260	262	268	265	181	179	151	191	258	162
Glenodinium foliaceum2	146	153	143	146	185	232	227	229	124	116	131	92	152	151	143	134	127	135	138	130	123	130	130	137	139	142	141	139	136	135	135	137	146	142	134	143	161	114	154	249	251	255	254	176	172	146	186	254	158
Kryptoperidinium foliaceum4	172	173	164	164	206	270	271	273	134	121	165	84	169	156	158	149	140	149	155	150	151	152	150	158	157	159	158	155	146	145	145	152	163	159	141	150	175	133	177	288	292	294	288	197	199	164	205	256	185
Glenodinium foliaceum3	217	219	198	195	237	319	324	326	152	136	225	84	230	187	182	174	166	173	178	174	175	176	173	181	188	189	187	182	170	169	169	177	185	189	165	174	175	150	207	340	349	348	340	233	234	215	256	256	212
Glenodinium foliaceum4	207	214	189	195	237	316	317	319	148	136	215	83	226	196	179	173	161	175	177	168	168	171	168	174	177	183	179	174	165	164	164	178	179	183	164	175	177	149	196	334	343	346	338	230	235	215	262	258	207
Kryptoperidinium foliaceum5	188	189	178	182	223	273	274	276	156	134	172	87	183	183	172	171	163	168	173	168	163	167	161	169	169	170	171	169	170	169	169	160	169	170	163	171	183	143	185	295	292	300	295	207	198	179	226	238	188
Kryptoperidinium foliaceum6	176	179	161	167	207	264	269	271	139	123	165	88	171	170	164	156	150	157	164	158	152	151	150	157	158	156	160	156	152	151	151	154	159	156	144	154	174	126	173	291	291	292	288	199	195	163	210	259	176
Kryptoperidinium foliaceum7	176	179	161	167	207	264	269	271	139	123	165	88	171	170	164	156	150	157	164	158	152	151	150	157	158	156	160	156	152	151	151	154	159	156	144	154	174	126	173	291	291	292	288	199	195	163	210	259	176
Durinskia baltica1	176	179	161	167	207	264	269	271	139	123	165	88	171	170	164	156	150	157	164	158	152	151	150	157	158	156	160	156	152	151	151	154	159	156	144	154	174	126	173	291	291	292	288	199	195	163	210	259	176
Durinskia baltica2	171	169	162	164	204	266	265	267	130	119	162	84	168	163	167	160	150	158	161	156	146	152	149	157	154	155	158	156	153	153	153	154	160	155	150	161	173	127	170	285	297	295	290	189	189	171	207	256	183
Kryptoperidinium foliaceum8	171	168	160	163	204	260	258	260	132	119	159	84	166	160	165	159	150	156	159	155	146	149	147	155	152	152	159	156	152	152	152	155	157	152	149	158	171	124	168	279	290	288	286	189	188	169	206	255	180
Kryptoperidinium foliaceum9	219	224	199	197	238	319	324	326	152	135	226	86	229	196	183	187	176	183	188	182	175	176	174	181	189	192	189	178	170	169	169	183	184	192	167	178	177	144	207	339	347	348	342	239	234	213	257	258	203
Kryptoperidinium foliaceum10	174	173	159	164	205	270	265	269	139	118	167	89	163	161	158	161	154	154	160	154	147	151	147	153	153	160	155	149	149	148	148	152	156	160	144	154	174	128	172	288	290	290	284	197	196	163	204	259	176
Glenodinium foliaceum5	174	173	159	164	205	270	265	269	139	119	167	90	163	161	158	161	154	154	160	154	147	151	147	153	153	160	155	149	149	148	148	153	157	160	144	154	174	128	173	288	290	290	284	197	196	164	204	259	176
Kryptoperidinium foliaceum11	184	185	172	172	212	289	286	289	139	124	182	85	185	174	169	168	151	163	167	156	154	159	154	162	158	171	165	159	158	157	157	172	159	171	150	162	170	139	180	303	312	308	302	206	208	179	229	256	186
Kryptoperidinium foliaceum12	166	165	154	157	197	247	242	243	130	125	140	84	160	154	153	149	139	148	151	142	142	145	143	150	149	156	147	143	147	146	146	148	148	156	139	149	166	115	162	265	266	268	266	188	184	153	196	259	168
Glenodinium foliaceum6	172	171	163	165	205	269	266	267	130	123	159	84	168	159	161	161	148	159	162	153	152	155	151	158	154	162	155	150	154	153	153	153	153	162	145	155	173	122	170	286	287	290	284	197	193	164	209	257	180
Kryptoperidinium foliaceum13	175	174	166	169	209	271	268	269	132	125	161	86	171	161	164	163	151	161	164	156	155	158	154	161	156	165	158	153	157	156	156	155	155	165	148	158	175	122	174	287	287	291	285	199	196	165	212	259	182
Glenodinium foliaceum7	212	215	200	194	236	315	324	325	161	135	226	90	229	194	177	182	171	172	182	172	177	167	166	174	186	188	188	170	173	172	172	186	184	188	169	178	176	147	204	344	345	345	339	241	234	213	257	254	217
Kryptoperidinium foliaceum14	163	166	165	165	206	263	266	265	141	118	173	87	170	161	157	156	147	152	159	155	150	147	141	149	155	157	156	147	146	146	146	158	162	157	144	154	175	129	175	292	288	290	286	201	193	161	204	253	185
Glenodinium foliaceum8	210	214	200	197	238	313	321	320	160	132	232	87	233	193	181	180	172	173	179	179	174	171	164	172	187	189	187	174	171	171	171	185	187	189	167	177	175	146	203	345	345	346	340	239	231	212	257	254	212
Durinskia baltica3	182	184	182	184	225	271	279	278	158	136	183	90	190	181	176	178	170	173	180	172	170	166	162	170	175	172	174	165	164	164	164	177	181	172	163	171	188	143	191	296	284	297	293	214	206	178	221	235	198
Durinskia baltica4	217	215	204	205	246	318	325	324	164	139	225	91	234	195	187	179	167	177	179	174	173	169	165	172	183	192	184	183	170	170	170	184	184	192	165	175	179	153	209	337	347	342	336	241	242	217	259	251	215
Durinskia baltica5	216	216	197	197	238	316	323	324	159	136	229	90	233	200	185	190	178	186	190	179	177	174	172	180	186	192	188	179	166	166	166	184	178	192	160	168	175	148	203	338	346	339	334	241	236	215	255	251	209
Karlodinium-micrum1	170	168	164	169	210	260	261	262	140	123	169	91	172	170	163	166	153	162	167	155	155	150	149	157	155	160	157	152	144	144	144	159	155	160	138	147	176	131	174	280	285	279	277	201	199	164	202	248	181
Karlodinium-micrum2	216	227	200	198	239	323	331	331	166	145	223	84	242	206	185	187	175	189	187	186	178	186	183	191	192	199	191	182	185	185	185	187	190	199	178	190	180	156	207	341	354	345	344	237	244	224	268	259	216
Karlodinium-micrum3	217	226	201	196	237	320	330	330	150	139	216	82	240	205	189	186	171	183	185	187	177	181	179	187	190	192	196	182	176	175	175	189	190	192	171	184	184	156	203	338	344	346	340	243	242	229	267	258	217
Karlodinium-micrum4	217	226	201	196	237	320	330	330	150	139	216	82	240	205	189	186	171	183	185	187	177	181	179	187	190	192	196	182	176	175	175	189	190	192	171	184	184	156	203	338	344	346	340	243	242	229	267	258	217
Karlodinium-micrum5	217	226	201	196	237	320	330	330	150	139	216	82	240	205	189	186	171	183	185	187	177	181	179	187	190	192	196	182	176	175	175	189	190	192	171	184	184	156	203	338	344	346	340	243	242	229	267	258	217
K. brevis11	176	179	164	168	209	265	268	269	134	125	160	86	187	176	169	166	148	161	164	164	156	161	156	163	161	159	168	162	161	161	161	164	173	159	157	168	189	144	177	280	289	288	286	207	202	179	217	258	185
Alexandrium catenella1	220	225	204	197	238	325	331	332	163	139	220	87	242	206	183	192	182	189	187	180	179	180	178	185	194	199	192	186	177	176	176	188	186	199	177	189	186	157	202	333	348	340	330	248	246	226	266	255	208
Alexandrium catenella _5	163	162	154	149	190	252	250	251	124	112	154	75	168	159	154	153	142	153	153	140	142	144	140	141	146	149	146	147	149	148	148	147	150	149	143	154	165	135	161	258	270	267	262	193	189	172	199	238	169
Alexandrium catenella _3	166	163	157	149	190	237	234	235	132	124	163	85	167	159	165	161	152	159	161	151	155	155	151	152	152	159	149	150	156	155	155	154	155	159	150	155	165	140	167	237	246	242	238	190	180	181	193	221	173
Alexandrium catenella_1	176	175	168	165	206	267	268	269	135	114	161	86	176	165	163	164	155	160	164	155	144	150	149	158	155	154	159	151	151	150	150	154	162	154	146	157	175	133	174	288	293	293	287	204	200	170	210	258	184
Alexandrium catenella 2	190	187	184	177	218	287	290	291	151	130	173	88	189	181	178	179	167	174	177	168	159	166	162	170	171	176	175	169	169	168	168	171	179	176	166	178	172	153	186	302	309	311	305	219	216	192	233	257	203
Karenia brevis _4	203	204	198	191	232	301	302	304	164	148	193	90	199	200	197	195	183	192	196	187	179	182	181	189	188	191	195	189	187	186	186	179	191	191	185	197	172	152	205	316	329	324	320	242	233	205	245	255	216
Karenia brevis _5	224	229	195	189	231	317	323	325	158	125	220	86	239	201	182	182	176	180	181	179	173	175	175	183	185	197	186	173	174	172	172	176	187	197	169	182	177	157	198	339	348	345	336	238	235	221	266	257	200
Karenia brevis _2	360	359	350	345	302	352	363	363	333	324	370	192	370	344	328	337	336	334	331	335	335	334	334	334	345	347	344	335	338	339	339	337	336	347	338	338	314	291	340	365	345	344	345	348	351	344	361	161	333
Karenia brevis _7	216	222	195	185	228	322	327	328	156	124	219	82	229	195	183	183	174	182	181	176	168	169	164	172	189	194	188	174	180	179	179	174	180	194	175	187	177	157	191	339	347	348	336	235	231	224	263	255	207
Karenia brevis _9	160	158	149	145	186	249	247	248	130	108	148	89	158	157	147	145	137	142	143	140	131	128	129	137	137	146	143	134	133	133	133	142	150	146	130	141	157	119	147	266	272	272	267	190	185	154	198	255	164
Glenodinium foliaceum8	163	160	154	149	190	247	244	245	132	110	166	80	162	159	153	152	145	151	150	147	139	139	139	139	143	153	143	140	139	139	139	148	155	153	136	146	165	134	151	259	266	266	260	186	183	170	196	233	168
Karenia brevis _6	212	212	200	202	244	305	295	294	177	154	201	89	198	211	201	204	193	200	203	199	191	193	193	200	194	205	198	190	189	188	188	161	204	205	189	200	173	146	215	331	333	334	328	247	233	202	251	258	218
Karenia brevis _3	190	194	179	182	224	293	288	288	159	141	190	84	191	192	183	182	171	181	183	176	176	173	172	179	170	185	176	171	164	164	164	183	186	185	167	179	172	159	195	309	309	310	306	222	224	188	234	258	200
N. gruberi	220	222	196	194	235	320	323	323	163	133	225	87	233	203	188	192	181	188	188	185	183	184	183	190	189	197	185	177	176	175	175	181	191	197	177	187	171	155	200	342	350	348	340	239	240	226	262	258	208
T. brucei 2	211	206	195	195	238	330	325	324	190	190	233	97	238	195	190	192	178	188	190	195	182	176	181	183	193	179	184	176	166	166	166	163	189	179	166	178	168	132	191	333	335	346	337	234	233	206	262	252	247
L. major2	272	277	259	259	277	327	335	338	256	249	286	137	288	260	257	250	246	246	236	241	250	246	250	247	260	255	247	259	247	247	247	250	260	255	251	260	218	196	255	349	357	355	349	278	277	259	298	262	281
L. major3	268	275	264	254	275	331	340	340	264	260	294	143	287	267	262	245	241	247	250	251	251	248	254	252	263	266	244	249	247	247	247	252	263	266	244	251	215	193	250	351	362	356	354	263	279	254	288	270	289
T. brucei1	261	260	251	253	279	324	329	328	254	244	266	137	265	247	246	251	246	248	254	252	255	253	240	238	252	246	241	249	241	241	241	240	252	246	245	253	212	185	252	343	345	348	347	266	278	233	288	264	273
L. major1	236	242	247	238	264	336	335	337	249	241	270	131	271	240	245	237	237	238	237	234	243	244	241	242	238	242	244	237	243	243	243	228	237	242	240	253	208	175	256	346	348	355	355	257	254	228	270	263	270
G. Lamblia	240	247	246	235	267	333	333	334	245	241	273	131	268	249	244	246	244	242	242	239	243	247	243	242	234	240	241	243	239	239	239	230	242	240	234	246	205	172	247	347	343	349	349	260	258	230	274	257	283
T. vaginalis1	344	340	351	349	369	342	340	340	348	344	318	177	305	345	347	345	346	348	348	348	345	346	348	339	339	344	341	343	332	332	332	283	347	344	335	340	290	235	356	371	355	373	369	356	344	271	321	277	359
T. vaginalis2	288	293	302	298	318	332	329	331	300	292	281	160	274	296	298	294	287	290	288	295	294	292	298	295	291	285	295	301	296	296	296	254	281	285	293	297	249	201	297	353	352	350	350	300	286	232	289	274	305
T. vaginalis3	291	296	302	298	318	334	334	335	303	285	297	162	292	298	298	300	295	299	296	304	293	304	301	297	305	294	292	296	293	293	293	239	286	294	289	295	245	198	314	364	368	357	352	304	280	244	306	276	315
	296	298	308	308	325	344	330	331	308	295	292	171	280	301	307	309	304	308	306	312	302	305	307	303	305	298	303	300	298	298	298	237	294	298	299	305	252	197	314	367	365	369	362	310	295	234	296	280	326
[truncated: 84 more columns]

## Sheet: Table I
Table I in S8 Table - PABP identical residues
	S. cerevisiae	Z. rouxii	C. elegans1	C. elegans2	C. elegans3	E. histolytica1	E. histolytica2	E. histolytica3	P. knowelsi	C. velia	L. abbotti	V. brassicaformis	O. tauri	Prasinococcus1	A. anophagefferens	Ditylum brightwellii	Odontella Sinensis	Skeletonema japonicum	T. Pseudonana	E. siliculosus	Fibrocapsa japonica	A. Laibachii	P. infestans1	P. infestans2	A. nidulans	S. pombe	D. melanogaster	Homo sapiens2	Homo sapiens5	Homo sapiens3	Homo sapiens	Pyramimonas2	C. reinhardtii	S. pombe_2	Homo sapiens4	Homo sapiens1	C. merolae	G. sulphuraria	P. yezoensis	T. thermophila	P. tetraurelia3	P. tetraurelia1	P. tetraurelia2	Oryza sativa1	A. thaliana_6	A. thaliana8	A. thaliana7	A. catennela6	K. brevis8
S. cerevisiae		343	225	229	190	115	104	103	215	228	156	126	192	230	219	222	234	219	221	223	230	226	228	216	257	260	227	234	243	243	243	221	226	260	245	235	197	155	215	86	83	84	84	187	190	152	164	65	168
Z. rouxii	343		218	221	181	108	101	100	211	227	164	129	197	232	216	216	222	224	226	219	232	228	232	220	260	273	229	236	244	244	244	214	221	273	245	236	196	163	216	89	91	72	80	182	186	150	155	67	164
C. elegans1	225	218		333	284	101	92	92	230	243	161	136	215	231	239	249	255	245	249	244	249	247	252	240	238	238	284	263	279	280	280	217	250	238	283	264	199	172	237	86	85	78	83	198	189	152	163	61	198
C. elegans2	229	221	333		370	107	92	92	238	245	155	132	212	230	241	248	254	246	248	249	249	256	259	246	243	241	294	275	285	286	286	222	252	241	287	269	207	165	247	84	84	81	83	204	194	151	172	68	191
C. elegans3	190	181	284	370		93	78	78	198	205	115	94	174	192	204	208	213	204	207	209	211	213	216	203	199	201	245	232	242	243	243	178	215	201	243	227	173	124	209	72	68	70	71	175	162	122	145	43	158
E. histolytica1	115	108	101	107	93		245	241	106	117	83	67	90	104	106	108	110	110	108	103	116	111	115	110	109	111	117	110	113	113	113	93	105	111	118	116	83	59	99	89	82	78	83	115	115	67	100	47	104
E. histolytica2	104	101	92	92	78	245		390	100	106	74	64	78	96	98	100	98	100	98	97	105	102	111	108	108	102	103	101	105	105	105	88	97	102	105	103	78	56	92	68	79	78	84	103	108	63	89	36	101
E. histolytica3	103	100	92	92	78	241	390		100	105	73	64	76	93	97	98	97	99	98	96	103	102	110	107	106	98	100	100	104	104	104	85	96	98	104	102	78	56	92	68	79	78	85	101	105	62	89	37	100
P. knowelsi	215	211	230	238	198	106	100	100		295	178	158	184	236	249	245	253	239	238	249	258	260	259	244	243	245	239	248	254	255	255	211	243	245	254	243	189	159	236	89	83	82	89	203	192	149	165	61	209
C. velia	228	227	243	245	205	117	106	105	295		196	162	202	247	267	264	265	262	263	265	274	275	271	255	259	251	255	256	267	268	268	227	258	251	268	256	194	163	247	86	83	78	87	204	196	152	158	63	224
L. abbotti	156	164	161	155	115	83	74	73	178	196		141	142	163	166	167	171	168	174	169	176	171	175	175	161	164	166	161	159	160	160	160	162	164	160	152	138	131	165	80	70	51	58	140	130	117	113	51	139
V. brassicaformis	126	129	136	132	94	67	64	64	158	162	141		121	144	143	142	146	144	140	142	145	145	149	138	136	137	136	136	136	136	136	142	131	137	136	124	125	86	132	52	51	42	49	110	101	83	103	59	122
O. tauri	192	197	215	212	174	90	78	76	184	202	142	121		237	196	197	207	195	197	202	203	204	203	192	210	198	218	202	219	219	219	208	220	198	217	207	198	163	191	69	79	74	79	177	170	148	151	66	157
Prasinococcus1	230	232	231	230	192	104	96	93	236	247	163	144	237		248	246	250	243	246	239	243	247	260	250	242	239	254	250	259	259	259	225	251	239	264	249	208	170	241	87	85	79	90	213	191	163	160	66	188
A. anophagefferens	219	216	239	241	204	106	98	97	249	267	166	143	196	248		302	309	291	296	292	304	310	307	294	252	244	254	261	261	261	261	218	253	244	265	250	195	154	244	83	78	71	82	195	196	147	153	61	198
Ditylum brightwellii	222	216	249	248	208	108	100	98	245	264	167	142	197	246	302		378	350	349	303	316	309	312	299	250	246	262	259	264	264	264	232	256	246	269	253	201	157	254	83	80	82	86	209	196	146	152	62	199
Odontella sinensis	234	222	255	254	213	110	98	97	253	265	171	146	207	250	309	378		350	352	310	322	315	316	300	253	248	266	264	266	267	267	226	259	248	275	260	208	160	260	87	82	82	85	213	202	154	165	64	206
Skeletoneman japonicum	219	224	245	246	204	110	100	99	239	262	168	144	195	243	291	350	350		374	295	315	311	313	298	261	254	244	254	259	259	259	230	262	254	266	251	194	159	248	83	86	82	87	200	193	140	154	66	205
T. Pseudonana	221	226	249	248	207	108	98	98	238	263	174	140	197	246	296	349	352	374		300	313	307	309	296	259	253	251	253	261	261	261	231	258	253	264	248	198	158	252	86	85	82	89	203	196	143	152	66	204
E. siliculosus	223	219	244	249	209	103	97	96	249	265	169	142	202	239	292	303	310	295	300		309	298	303	290	249	245	254	257	253	253	253	216	259	245	258	247	200	151	250	90	83	91	95	205	187	152	162	65	192
Fibrocapsa japonica	230	232	249	249	211	116	105	103	258	274	176	145	203	243	304	316	322	315	313	309		327	334	319	262	262	255	266	269	269	269	230	263	262	278	263	196	161	253	90	84	82	89	207	202	147	158	68	201
A. Laibachii	226	228	247	256	213	111	102	102	260	275	171	145	204	247	310	309	315	311	307	298	327		374	355	255	261	252	272	272	272	272	227	270	261	272	260	202	161	255	88	89	82	90	200	198	155	168	70	210
P. infestans1	228	232	252	259	216	115	111	110	259	271	175	149	203	260	307	312	316	313	309	303	334	374		409	257	259	257	276	273	273	273	228	269	259	277	265	202	157	257	85	88	87	95	202	195	153	164	66	211
P. infestans2	216	220	240	246	203	110	108	107	244	255	175	138	192	250	294	299	300	298	296	290	319	355	409		245	246	248	262	259	259	259	214	256	246	262	249	191	157	244	79	81	82	89	192	182	153	153	58	200
A. nidulans	257	260	238	243	199	109	108	106	243	259	161	136	210	242	252	250	253	261	259	249	262	255	257	245		298	249	261	270	270	270	237	262	298	270	258	210	169	248	88	88	77	82	197	191	156	163	67	192
S. pombe	260	273	238	241	201	111	102	98	245	251	164	137	198	239	244	246	248	254	253	245	262	261	259	246	298		246	256	263	263	263	233	252	430	265	250	214	174	247	90	88	81	83	203	200	155	159	71	186
D. melanogaster	227	229	284	294	245	117	103	100	239	255	166	136	218	254	254	262	266	244	251	254	255	252	257	248	249	246		293	315	316	316	227	250	246	311	293	216	171	254	91	95	81	85	219	196	153	174	67	192
Homo. Sapiens	234	236	263	275	232	110	101	100	248	256	161	136	202	250	261	259	264	254	253	257	266	272	276	262	261	256	293		346	346	346	231	250	256	347	327	203	169	255	87	93	86	92	209	202	158	174	70	196
Homo sapiens2	243	244	279	285	242	113	105	104	254	267	159	136	219	259	261	264	266	259	261	253	269	272	273	259	270	263	315	346		425	425	232	257	263	388	360	206	175	257	88	98	90	97	213	197	164	175	71	195
Homo sapiens3	243	244	280	286	243	113	105	104	255	268	160	136	219	259	261	264	267	259	261	253	269	272	273	259	270	263	316	346	425		428	233	258	263	386	358	206	176	256	88	99	90	97	213	197	164	176	71	196
Homo sapiens4	243	244	280	286	243	113	105	104	255	268	160	136	219	259	261	264	267	259	261	253	269	272	273	259	270	263	316	346	425	428		233	258	263	386	358	206	176	256	88	99	90	97	213	197	164	176	71	196
Pyramimonas2	221	214	217	222	178	93	88	85	211	227	160	142	208	225	218	232	226	230	231	216	230	227	228	214	237	233	227	231	232	233	233		252	233	236	223	211	170	225	68	72	69	81	190	187	152	165	71	167
C. reinhardtii	226	221	250	252	215	105	97	96	243	258	162	131	220	251	253	256	259	262	258	259	263	270	269	256	262	252	250	250	257	258	258	252		252	260	246	203	162	247	86	82	83	89	212	201	162	163	64	212
S. pombe_2	260	273	238	241	201	111	102	98	245	251	164	137	198	239	244	246	248	254	253	245	262	261	259	246	298	430	246	256	263	263	263	233	252		265	250	214	174	247	90	88	81	83	203	200	155	159	71	186
H. sapiens5	245	245	283	287	243	118	105	104	254	268	160	136	217	264	265	269	275	266	264	258	278	272	277	262	270	265	311	347	388	386	386	236	260	265		399	209	176	258	88	93	84	95	213	198	162	174	73	202
H. sapiens6	235	236	264	269	227	116	103	102	243	256	152	124	207	249	250	253	260	251	248	247	263	260	265	249	258	250	293	327	360	358	358	223	246	250	399		196	167	244	85	90	83	91	206	193	155	170	69	194
C. merolae	197	196	199	207	173	83	78	78	189	194	138	125	198	208	195	201	208	194	198	200	196	202	202	191	210	214	216	203	206	206	206	211	203	214	209	196		173	218	71	60	62	65	160	158	141	150	62	144
G. sulphuraria	155	163	172	165	124	59	56	56	159	163	131	86	163	170	154	157	160	159	158	151	161	161	157	157	169	174	171	169	175	176	176	170	162	174	176	167	173		181	50	57	55	53	136	139	141	116	38	116
P. yezoensis	215	216	237	247	209	99	92	92	236	247	165	132	191	241	244	254	260	248	252	250	253	255	257	244	248	247	254	255	257	256	256	225	247	247	258	244	218	181		93	90	77	87	198	188	141	163	66	183
T. thermophila	86	89	86	84	72	89	68	68	89	86	80	52	69	87	83	83	87	83	86	90	90	88	85	79	88	90	91	87	88	88	88	68	86	90	88	85	71	50	93		78	83	84	86	91	56	73	38	79
P. tetraurelia3	83	91	85	84	68	82	79	79	83	83	70	51	79	85	78	80	82	86	85	83	84	89	88	81	88	88	95	93	98	99	99	72	82	88	93	90	60	57	90	78		140	150	85	84	57	81	36	80
P. tetraurelia1	84	72	78	81	70	78	78	78	82	78	51	42	74	79	71	82	82	82	82	91	82	82	87	82	77	81	81	86	90	90	90	69	83	81	84	83	62	55	77	83	140		300	79	79	55	71	26	77
P. tetraurelia2	84	80	83	83	71	83	84	85	89	87	58	49	79	90	82	86	85	87	89	95	89	90	95	89	82	83	85	92	97	97	97	81	89	83	95	91	65	53	87	84	150	300		85	83	58	78	31	79
O. sativa1	187	182	198	204	175	115	103	101	203	204	140	110	177	213	195	209	213	200	203	205	207	200	202	192	197	203	219	209	213	213	213	190	212	203	213	206	160	136	198	86	85	79	85		222	132	166	56	170
A. thaliana_6	190	186	189	194	162	115	108	105	192	196	130	101	170	191	196	196	202	193	196	187	202	198	195	182	191	200	196	202	197	197	197	187	201	200	198	193	158	139	188	91	84	79	83	222		137	165	54	163
A. thaliana_8	152	150	152	151	122	67	63	62	149	152	117	83	148	163	147	146	154	140	143	152	147	155	153	153	156	155	153	158	164	164	164	152	162	155	162	155	141	141	141	56	57	55	58	132	137		140	41	118
A. thaliana_7	164	155	163	172	145	100	89	89	165	158	113	103	151	160	153	152	165	154	152	162	158	168	164	153	163	159	174	174	175	176	176	165	163	159	174	170	150	116	163	73	81	71	78	166	165	140		51	133
A. catennela_6	65	67	61	68	43	47	36	37	61	63	51	59	66	66	61	62	64	66	66	65	68	70	66	58	67	71	67	70	71	71	71	71	64	71	73	69	62	38	66	38	36	26	31	56	54	41	51		56
K. brevis_8	168	164	198	191	158	104	101	100	209	224	139	122	157	188	198	199	206	205	204	192	201	210	211	200	192	186	192	196	195	196	196	167	212	186	202	194	144	116	183	79	80	77	79	170	163	118	133	56
K. brevis_10	168	164	198	191	158	104	101	100	209	224	139	122	157	188	198	199	206	205	204	192	201	210	211	200	192	186	192	196	195	196	196	167	212	186	202	194	144	116	183	79	80	77	79	170	163	118	133	56	427
K. brevis_2	177	167	173	171	132	79	78	77	188	201	158	140	158	160	174	182	186	176	176	179	179	183	183	170	175	175	173	172	167	167	167	188	174	175	170	161	151	124	168	72	68	62	63	147	149	112	136	61	171
K. brevis_1	77	75	88	91	72	57	60	59	102	103	64	41	67	94	96	95	101	103	100	93	102	98	99	95	93	87	96	104	105	105	105	63	96	87	103	101	51	51	95	54	46	49	54	83	81	58	63	32	92
K. micrum	188	178	184	185	149	95	95	93	220	224	152	131	162	184	196	200	211	199	197	203	197	202	202	187	194	193	194	197	203	204	204	171	193	193	207	198	148	119	189	93	86	81	85	164	155	128	133	66	212
G. theta	210	212	233	241	205	109	107	104	237	235	159	137	203	240	237	240	240	233	234	239	246	245	243	230	245	235	248	247	257	257	257	217	240	235	257	243	188	159	242	90	86	84	90	193	181	146	157	69	190
Hemiselmis	216	214	233	239	202	108	108	108	231	237	161	138	204	239	233	237	243	233	233	243	253	241	250	237	248	236	251	246	250	249	249	218	243	236	250	236	194	158	248	93	89	84	86	196	185	155	166	68	191
A. thaliana_3	209	212	228	228	189	101	91	89	223	223	151	127	207	252	234	238	245	233	235	230	242	245	246	237	227	238	236	244	242	243	243	214	243	238	245	228	191	161	229	76	83	75	77	203	197	169	174	62	185
A. thaliana_5	215	215	226	229	188	96	84	82	222	225	159	131	208	262	231	241	250	235	235	234	242	244	248	238	225	241	245	240	244	244	244	209	241	241	248	233	192	163	224	82	86	76	75	210	197	175	173	67	183
R. marina	217	215	234	226	190	109	112	110	237	250	157	141	189	220	273	268	280	268	268	265	273	270	272	259	228	233	236	236	238	239	239	205	243	233	243	234	169	139	231	82	84	78	86	200	195	147	155	63	191
T. parva	203	209	212	215	174	107	101	99	269	269	168	151	185	214	221	225	232	227	223	225	238	230	232	216	219	214	216	218	221	221	221	199	232	214	225	219	176	142	208	85	87	77	77	186	186	143	156	68	199
B. Bovis	202	204	215	210	170	104	95	93	277	271	168	149	188	214	222	227	230	226	227	221	233	234	236	222	222	221	212	217	219	220	220	197	223	221	221	212	177	148	211	87	90	78	80	184	173	148	155	68	201
P. vestita	221	216	241	243	201	115	101	100	239	248	162	140	197	243	279	274	282	281	281	272	283	278	276	264	238	240	240	248	253	252	252	202	247	240	259	245	186	157	228	86	81	82	92	202	190	133	150	66	195
A. thaliana_4	210	204	209	216	184	106	101	100	217	221	140	123	206	253	217	226	225	224	222	221	222	229	234	225	221	222	232	226	234	234	234	207	236	222	231	221	186	155	221	86	96	93	92	212	215	169	183	65	181
O. sativa_2	217	216	230	234	197	103	95	93	227	222	156	131	217	277	229	226	233	229	225	223	232	243	242	232	231	228	244	239	243	243	243	216	249	228	243	229	197	163	235	90	93	80	86	205	204	159	171	66	183
O. sativa_4	223	218	232	237	196	110	100	100	235	244	163	141	228	288	245	246	246	241	244	238	242	249	255	246	241	229	254	245	253	254	254	226	256	229	252	236	198	166	241	84	95	84	96	206	202	170	172	61	190
O. sativa_3	222	223	233	237	192	104	98	98	234	239	162	141	225	281	236	235	242	231	233	239	237	243	246	237	231	232	252	245	255	256	256	224	246	232	255	239	202	170	238	88	94	84	96	209	203	168	177	64	189
A. thaliana_1	217	219	225	226	188	99	94	93	229	231	155	134	215	257	222	236	236	227	226	229	237	242	243	234	223	232	240	228	239	240	240	215	240	232	240	225	194	163	230	92	91	90	93	208	213	169	174	67	185
A. thaliana_2	215	217	237	242	204	112	96	94	224	238	161	131	232	281	237	241	245	245	237	241	244	251	259	249	239	235	245	243	254	254	254	222	251	235	257	240	194	164	237	88	100	87	93	207	209	168	178	66	192
D. discoideum	220	222	233	226	188	105	105	102	234	239	160	141	200	241	238	248	254	244	249	240	249	242	242	230	243	234	246	244	258	259	259	230	250	234	254	242	200	166	232	82	85	76	76	201	179	150	152	68	182
P. berghei	211	208	229	232	191	103	103	103	404	290	174	159	181	235	246	243	253	239	236	249	252	261	256	241	242	243	237	244	249	250	250	212	242	243	248	237	182	153	230	90	85	81	91	202	190	148	167	62	209
P. falciparum	213	212	228	233	193	108	100	100	410	298	175	159	188	239	248	243	253	242	240	247	255	258	258	242	244	245	238	246	253	253	253	213	245	245	256	245	188	156	237	89	84	81	89	202	192	148	164	61	206
P. cynomolgi	215	211	229	237	197	106	100	100	426	294	178	159	184	237	247	244	252	237	238	248	257	258	257	242	244	244	239	247	254	255	255	212	242	244	253	242	188	159	237	90	84	82	90	204	194	147	166	62	207
C. brevifilum	224	234	247	246	203	110	99	98	258	270	177	147	199	256	266	277	273	273	269	269	275	287	293	277	265	265	268	279	286	287	287	232	265	265	283	270	200	162	249	96	89	84	87	206	205	162	165	66	208
E. huxleyi1	233	236	240	251	205	110	96	97	254	267	177	144	212	259	263	272	275	270	277	269	275	285	285	269	267	268	270	269	292	293	293	233	267	268	285	272	209	172	258	98	93	91	91	205	197	163	165	71	211
Coccolithus pelagicus	226	226	244	246	203	104	93	95	243	266	181	141	198	247	254	270	271	262	265	268	270	274	277	261	261	260	261	260	278	279	279	226	258	260	273	262	197	164	250	99	88	78	81	204	193	159	160	69	209
T. gondii	221	222	252	246	202	100	95	94	301	309	181	154	206	241	258	260	264	260	261	261	272	271	268	253	253	246	250	254	273	272	272	214	263	246	268	257	198	163	247	89	91	81	88	198	191	153	165	60	218
K. micrum	205	201	227	228	190	112	105	105	265	292	179	148	183	226	248	238	250	238	238	251	249	250	250	233	225	224	238	239	244	246	246	204	241	224	250	238	169	141	226	91	86	85	90	183	187	135	160	67	216
Kryptoperidinium foliaceum1	195	197	207	196	156	88	86	84	228	241	168	150	194	200	201	210	218	205	208	213	213	209	214	197	212	204	210	213	215	216	216	208	207	204	220	207	183	156	190	73	75	71	74	167	169	142	158	65	184
Kryptoperidinium foliaceum2	217	218	243	236	196	108	101	99	278	297	176	150	200	237	249	256	263	252	256	258	260	256	262	245	250	240	249	256	261	262	262	210	254	240	268	254	183	157	230	89	87	85	90	199	200	147	165	65	230
Kryptoperidinium foliaceum3	187	194	200	193	153	88	89	88	225	239	161	149	190	193	203	207	213	205	202	208	212	212	215	199	204	201	204	207	209	209	209	206	194	201	216	204	177	142	184	74	73	65	75	164	159	131	151	68	178
Glenodinium foliaceum1	176	174	184	175	135	84	90	90	199	213	163	146	173	176	182	193	199	193	188	194	205	196	199	181	188	183	182	195	194	195	195	190	178	183	197	186	161	131	168	69	67	61	64	148	150	120	138	66	167
Glenodinium foliaceum2	171	164	174	171	132	85	90	88	193	201	155	144	165	166	174	183	190	182	179	187	194	187	187	170	178	175	176	178	181	182	182	180	171	175	183	174	154	125	163	68	66	62	63	141	145	113	131	63	159
Kryptoperidinium foliaceum4	188	187	196	196	154	90	89	87	226	239	164	152	191	204	202	211	220	211	205	210	209	208	210	192	203	201	202	205	214	215	215	208	197	201	219	210	183	149	183	72	68	66	72	163	161	138	155	68	175
Glenodinium foliaceum3	213	211	232	235	193	111	106	104	278	294	174	152	196	243	248	256	264	257	252	256	255	254	257	239	242	241	243	248	260	261	261	210	245	241	265	256	183	150	223	90	81	82	90	197	196	143	164	68	218
Glenodinium foliaceum4	219	212	237	231	189	110	109	107	278	290	180	153	200	230	247	253	265	251	249	258	258	255	258	242	249	243	247	252	261	262	262	209	247	243	262	251	181	151	230	92	83	80	88	196	191	143	158	66	219
Kryptoperidinium foliaceum5	172	171	182	178	137	87	86	84	204	226	157	149	177	177	188	189	197	192	187	192	197	193	199	181	191	190	189	191	190	191	191	200	191	190	197	189	175	139	175	65	57	56	61	153	162	123	134	64	172
Kryptoperidinium foliaceum6	184	181	199	193	153	96	91	89	221	237	164	148	189	190	196	204	210	203	196	202	208	209	210	193	202	204	200	204	208	209	209	206	201	204	216	206	184	156	187	69	69	68	72	161	165	139	150	65	184
Kryptoperidinium foliaceum7	184	181	199	193	153	96	91	89	221	237	164	148	189	190	196	204	210	203	196	202	208	209	210	193	202	204	200	204	208	209	209	206	201	204	216	206	184	156	187	69	69	68	72	161	165	139	150	65	184
Durinskia baltica1	184	181	199	193	153	96	91	89	221	237	164	148	189	190	196	204	210	203	196	202	208	209	210	193	202	204	200	204	208	209	209	206	201	204	216	206	184	156	187	69	69	68	72	161	165	139	150	65	184
Durinskia baltica2	189	191	198	196	156	94	95	93	230	241	167	152	192	197	193	200	210	202	199	204	214	208	211	193	206	205	202	204	207	207	207	206	200	205	210	199	185	155	190	75	63	65	70	171	171	131	153	68	177
Kryptoperidinium foliaceum8	180	183	191	188	147	91	93	91	219	232	168	145	185	191	186	192	201	195	192	196	205	202	204	193	199	199	192	195	199	199	199	196	194	199	202	193	180	156	183	72	61	63	65	162	163	131	145	62	171
Kryptoperidinium foliaceum9	211	206	231	233	192	111	106	104	278	295	173	150	197	234	247	243	254	247	242	248	255	254	256	239	241	238	241	252	260	261	261	204	246	238	263	252	181	156	223	91	83	82	88	191	196	145	163	66	227
Kryptoperidinium foliaceum10	186	187	201	196	155	90	95	91	221	242	162	147	197	199	202	199	206	206	200	206	213	209	213	197	207	200	205	211	211	212	212	208	204	200	216	206	184	154	188	72	70	70	76	163	164	139	156	65	184
Glenodinium foliaceum5	186	187	201	196	155	90	95	91	221	241	162	146	197	199	202	199	206	206	200	206	213	209	213	197	207	200	205	211	211	212	212	207	203	200	216	206	184	154	187	72	70	70	76	163	164	138	156	65	184
Kryptoperidinium foliaceum11	199	198	211	211	171	94	97	94	244	259	170	151	198	209	214	215	232	220	216	227	229	224	229	211	225	212	218	224	225	226	226	211	224	212	233	221	188	161	203	80	71	75	81	177	175	146	154	68	197
Kryptoperidinium foliaceum12	168	169	180	177	137	87	92	91	204	209	163	152	174	180	181	185	195	186	183	192	192	189	191	174	185	178	187	191	187	188	188	186	186	178	195	185	166	141	172	69	68	66	68	146	150	123	138	65	166
Glenodinium foliaceum6	188	189	197	195	155	91	94	93	230	237	170	152	192	201	199	199	212	201	198	207	208	205	209	192	206	198	205	210	206	207	207	207	207	198	215	205	185	160	190	74	73	70	76	163	167	138	151	67	180
Kryptoperidinium foliaceum13	185	186	194	191	151	89	92	91	228	235	168	150	189	199	196	197	209	199	196	204	205	202	206	189	204	195	202	207	203	204	204	205	205	195	212	202	183	160	186	73	73	69	75	161	164	137	148	65	178
Glenodinium foliaceum7	218	215	230	236	194	115	106	105	269	295	173	146	197	236	253	248	259	258	248	258	253	263	264	246	244	242	242	260	257	258	258	201	246	242	261	252	182	153	226	86	83	83	89	189	196	145	163	68	213
Kryptoperidinium foliaceum14	197	194	195	195	154	96	93	94	219	241	156	149	190	199	203	204	213	208	201	205	210	213	219	201	205	203	204	213	213	213	213	201	197	203	215	205	183	153	185	68	70	67	71	159	167	141	156	68	175
Glenodinium foliaceum8	220	216	230	233	192	117	109	110	270	298	167	149	193	237	249	250	258	257	251	251	256	259	266	248	243	241	243	256	259	259	259	202	243	241	263	253	183	154	227	85	83	82	88	191	199	146	163	68	218
Durinskia baltica3	178	176	178	176	135	89	81	82	202	224	146	146	170	179	184	182	190	187	180	188	190	194	198	180	185	188	186	195	196	196	196	183	179	188	197	189	170	139	169	64	63	57	61	146	154	124	139	65	162
Durinskia baltica4	213	215	226	225	184	111	104	105	266	290	174	145	192	235	243	251	263	253	251	256	257	261	265	248	247	238	246	247	258	259	259	202	245	238	263	253	179	147	221	93	81	85	91	189	188	141	161	69	215
Durinskia baltica5	214	214	233	233	192	112	105	104	271	293	170	146	193	230	245	240	252	244	240	251	253	256	258	240	244	238	242	251	262	263	263	202	250	238	268	260	183	152	227	92	82	87	92	189	194	143	165	68	221
Karlodinium-micrum1	183	185	189	184	143	90	89	88	213	229	160	138	181	183	190	187	200	191	186	198	198	203	204	193	198	193	196	201	207	208	208	193	196	193	213	204	177	151	179	73	66	69	72	152	154	138	151	63	172
Karlodinium-micrum2	214	203	230	232	191	107	99	99	264	285	176	152	184	224	245	243	255	241	243	244	252	244	247	229	238	231	239	248	245	245	245	200	240	231	252	240	178	144	223	89	76	85	86	193	186	134	152	65	214
Karlodinium-micrum3	213	204	229	234	193	110	100	100	280	291	183	154	186	225	241	244	259	247	245	243	253	249	251	233	240	238	234	248	254	255	255	198	240	238	259	246	174	144	227	92	86	84	90	187	188	129	153	66	213
Karlodinium-micrum4	213	204	229	234	193	110	100	100	280	291	183	154	186	225	241	244	259	247	245	243	253	249	251	233	240	238	234	248	254	255	255	198	240	238	259	246	174	144	227	92	86	84	90	187	188	129	153	66	213
Karlodinium-micrum5	213	204	229	234	193	110	100	100	280	291	183	154	186	225	241	244	259	247	245	243	253	249	251	233	240	238	234	248	254	255	255	198	240	238	259	246	174	144	227	92	86	84	90	187	188	129	153	66	213
K. brevis11	178	175	190	186	145	89	86	85	220	229	169	144	167	178	185	188	206	193	190	190	198	193	198	187	193	195	186	192	193	193	193	190	181	195	197	186	165	138	177	74	65	66	68	147	152	123	137	60	169
Alexandrium catenella1	210	205	226	233	192	105	99	98	267	291	179	149	184	224	247	238	248	241	243	250	251	250	252	235	236	231	238	244	253	254	254	199	244	231	253	241	172	143	228	97	82	90	100	182	184	132	154	69	222
Alexandrium catenella _5	166	167	175	180	139	77	79	78	205	217	175	130	161	170	175	176	187	176	176	189	187	185	189	188	183	180	183	182	180	181	181	182	179	180	186	175	164	147	168	71	59	62	67	136	140	130	130	55	160
Alexandrium catenella _3	130	133	139	147	106	59	62	61	164	172	133	87	129	137	131	135	144	137	135	145	141	141	145	144	144	137	147	146	140	141	141	142	141	137	146	141	131	142	129	59	50	52	56	106	116	115	103	39	123
Alexandrium catenella_1	184	185	192	195	154	93	92	91	225	246	168	150	184	195	197	196	205	200	196	205	216	210	211	192	205	206	201	209	209	210	210	206	198	206	214	203	183	149	186	72	67	67	73	156	160	132	150	66	176
Alexandrium catenella 2	190	193	196	203	162	93	90	89	229	250	176	148	191	199	202	201	213	206	203	212	221	214	218	200	209	204	205	211	211	212	212	209	201	204	214	202	186	147	194	78	71	69	75	161	164	130	147	67	177
Karenia brevis _4	194	193	199	206	165	96	95	93	233	249	173	146	190	197	200	202	214	205	201	210	218	215	216	198	209	206	202	208	210	211	211	206	206	206	212	200	186	148	192	81	68	72	76	155	164	129	147	69	181
Karenia brevis _5	206	201	235	241	199	113	107	105	272	305	179	150	187	229	248	248	254	250	249	251	257	255	255	237	245	233	244	257	256	258	258	211	243	233	261	248	181	143	232	91	82	85	94	192	195	137	154	67	230
Karenia brevis _2	31	31	41	46	43	25	20	20	58	67	17	5	13	47	54	54	55	57	59	55	56	57	57	57	46	44	47	54	52	52	52	10	54	44	52	52	7	8	51	20	22	21	24	43	39	13	19	4	55
Karenia brevis _7	214	208	235	245	202	108	103	102	274	306	180	154	197	235	247	247	256	248	249	254	262	261	266	248	241	236	242	256	250	251	251	213	250	236	255	243	181	143	239	91	83	82	94	195	199	134	157	69	223
Karenia brevis _9	175	177	186	190	149	86	88	87	205	227	156	147	177	178	188	190	198	193	192	195	204	207	206	188	198	189	192	201	202	202	202	193	185	189	205	194	176	138	188	69	63	63	68	145	150	123	137	69	171
Glenodinium foliaceum8	161	164	170	175	134	77	80	79	192	214	158	120	162	165	171	172	179	173	174	177	185	185	185	185	181	171	181	184	185	185	185	176	169	171	188	178	159	148	173	65	58	58	64	138	141	132	128	55	156
Karenia brevis _6	190	188	202	200	158	90	92	93	225	248	170	147	185	191	201	198	209	202	199	203	211	209	209	192	208	197	204	212	213	214	214	205	198	197	213	202	185	142	187	71	66	67	72	155	159	130	144	66	184
Karenia brevis _3	191	187	202	199	157	88	93	93	222	240	160	152	190	189	198	199	210	200	198	205	205	208	209	192	211	196	205	210	217	217	217	198	195	196	214	202	186	141	186	72	72	71	75	159	157	135	147	66	181
N. gruberi	210	208	234	236	195	110	107	107	267	297	174	149	193	227	242	238	249	242	242	245	247	246	247	230	241	233	245	253	254	255	255	206	239	233	253	243	187	145	230	88	80	82	90	191	190	132	158	66	222
T. brucei 2	219	224	235	235	192	99	104	105	240	239	166	139	188	235	240	238	252	242	240	235	248	254	249	237	237	251	246	254	263	263	263	223	240	251	263	251	190	168	239	97	95	83	92	196	197	152	158	71	183
L. major2	158	153	171	171	153	102	94	91	174	180	113	99	138	170	173	180	184	184	193	188	180	184	180	173	170	175	183	171	182	182	182	136	169	175	178	169	140	104	175	81	70	71	77	152	153	99	122	59	149
L. major3	162	155	166	176	155	99	90	90	166	170	105	93	139	163	168	185	189	183	180	179	179	182	176	168	167	164	186	181	183	183	183	135	167	164	186	179	143	107	180	79	67	73	75	167	151	104	132	54	141
T. brucei1	169	170	179	177	150	106	101	102	176	186	133	99	161	183	184	179	184	182	176	178	175	177	190	182	178	184	189	181	189	189	189	147	178	184	185	177	146	115	178	87	83	80	81	164	152	125	132	58	157
L. major1	194	188	183	192	165	94	95	93	181	189	129	105	155	190	185	193	193	192	193	196	187	186	189	178	192	188	186	193	187	187	187	159	193	188	190	177	150	125	174	84	80	73	73	173	176	130	149	59	160
G. Lamblia	190	183	184	195	163	97	97	96	185	189	126	105	158	181	186	184	186	188	188	191	187	183	187	178	196	190	189	187	191	191	191	157	188	190	196	184	153	128	183	83	85	79	79	170	172	128	146	65	147
T. vaginalis1	78	80	71	73	53	63	64	64	74	77	66	59	74	77	75	77	76	74	74	74	77	76	74	73	83	78	81	79	89	89	89	80	73	78	86	81	68	53	66	51	64	46	50	66	68	62	73	41	63
T. vaginalis2	128	121	114	118	96	78	81	79	116	123	97	76	115	120	118	122	129	126	128	121	122	124	118	111	125	131	121	115	119	119	119	127	134	131	122	118	109	94	119	63	61	64	63	116	125	103	107	49	110
T. vaginalis3	138	131	127	131	109	88	86	85	126	144	101	74	117	131	131	129	134	130	133	125	136	125	128	122	124	135	137	133	136	136	136	139	143	135	140	134	113	93	115	65	58	71	75	125	140	102	107	48	114
	124	120	112	112	93	69	75	74	112	125	90	65	108	119	113	111	116	112	114	108	118	115	113	107	115	122	117	120	122	122	122	127	126	122	121	115	106	91	106	53	52	50	56	110	115	99	104	44	94
[truncated: 84 more columns]

## Sheet: Table J
Table J in S8 Table - Percentage identify of the NOT complex analysed in this study
	T. vivaxNOT9	T. bruceiCAF40	T. carassii_NOT9	T. cruziNOT9	T. congolenseNOT9	T. theileri_not9	H. muscarumNOT9	L. mexicanaNOT9	L. majorNOT9	L. infantumNOT9	L. donovaniNOT9	T. borreliNOT9	Neobodo designisNOT9	Eutreptiella gymnastica-NOT9	T. vaginalis NOT1	H. sapiens NOT10	NeobodoNOT10	E. gracilis NOT10	Eutreptiella	T. borreliNOT10	T. carassii	T. cruzi	T. theileriNOT10	T. vivaxNOT10	T. bruceiNOT10	T. congolense not10	L. mexicana NOT10	L. major NOT10	L. donovani NOT10	L. infantum NOT10	H_muscarum NOT10	P_serpens NOT10	T. vaginalis NOT5	Tvivax NOT5	T. brucei NOT5	T. congolense NOT5	T. carassii NOT5	T. cruzi NOT5	L. mexicana_NOT5	L. major_NOT5	L. majorNOT5	L. infantum NOT5	H. muscarum NOT5	G. lamblia NOT1	T. borreli NOT5	Neobodo designis NOT5	E. gracilis NOT5	Eutreptiella gymnastica NOT5	Neobodo designis NOT1
T. vivaxNOT9		70.358	72.222	67.412	72.313	72.541	57.383	51.045	50.746	51.051	51.051	55.147	53.137	52.508	5.803	3.518	7.105	3.502	6.111	5.512	5.99	4.661	6.771	5.99	7.05	6.649	4.651	4.639	4.381	4.381	5.507	6.294	5.245	4.39	3.922	3.641	4.089	2.174	4.136	3.912	3.912	3.667	2.985	4.938	4.319	3.955	3.704	4.372	6.629
T. bruceiCAF40NOT9	70.358		66.667	64.217	74.593	70.902	55.705	48.358	48.06	48.348	48.348	54.044	50.554	49.164	5.996	4.523	7.895	4.669	5.278	6.562	6.25	5.932	7.552	7.292	7.833	7.181	5.943	5.928	5.67	5.412	5.507	6.643	4.196	4.634	4.657	4.126	4.461	2.899	4.38	4.401	4.401	4.156	2.985	5.82	4.319	4.52	4.321	5.191	6.439
T. carassi_NOT9	72.222	66.667		73.633	71.569	75.41	60.201	53.153	52.853	53.776	53.776	54.779	54.982	51.007	5.803	4.02	8.158	3.488	6.111	5.774	6.51	6.356	7.292	7.292	8.094	7.447	5.685	5.67	5.412	5.412	6.667	7.343	5.245	4.634	4.167	3.883	4.833	2.657	4.623	4.645	4.645	4.401	4.104	5.133	3.987	5.085	4	5.722	7.414
T. cruziNOT9	67.412	64.217	73.633		69.649	75	58.224	50.592	50.296	50.595	50.595	54.182	53.676	50.492	5.416	5.528	8.947	3.065	6.389	7.612	5.99	6.78	7.031	7.292	7.572	7.181	5.168	5.155	4.897	4.897	7.246	6.993	3.793	4.358	4.38	4.337	4.089	2.415	4.623	4.401	4.401	4.401	3.309	5.82	3.987	5	3.927	4.878	7.008
T. congolenseNOT9	72.313	74.593	71.569	69.649		77.049	59.396	52.537	51.94	52.252	52.252	55.147	53.875	50.836	6.383	4.774	8.158	3.113	5.556	6.037	6.51	6.78	7.552	7.031	7.311	6.915	5.426	5.412	5.155	4.897	6.087	6.643	4.196	4.39	4.412	3.641	4.089	2.657	3.65	3.667	3.667	3.423	3.358	5.644	3.987	3.955	3.395	4.372	7.008
T. theileri_not9	72.541	70.902	75.41	75	77.049		62.249	58.73	58.73	58.333	58.333	53.333	52.227	55.187	6.143	6.338	9.79	3.846	6.227	7.317	7.317	7.092	8.304	8.362	8.997	8.481	5.137	5.822	5.479	5.479	7.229	6.993	4.132	5.667	4.73	3.667	4.461	3.311	5.686	5.387	5.387	5.387	3.205	5.568	3.704	3.955	4.943	5.903	6.516
H. muscarumNOT9	57.383	55.705	60.201	58.224	59.396	62.249		63.578	63.578	63.666	63.666	52.878	51.449	50.34	5.405	4.01	6.824	2.724	6.925	6.021	6.234	8.475	6.494	7.013	7.031	6.631	6.186	5.656	5.656	5.656	7.225	5.923	3.833	4.556	4.337	3.819	4.71	3.088	5.024	4.808	4.808	4.808	2.974	4.909	4.207	4.348	3.951	5.094	7.573
L. mexicanaNOT9	51.045	48.358	53.153	50.592	52.537	58.73	63.578		98.056	97.5	97.778	49.64	50	46.012	5.985	3.509	8.136	3.831	6.094	4.712	7.273	8.051	7.273	7.792	7.031	7.162	6.443	6.684	6.427	6.684	7.514	4.878	3.833	4.556	5.542	3.819	4.71	3.563	6.22	6.01	6.01	6.01	4.089	5.228	4.207	4.891	4.192	6.085	7.942
L. majorNOT9	50.746	48.06	52.853	50.296	51.94	58.73	63.578	98.056		97.5	97.778	49.64	49.64	46.012	5.985	3.509	8.136	3.831	6.094	4.712	7.273	8.051	7.273	7.792	7.031	7.162	6.443	6.684	6.427	6.684	7.514	4.878	3.833	4.556	5.542	3.819	4.71	3.563	6.22	6.01	6.01	6.01	4.089	5.396	4.207	4.891	4.192	6.085	7.581
L. infantumNOT9	51.051	48.348	53.776	50.595	52.252	58.333	63.666	97.5	97.5		99.721	49.64	50	46.296	5.792	3.509	8.136	3.831	6.094	4.712	7.273	8.051	7.273	7.792	7.031	7.162	6.443	6.684	6.427	6.684	7.514	4.878	4.181	4.556	5.542	3.819	4.71	3.563	6.459	6.25	6.25	6.25	4.461	5.228	4.207	4.891	4.192	5.82	7.942
L. donovaniNOT9	51.051	48.348	53.776	50.595	52.252	58.333	63.666	97.778	97.778	99.721		49.64	50	46.296	5.792	3.509	8.136	3.831	6.094	4.712	7.273	8.051	7.273	7.792	7.031	7.162	6.443	6.684	6.427	6.684	7.514	4.878	4.181	4.556	5.542	3.819	4.71	3.563	6.459	6.25	6.25	6.25	4.461	5.228	4.207	4.891	4.192	5.82	7.942
T. borreliNOT9	55.147	54.044	54.779	54.182	55.147	53.333	52.878	49.64	49.64	49.64	49.64		58.868	57.565	5.353	4.36	6.957	3.719	6.306	5.187	6.34	8.5	7.736	6.916	7.514	7.375	5.398	5.398	5.114	5.114	7.443	4.53	4.348	4.178	4.482	4.155	4.428	3.581	6.111	6.145	6.145	5.866	4.608	5.372	3.974	5.028	4.698	5.279	7.407
Neobodo designisNOT9	53.137	50.554	54.982	53.676	53.875	52.227	51.449	50	49.64	50	50	58.868		62.264	8.219	5.079	8.833	4.274	7.895	6.604	7.233	8.187	8.125	7.547	8.125	7.325	5.882	6.192	5.882	5.882	8.571	4.878	4.089	5.12	5.793	4.819	5.576	3.313	5.775	6.116	6.116	6.116	5.263	5.423	4.096	3.911	4.138	5.66	9.07
Eutreptiella gymnastica-NOT9	52.508	49.164	51.007	50.492	50.836	55.187	50.34	46.012	46.012	46.296	46.296	57.565	62.264		6.178	4.762	7.349	3.516	7.479	4.45	5.714	5.932	6.494	6.234	6.771	6.366	4.897	4.884	4.627	4.627	6.069	5.575	3.484	4.146	3.431	3.398	5.576	2.657	4.136	4.156	4.156	3.912	3.704	5.516	3.333	4.52	3.762	4.444	6.805
T. vaginalis_NOT1	5.803	5.996	5.803	5.416	6.383	6.143	5.405	5.985	5.985	5.792	5.792	5.353	8.219	6.178		8.333	4.775	3.611	10.512	6.4	9.449	8.475	8.661	8.094	10.183	8.158	8.399	8.115	8.115	8.115	6.745	7.473	5.817	7.876	9.069	8.115	8.696	8.353	8.831	8.115	8.115	8.115	5.747	11.523	4.348	4.762	5.75	7.673	15.717
H. sapiens_NOT10	3.518	4.523	4.02	5.528	4.774	6.338	4.01	3.509	3.509	3.509	3.509	4.36	5.079	4.762	8.333		15.915	5.341	18.868	15.55	16.316	19.915	17.196	15.969	16.971	17.15	15.344	15.223	14.961	14.961	16.32	13.929	3.179	8.629	8.06	8.816	7.54	8.564	6.801	7.557	7.557	7.809	5.706	11.5	7.006	4.808	7.065	6.101	10.5
Neobodo designisNOT10	7.105	7.895	8.158	8.947	8.158	9.79	6.824	8.136	8.136	8.136	8.136	6.957	8.833	7.349	4.775	15.915		7.163	20.755	29.38	27.926	30.085	28.382	29.067	30.769	29.178	27.056	27.467	27.733	27.733	27.059	25.806	3.264	11.702	10.638	10.106	11.694	9.333	7.979	8.311	8.311	8.289	5.438	10.875	6.369	4.902	7.65	8.777	10.345
E. gracilis_NOT10	3.502	4.669	3.488	3.065	3.113	3.846	2.724	3.831	3.831	3.831	3.831	3.719	4.274	3.516	3.611	5.341	7.163		18.786	7.542	9.04	3.636	9.375	7.932	8.732	8.832	9.244	9.804	9.524	9.804	5.346	11.191	3.704	1.714	4.678	3.409	3.782	3.107	4.094	4.72	4.72	4.412	5.67	2.222	3.556	1.974	7.212	2.749	3.989
Eutreptiella gymnastica-	6.111	5.278	6.111	6.389	5.556	6.227	6.925	6.094	6.094	6.094	6.094	6.306	7.895	7.479	10.512	18.868	20.755	18.786		19.677	21.409	18.615	23.035	20.596	21.951	21.138	21.563	21.294	21.294	21.563	17.313	22.302	2.624	9.164	8.625	6.469	8.065	7.278	8.625	9.164	9.164	8.625	5.112	9.434	5.431	4.103	7.003	6.831	8.108
T. borreliNOT10	5.512	6.562	5.774	7.612	6.037	7.317	6.021	4.712	4.712	4.712	4.712	5.187	6.604	4.45	6.4	15.55	29.38	7.542	19.677		32.888	32.766	36.997	36	36	33.333	32.44	32.086	32.353	32.086	32.641	34.892	4.046	10.724	10.933	11.2	8.065	10.667	9.333	9.6	9.6	10.133	6.024	10.133	4.43	4.412	5.946	7.733	8
T. carassi	5.99	6.25	6.51	5.99	6.51	7.317	6.234	7.273	7.273	7.273	7.273	6.34	7.233	5.714	9.449	16.316	27.926	9.04	21.409	32.888		65.678	69.519	67.467	65.435	65.344	46.296	46.296	46.561	46.296	48.378	52.313	5.158	9.737	8.924	8.924	8.765	9.449	8.136	8.661	8.661	8.399	6.928	8.661	4.088	6.373	6.504	7.692	9.711
T. cruzi	4.661	5.932	6.356	6.78	6.78	7.092	8.475	8.051	8.051	8.051	8.051	8.5	8.187	5.932	8.475	19.915	30.085	3.636	18.615	32.766	65.678		70.763	63.559	64.407	65.254	44.492	43.644	44.068	44.068	43.22	45.652	2.358	11.017	11.441	11.017	11.111	11.017	7.203	8.051	8.051	8.051	7.234	9.322	1.685	0	5.172	5.508	9.322
T. theileriNOT10	6.771	7.552	7.292	7.031	7.552	8.304	6.494	7.273	7.273	7.273	7.273	7.736	8.125	6.494	8.661	17.196	28.382	9.375	23.035	36.997	69.519	70.763		72.414	73.28	74.667	48.677	48.684	48.684	48.421	48.955	53.025	4.871	9.524	8.399	7.874	7.905	9.186	7.087	7.612	7.612	7.612	5.455	10.499	4.416	4.854	6.504	6.86	10.499
T. vivaxNOT10	5.99	7.292	7.292	7.292	7.031	8.362	7.013	7.792	7.792	7.792	7.792	6.916	7.547	6.234	8.094	15.969	29.067	7.932	20.596	36	67.467	63.559	72.414		75.853	75.066	44.619	44.882	44.882	44.619	45.428	48.214	4.558	8.877	8.094	7.833	7.905	8.115	7.833	7.592	7.592	7.592	6.364	10.966	4.688	5.34	7.258	8.179	10.444
T. bruceiNOT10	7.05	7.833	8.094	7.572	7.311	8.997	7.031	7.031	7.031	7.031	7.031	7.514	8.125	6.771	10.183	16.971	30.769	8.732	21.951	36	65.435	64.407	73.28	75.853		80.214	44.882	45.55	45.55	45.288	46.041	50.534	4.261	9.138	8.616	7.311	8.3	9.138	8.094	8.355	8.355	8.094	6.627	10.444	5.263	5.34	6.989	8.443	9.922
T. congolense_not10	6.649	7.181	7.447	7.181	6.915	8.481	6.631	7.162	7.162	7.162	7.162	7.375	7.325	6.366	8.158	17.15	29.178	8.832	21.138	33.333	65.344	65.254	74.667	75.066	80.214		46.825	46.702	46.702	46.966	47.941	52.688	4.335	9.474	8.947	7.895	8.4	9.211	7.632	7.632	7.632	7.368	6.647	11.053	5.975	5.911	7.104	8.021	10.526
L. mexicanaNOT10	4.651	5.943	5.685	5.168	5.426	5.137	6.186	6.443	6.443	6.443	6.443	5.398	5.882	4.897	8.399	15.344	27.056	9.244	21.563	32.44	46.296	44.492	48.677	44.619	44.882	46.825		94.737	96.053	95.789	52.226	54.804	3.672	9.524	11.024	8.661	9.091	11.024	8.399	9.449	9.449	9.449	6.006	9.449	6.25	6.22	5.615	8.136	9.449
L. majorNOT10	4.639	5.928	5.67	5.155	5.412	5.822	5.656	6.684	6.684	6.684	6.684	5.398	6.192	4.884	8.115	15.223	27.467	9.804	21.294	32.086	46.296	43.644	48.684	44.882	45.55	46.702	94.737		97.889	97.625	51.765	55.516	4.237	9.974	11.518	8.639	9.091	10.471	8.115	9.162	9.162	9.162	6.287	8.639	5.59	6.22	5.615	7.612	9.424
L. donovaniNOT10	4.381	5.67	5.412	4.897	5.155	5.479	5.656	6.427	6.427	6.427	6.427	5.114	5.882	4.627	8.115	14.961	27.733	9.524	21.294	32.353	46.561	44.068	48.684	44.882	45.55	46.702	96.053	97.889		99.736	51.765	56.228	3.955	9.974	11.78	8.901	9.486	10.733	8.115	9.162	9.162	9.162	6.287	9.162	5.59	6.22	5.348	7.874	8.901
L. infantum_NOT10	4.381	5.412	5.412	4.897	4.897	5.479	5.656	6.684	6.684	6.684	6.684	5.114	5.882	4.627	8.115	14.961	27.733	9.804	21.563	32.086	46.296	44.068	48.421	44.619	45.288	46.966	95.789	97.625	99.736		51.765	55.872	3.955	9.974	11.78	8.901	9.486	10.733	8.377	9.424	9.424	9.424	6.287	9.162	5.59	6.22	5.348	7.874	8.901
H. muscarumNOT10	5.507	5.507	6.667	7.246	6.087	7.229	7.225	7.514	7.514	7.514	7.514	7.443	8.571	6.069	6.745	16.32	27.059	5.346	17.313	32.641	48.378	43.22	48.955	45.428	46.041	47.941	52.226	51.765	51.765	51.765		61.411	3.537	10.059	8.504	8.798	10.377	10.557	11.73	12.023	12.023	12.61	6.306	9.384	6.137	4.167	5.438	7.647	8.798
P. serpensNOT10	6.294	6.643	7.343	6.993	6.643	6.993	5.923	4.878	4.878	4.878	4.878	4.53	4.878	5.575	7.473	13.929	25.806	11.191	22.302	34.892	52.313	45.652	53.025	48.214	50.534	52.688	54.804	55.516	56.228	55.872	61.411		4.982	9.964	9.253	7.829	8.367	9.609	10.32	11.388	11.388	11.032	5.983	10.32	7.117	4.348	4.982	7.829	9.964
T. vaginalisNOT5	5.245	4.196	5.245	3.793	4.196	4.132	3.833	3.833	3.833	4.181	4.181	4.348	4.089	3.484	5.817	3.179	3.264	3.704	2.624	4.046	5.158	2.358	4.871	4.558	4.261	4.335	3.672	4.237	3.955	3.955	3.537	4.982		9.668	9.907	9.309	9.244	9.357	8.182	8.257	8.257	8.537	1.802	4.986	12.335	20.567	15.166	11.301	4.722
T. vivax_NOT5	4.39	4.634	4.634	4.358	4.39	5.667	4.556	4.556	4.556	4.556	4.556	4.178	5.12	4.146	7.876	8.629	11.702	1.714	9.164	10.724	9.737	11.017	9.524	8.877	9.138	9.474	9.524	9.974	9.974	9.974	10.059	9.964	9.668		47.745	49.867	42.678	46.354	33.594	33.854	33.854	33.333	12.426	8.551	19.672	27.273	17.949	19.726	9.739
T. bruceiXNOT5	3.922	4.657	4.167	4.38	4.412	4.73	4.337	5.542	5.542	5.542	5.542	4.482	5.793	3.431	9.069	8.06	10.638	4.678	8.625	10.933	8.924	11.441	8.399	8.094	8.616	8.947	11.024	11.518	11.78	11.78	8.504	9.253	9.907	47.745		55.467	38.494	48.698	36.388	37.466	37.466	37.197	19.077	8.076	17.785	27.586	18.076	17.76	10.689
T. congolense_NOT5	3.641	4.126	3.883	4.337	3.641	3.667	3.819	3.819	3.819	3.819	3.819	4.155	4.819	3.398	8.115	8.816	10.106	3.409	6.469	11.2	8.924	11.017	7.874	7.833	7.311	7.895	8.661	8.639	8.901	8.901	8.798	7.829	9.309	49.867	55.467		45.188	52.865	36.387	36.126	36.126	36.387	17.015	9.264	18.301	28.261	17.564	19.891	8.551
T. carassiNOT5	4.089	4.461	4.833	4.089	4.089	4.461	4.71	4.71	4.71	4.71	4.71	4.428	5.576	5.576	8.696	7.54	11.694	3.782	8.065	8.065	8.765	11.111	7.905	7.905	8.3	8.4	9.091	9.091	9.486	9.486	10.377	8.367	9.244	42.678	38.494	45.188		46.444	30.544	30.126	30.126	29.707	1.538	10.87	23.529	25.926	23.077	25.941	9.058
T. cruziNOT5	2.174	2.899	2.657	2.415	2.657	3.311	3.088	3.563	3.563	3.563	3.563	3.581	3.313	2.657	8.353	8.564	9.333	3.107	7.278	10.667	9.449	11.017	9.186	8.115	9.138	9.211	11.024	10.471	10.733	10.733	10.557	9.609	9.357	46.354	48.698	52.865	46.444		40.625	40.992	40.992	40.209	24.128	9.976	18.567	27.32	16.804	21.253	7.601
L. mexicana_NOT5	4.136	4.38	4.623	4.623	3.65	5.686	5.024	6.22	6.22	6.459	6.459	6.111	5.775	4.136	8.831	6.801	7.979	4.094	8.625	9.333	8.136	7.203	7.087	7.833	8.094	7.632	8.399	8.115	8.115	8.377	11.73	10.32	8.182	33.594	36.388	36.387	30.544	40.625		91.644	91.644	91.644	25	9.026	18.792	30.939	16.857	21.311	9.264
L. major_NOT5	3.912	4.401	4.645	4.401	3.667	5.387	4.808	6.01	6.01	6.25	6.25	6.145	6.116	4.156	8.115	7.557	8.311	4.72	9.164	9.6	8.661	8.051	7.612	7.592	8.355	7.632	9.449	9.162	9.162	9.424	12.023	11.388	8.257	33.854	37.466	36.126	30.126	40.992	91.644		100	94.58	24.773	9.739	17.627	30.939	17.143	21.038	8.551
L. majorNOT5	3.912	4.401	4.645	4.401	3.667	5.387	4.808	6.01	6.01	6.25	6.25	6.145	6.116	4.156	8.115	7.557	8.311	4.72	9.164	9.6	8.661	8.051	7.612	7.592	8.355	7.632	9.449	9.162	9.162	9.424	12.023	11.388	8.257	33.854	37.466	36.126	30.126	40.992	91.644	100		94.58	24.773	9.739	17.627	30.939	17.143	21.038	8.551
L. infantumNOT5	3.667	4.156	4.401	4.401	3.423	5.387	4.808	6.01	6.01	6.25	6.25	5.866	6.116	3.912	8.115	7.809	8.289	4.412	8.625	10.133	8.399	8.051	7.612	7.592	8.094	7.368	9.449	9.162	9.162	9.424	12.61	11.032	8.537	33.333	37.197	36.387	29.707	40.209	91.644	94.58	94.58		24.773	9.739	17.568	30.939	16.571	20.765	8.789
H. muscarumNOT5	2.985	2.985	4.104	3.309	3.358	3.205	2.974	4.089	4.089	4.461	4.461	4.608	5.263	3.704	5.747	5.706	5.438	5.67	5.112	6.024	6.928	7.234	5.455	6.364	6.627	6.647	6.006	6.287	6.287	6.287	6.306	5.983	1.802	12.426	19.077	17.015	1.538	24.128	25	24.773	24.773	24.773		6.571	0.415	0	3.435	2.194	5.848
G. lamblia_NOT1|	4.938	5.82	5.133	5.82	5.644	5.568	4.909	5.228	5.396	5.228	5.228	5.372	5.423	5.516	11.523	11.5	10.875	2.222	9.434	10.133	8.661	9.322	10.499	10.966	10.444	11.053	9.449	8.639	9.162	9.162	9.384	10.32	4.986	8.551	8.076	9.264	10.87	9.976	9.026	9.739	9.739	9.739	6.571		5.797	6.494	6.25	6.683	13.012
T. borreliNOT5	4.319	4.319	3.987	3.987	3.987	3.704	4.207	4.207	4.207	4.207	4.207	3.974	4.096	3.333	4.348	7.006	6.369	3.556	5.431	4.43	4.088	1.685	4.416	4.688	5.263	5.975	6.25	5.59	5.59	5.59	6.137	7.117	12.335	19.672	17.785	18.301	23.529	18.567	18.792	17.627	17.627	17.568	0.415	5.797		30.978	28.696	22.744	7.558
Neobodo designis_NOT5	3.955	4.52	5.085	5	3.955	3.955	4.348	4.891	4.891	4.891	4.891	5.028	3.911	4.52	4.762	4.808	4.902	1.974	4.103	4.412	6.373	0	4.854	5.34	5.34	5.911	6.22	6.22	6.22	6.22	4.167	4.348	20.567	27.273	27.586	28.261	25.926	27.32	30.939	30.939	30.939	30.939	0	6.494	30.978		54.248	44.149	6.494
E. gracilis_NOT5	3.704	4.321	4	3.927	3.395	4.943	3.951	4.192	4.192	4.192	4.192	4.698	4.138	3.762	5.75	7.065	7.65	7.212	7.003	5.946	6.504	5.172	6.504	7.258	6.989	7.104	5.615	5.615	5.348	5.348	5.438	4.982	15.166	17.949	18.076	17.564	23.077	16.804	16.857	17.143	17.143	16.571	3.435	6.25	28.696	54.248		38.333	6.25
Eutreptiella gymnasticaNOT5	4.372	5.191	5.722	4.878	4.372	5.903	5.094	6.085	6.085	5.82	5.82	5.279	5.66	4.444	7.673	6.101	8.777	2.749	6.831	7.733	7.692	5.508	6.86	8.179	8.443	8.021	8.136	7.612	7.874	7.874	7.647	7.829	11.301	19.726	17.76	19.891	25.941	21.253	21.311	21.038	21.038	20.765	2.194	6.683	22.744	44.149	38.333		8.911
Neobodo designis_NOT1	6.629	6.439	7.414	7.008	7.008	6.516	7.573	7.942	7.581	7.942	7.942	7.407	9.07	6.805	15.717	10.5	10.345	3.989	8.108	8	9.711	9.322	10.499	10.444	9.922	10.526	9.449	9.424	8.901	8.901	8.798	9.964	4.722	9.739	10.689	8.551	9.058	7.601	9.264	8.551	8.551	8.789	5.848	13.012	7.558	6.494	6.25	8.911
T. borreliNOT1	5.172	5.665	4.455	5.419	4.926	5.535	5.867	7.407	7.639	7.639	7.407	6.667	5.316	4.938	9.711	7.031	10.109	3.226	8.033	8.767	10.054	11.864	9.863	9.783	10.054	10.326	7.923	7.902	7.629	7.629	8.824	7.463	4.72	10.995	9.948	9.948	9.283	8.377	10.209	9.424	9.424	9.424	6.122	14.12	7.591	5.699	6.685	7.967	28.037
T. carassiNOT1	9.91	10.36	9.459	10.36	9.459	9.459	10.36	9.009	9.009	9.459	9.459	9.91	9.459	8.108	22.018	7.843	10.204	4.124	8.247	11.34	11	0	13.725	14.706	12.745	12.121	13.725	13.725	13.725	13.725	16.393	12	10.377	10.4	12.8	12	10.4	9.6	13.6	13.6	13.6	13.6	7.407	14.027	8.871	10.484	12	12	41.014
T. vivaxNOT1	7.482	8.137	8.425	8.227	8.212	9.512	9.316	9.408	9.582	9.756	9.582	8.658	8.864	7.807	16.016	8.794	9.019	4.834	7.283	9.067	10.789	8.898	10.526	10.995	10.733	10.554	8.924	8.639	8.377	8.377	8.798	7.829	7.101	10.451	10.926	10.451	11.232	9.501	12.114	11.164	11.164	10.689	7.716	14.651	7.975	8.036	9.946	10.886	33.692
T. bruceiNOT1	6.678	6.969	7.055	7.042	7.381	7.889	8.227	8.739	8.908	9.076	8.908	7.867	7.375	7.156	17.383	11.25	12.467	4.762	9.189	10.933	11.549	11.864	12.598	12.794	12.533	12.895	11.024	10.209	10.471	10.471	10.264	9.253	8.357	11.401	13.777	12.589	12.319	12.114	14.014	13.539	13.539	12.827	8.286	16.014	8.43	8.225	9.799	10.697	34.946
T. congolense_NOT1	7.231	7.168	7.08	7.244	7.584	7.925	8.257	8.263	8.6	8.6	8.432	7.9	8.279	7.181	16.797	10.75	9.814	4.762	9.189	10.933	11.811	11.017	12.598	13.055	12.533	12.632	10.499	10.209	9.948	9.948	11.144	9.964	7.242	12.352	13.539	13.539	12.681	12.114	14.014	13.302	13.302	12.589	7.429	14.821	8.721	7.792	10.05	10.697	34.588
T. theileri_NOT1	7.042	7.606	7.606	7.887	7.606	7.717	10.112	9.551	9.551	9.551	9.551	7.584	7.602	7.584	16.332	8.788	9.202	2.469	8	11.385	10.671	11.351	11.212	11.818	10.909	12.232	10.606	10.606	10.303	10.303	7.958	8.541	6.306	12.321	10.602	11.748	12.868	10.888	12.321	11.175	11.175	10.315	5.319	20.344	8.211	6.579	7.736	10.602	39.769
T. cruziNOT1	6.854	6.643	6.526	7.57	6.678	7.889	8.775	8.908	9.076	9.244	9.076	8.075	8.026	6.977	16.406	11	10.08	4.482	8.919	11.467	11.024	10.593	11.549	12.533	11.488	12.895	11.549	11.257	10.995	10.995	10.85	10.32	6.685	11.164	10.689	11.639	11.957	10.926	12.827	11.876	11.876	11.164	7.714	14.821	8.14	6.061	7.789	10.199	34.767
H. muscarumNOT1	6.446	6.446	6.839	6.814	6.262	7.317	6.994	8.26	8.612	8.436	8.436	7.463	8.163	5.341	15.43	9.25	12.202	7.003	8.649	8.533	11.024	9.322	10.499	9.661	9.661	11.316	9.974	9.948	9.686	9.686	9.971	9.253	6.685	9.976	11.401	12.114	12.319	11.401	11.164	10.451	10.451	10.689	6.286	14.134	8.721	6.926	7.557	10.224	32.258
L. mexicana_NOT1	6.491	6.055	7.042	6.503	6.491	7.425	6.752	8.221	8.389	8.725	8.557	7.438	7.809	5.536	15.039	9	10.61	5.85	8.378	9.6	11.024	10.169	11.286	12.533	11.488	12.368	10.761	10.995	10.733	10.733	12.61	12.456	8.31	10.451	10.451	12.114	13.768	12.352	13.064	12.589	12.589	12.114	8	15.162	8.406	7.792	8.02	11.911	33.513
L. majorNOT1	6.316	6.218	6.866	6.327	6.316	7.193	6.569	7.886	7.886	8.389	8.221	7.438	7.592	5.536	15.039	9	10.61	6.128	8.108	9.867	10.761	10.169	11.286	12.272	11.227	12.105	10.236	10.471	10.209	10.209	12.317	11.744	8.587	10.451	10.451	11.876	13.768	12.589	13.064	12.589	12.589	12.114	7.714	14.821	8.406	7.792	8.521	12.159	33.513
L. infantum_NOT1	6.316	6.39	6.866	6.327	6.316	7.425	6.752	8.221	8.389	8.725	8.557	7.438	7.592	5.536	15.234	9.25	10.61	6.407	8.649	9.867	11.286	10.169	11.549	12.794	11.749	12.632	11.024	11.257	10.995	10.995	12.61	12.811	8.587	10.451	10.451	11.876	13.768	12.352	13.064	12.589	12.589	12.114	8	14.821	8.406	7.792	8.271	11.911	33.513
L. donovani_NOT1	6.316	6.39	6.866	6.327	6.316	7.425	6.752	8.054	8.221	8.557	8.389	7.438	7.592	5.536	15.234	9.25	10.61	6.407	8.649	9.867	11.286	10.169	11.549	12.794	11.749	12.632	11.024	11.257	10.995	10.995	12.61	12.811	8.587	10.451	10.451	11.876	13.768	12.352	13.064	12.589	12.589	12.114	8	14.651	8.406	7.792	8.271	11.911	33.513
N. gruberi_NOT1	4.357	3.942	4.366	4.948	4.149	5.051	3.625	3.96	3.762	3.762	3.762	4.922	5.226	3.975	14.961	7.305	7.008	4.096	5.978	6.684	7.143	5.508	6.596	6.299	6.527	6.053	6.316	6.596	6.332	6.332	6.176	9.609	3.785	8.571	7.126	5.701	7.971	6.413	6.888	7.363	7.363	6.888	2.586	9.743	7.767	5.628	5.398	6.579	28.682
H. sapiensNOT1	5.735	5.197	5.396	5.914	5.556	5.674	5.699	5.651	5.651	5.651	5.651	5.797	6.167	5.018	16.306	10	5.57	2.514	5.66	7.2	8.661	10.593	8.661	8.355	8.877	8.684	9.186	9.948	9.424	9.424	7.331	8.541	5.278	12.352	10.214	9.976	10.507	9.501	7.601	8.314	8.314	7.363	5.143	12.111	7.849	8.225	7.018	7.196	30.325
[truncated: 14 more columns]

[truncated: 5 more sheets: Table K, Table L, Table M, Table N, Table O]
